# Supplementary material for: Adapting field-mosquito collection techniques in a perspective of near-infrared spectroscopy implementation
Source: Parasit Vectors. 2022 Sep 26;15:338. doi: 10.1186/s13071-022-05458-6 (PMC9513905; doi:10.1186/s13071-022-05458-6)
Supplement: Supplementary file 1 — Additional file 1. Dataset S1. [file 13071_2022_5458_MOESM1_ESM.csv]

Experiment	Replicat	Scanning_Date	Locality	Scan	Anopheles_quality	Scanning_day	Storing_method	Storing_duration	Scan_number	Mosquito_ID	Position	Species	qPCR_sporo	Pf_stage	BloodPf_quality	NIRS_folder	Experimenter	Note
Test-inf-silica	1	18/07/2018	Lab	1st_scan	NA	D15	silicagel	NA	0	NA	NA	NA	NA	NA	NA		Bernard	scan vide
Test-inf-silica	1	18/07/2018	Lab	1st_scan	Fresh	D15	silicagel	0	1	C1807D15EC01	1	coluzzii	no	Sporozoite	Exposed		Bernard	Test-Inf-silica-10Juill18_00107 must be read Test-Inf-silica-18Juill18_00107 in NIRS data file
Test-inf-silica	1	18/07/2018	Lab	1st_scan	Fresh	D15	silicagel	0	2	C1807D15EC01	2	coluzzii	no	Sporozoite	Exposed		Bernard	Test-Inf-silica-10Juill18_00107 must be read Test-Inf-silica-18Juill18_00107 in NIRS data file
Test-inf-silica	1	18/07/2018	Lab	1st_scan	Fresh	D15	silicagel	0	3	C1807D15EC02	1	coluzzii	no	Sporozoite	Exposed		Bernard	Test-Inf-silica-10Juill18_00107 must be read Test-Inf-silica-18Juill18_00107 in NIRS data file
Test-inf-silica	1	18/07/2018	Lab	1st_scan	Fresh	D15	silicagel	0	4	C1807D15EC02	2	coluzzii	no	Sporozoite	Exposed		Bernard	Test-Inf-silica-10Juill18_00107 must be read Test-Inf-silica-18Juill18_00107 in NIRS data file
Test-inf-silica	1	18/07/2018	Lab	1st_scan	Fresh	D15	silicagel	0	5	C1807D15EC03	1	coluzzii	yes	Sporozoite	Exposed		Bernard	Test-Inf-silica-10Juill18_00107 must be read Test-Inf-silica-18Juill18_00107 in NIRS data file
Test-inf-silica	1	18/07/2018	Lab	1st_scan	Fresh	D15	silicagel	0	6	C1807D15EC03	2	coluzzii	yes	Sporozoite	Exposed		Bernard	Test-Inf-silica-10Juill18_00107 must be read Test-Inf-silica-18Juill18_00107 in NIRS data file
Test-inf-silica	1	18/07/2018	Lab	1st_scan	Fresh	D15	silicagel	0	7	C1807D15EC04	1	coluzzii	no	Sporozoite	Exposed		Bernard	Test-Inf-silica-10Juill18_00107 must be read Test-Inf-silica-18Juill18_00107 in NIRS data file
Test-inf-silica	1	18/07/2018	Lab	1st_scan	Fresh	D15	silicagel	0	8	C1807D15EC04	2	coluzzii	no	Sporozoite	Exposed		Bernard	Test-Inf-silica-10Juill18_00107 must be read Test-Inf-silica-18Juill18_00107 in NIRS data file
Test-inf-silica	1	18/07/2018	Lab	1st_scan	Fresh	D15	silicagel	0	9	C1807D15EC05	1	coluzzii	no	Sporozoite	Exposed		Bernard	Test-Inf-silica-10Juill18_00107 must be read Test-Inf-silica-18Juill18_00107 in NIRS data file
Test-inf-silica	1	18/07/2018	Lab	1st_scan	Fresh	D15	silicagel	0	10	C1807D15EC05	2	coluzzii	no	Sporozoite	Exposed		Bernard	Test-Inf-silica-10Juill18_00107 must be read Test-Inf-silica-18Juill18_00107 in NIRS data file
Test-inf-silica	1	18/07/2018	Lab	1st_scan	Fresh	D15	silicagel	0	11	C1807D15EC06	1	coluzzii	no	Sporozoite	Exposed		Bernard	Test-Inf-silica-10Juill18_00107 must be read Test-Inf-silica-18Juill18_00107 in NIRS data file
Test-inf-silica	1	18/07/2018	Lab	1st_scan	Fresh	D15	silicagel	0	12	C1807D15EC06	2	coluzzii	no	Sporozoite	Exposed		Bernard	Test-Inf-silica-10Juill18_00107 must be read Test-Inf-silica-18Juill18_00107 in NIRS data file
Test-inf-silica	1	18/07/2018	Lab	1st_scan	Fresh	D15	silicagel	0	13	C1807D15EC07	1	coluzzii	yes	Sporozoite	Exposed		Bernard	Test-Inf-silica-10Juill18_00107 must be read Test-Inf-silica-18Juill18_00107 in NIRS data file
Test-inf-silica	1	18/07/2018	Lab	1st_scan	Fresh	D15	silicagel	0	14	C1807D15EC07	2	coluzzii	yes	Sporozoite	Exposed		Bernard	Test-Inf-silica-10Juill18_00107 must be read Test-Inf-silica-18Juill18_00107 in NIRS data file
Test-inf-silica	1	18/07/2018	Lab	1st_scan	Fresh	D15	silicagel	0	15	C1807D15EC08	1	coluzzii	no	Sporozoite	Exposed		Bernard	Test-Inf-silica-10Juill18_00107 must be read Test-Inf-silica-18Juill18_00107 in NIRS data file
Test-inf-silica	1	18/07/2018	Lab	1st_scan	Fresh	D15	silicagel	0	16	C1807D15EC08	2	coluzzii	no	Sporozoite	Exposed		Bernard	Test-Inf-silica-10Juill18_00107 must be read Test-Inf-silica-18Juill18_00107 in NIRS data file
Test-inf-silica	1	18/07/2018	Lab	1st_scan	Fresh	D15	silicagel	0	17	C1807D15EC09	1	coluzzii	no	Sporozoite	Exposed		Bernard	Test-Inf-silica-10Juill18_00107 must be read Test-Inf-silica-18Juill18_00107 in NIRS data file
Test-inf-silica	1	18/07/2018	Lab	1st_scan	Fresh	D15	silicagel	0	18	C1807D15EC09	2	coluzzii	no	Sporozoite	Exposed		Bernard	Test-Inf-silica-10Juill18_00107 must be read Test-Inf-silica-18Juill18_00107 in NIRS data file
Test-inf-silica	1	18/07/2018	Lab	1st_scan	Fresh	D15	silicagel	0	19	C1807D15EC10	1	coluzzii	yes	Sporozoite	Exposed		Bernard	Test-Inf-silica-10Juill18_00107 must be read Test-Inf-silica-18Juill18_00107 in NIRS data file
Test-inf-silica	1	18/07/2018	Lab	1st_scan	Fresh	D15	silicagel	0	20	C1807D15EC10	2	coluzzii	yes	Sporozoite	Exposed		Bernard	Test-Inf-silica-10Juill18_00107 must be read Test-Inf-silica-18Juill18_00107 in NIRS data file
Test-inf-silica	1	18/07/2018	Lab	1st_scan	Fresh	D15	silicagel	0	21	C1807D15EC11	1	coluzzii	no	Sporozoite	Exposed		Bernard	Test-Inf-silica-10Juill18_00107 must be read Test-Inf-silica-18Juill18_00107 in NIRS data file
Test-inf-silica	1	18/07/2018	Lab	1st_scan	Fresh	D15	silicagel	0	22	C1807D15EC11	2	coluzzii	no	Sporozoite	Exposed		Bernard	Test-Inf-silica-10Juill18_00107 must be read Test-Inf-silica-18Juill18_00107 in NIRS data file
Test-inf-silica	1	18/07/2018	Lab	1st_scan	Fresh	D15	silicagel	0	23	C1807D15EC12	1	coluzzii	no	Sporozoite	Exposed		Bernard	Test-Inf-silica-10Juill18_00107 must be read Test-Inf-silica-18Juill18_00107 in NIRS data file
Test-inf-silica	1	18/07/2018	Lab	1st_scan	Fresh	D15	silicagel	0	24	C1807D15EC12	2	coluzzii	no	Sporozoite	Exposed		Bernard	Test-Inf-silica-10Juill18_00107 must be read Test-Inf-silica-18Juill18_00107 in NIRS data file
Test-inf-silica	1	18/07/2018	Lab	1st_scan	Fresh	D15	silicagel	0	25	C1807D15EC13	1	coluzzii	no	Sporozoite	Exposed		Bernard	Test-Inf-silica-10Juill18_00107 must be read Test-Inf-silica-18Juill18_00107 in NIRS data file
Test-inf-silica	1	18/07/2018	Lab	1st_scan	Fresh	D15	silicagel	0	26	C1807D15EC13	2	coluzzii	no	Sporozoite	Exposed		Bernard	Test-Inf-silica-10Juill18_00107 must be read Test-Inf-silica-18Juill18_00107 in NIRS data file
Test-inf-silica	1	18/07/2018	Lab	1st_scan	Fresh	D15	silicagel	0	27	C1807D15EC14	1	coluzzii	no	Sporozoite	Exposed		Bernard	Test-Inf-silica-10Juill18_00107 must be read Test-Inf-silica-18Juill18_00107 in NIRS data file
Test-inf-silica	1	18/07/2018	Lab	1st_scan	Fresh	D15	silicagel	0	28	C1807D15EC14	2	coluzzii	no	Sporozoite	Exposed		Bernard	Test-Inf-silica-10Juill18_00107 must be read Test-Inf-silica-18Juill18_00107 in NIRS data file
Test-inf-silica	1	18/07/2018	Lab	1st_scan	Fresh	D15	silicagel	0	29	C1807D15EC15	1	coluzzii	yes	Sporozoite	Exposed		Bernard	Test-Inf-silica-10Juill18_00107 must be read Test-Inf-silica-18Juill18_00107 in NIRS data file
Test-inf-silica	1	18/07/2018	Lab	1st_scan	Fresh	D15	silicagel	0	30	C1807D15EC15	2	coluzzii	yes	Sporozoite	Exposed		Bernard	Test-Inf-silica-10Juill18_00107 must be read Test-Inf-silica-18Juill18_00107 in NIRS data file
Test-inf-silica	1	18/07/2018	Lab	1st_scan	Fresh	D15	silicagel	0	31	C1807D15EC16	1	coluzzii	yes	Sporozoite	Exposed		Bernard	Test-Inf-silica-10Juill18_00107 must be read Test-Inf-silica-18Juill18_00107 in NIRS data file
Test-inf-silica	1	18/07/2018	Lab	1st_scan	Fresh	D15	silicagel	0	32	C1807D15EC16	2	coluzzii	yes	Sporozoite	Exposed		Bernard	Test-Inf-silica-10Juill18_00107 must be read Test-Inf-silica-18Juill18_00107 in NIRS data file
Test-inf-silica	1	18/07/2018	Lab	1st_scan	Fresh	D15	silicagel	0	33	C1807D15EC17	1	coluzzii	no	Sporozoite	Exposed		Bernard	Test-Inf-silica-10Juill18_00107 must be read Test-Inf-silica-18Juill18_00107 in NIRS data file
Test-inf-silica	1	18/07/2018	Lab	1st_scan	Fresh	D15	silicagel	0	34	C1807D15EC17	2	coluzzii	no	Sporozoite	Exposed		Bernard	Test-Inf-silica-10Juill18_00107 must be read Test-Inf-silica-18Juill18_00107 in NIRS data file
Test-inf-silica	1	18/07/2018	Lab	1st_scan	Fresh	D15	silicagel	0	35	C1807D15EC18	1	coluzzii	no	Sporozoite	Exposed		Bernard	Test-Inf-silica-10Juill18_00107 must be read Test-Inf-silica-18Juill18_00107 in NIRS data file
Test-inf-silica	1	18/07/2018	Lab	1st_scan	Fresh	D15	silicagel	0	36	C1807D15EC18	2	coluzzii	no	Sporozoite	Exposed		Bernard	Test-Inf-silica-10Juill18_00107 must be read Test-Inf-silica-18Juill18_00107 in NIRS data file
Test-inf-silica	1	18/07/2018	Lab	1st_scan	Fresh	D15	silicagel	0	37	C1807D15EC19	1	coluzzii	no	Sporozoite	Exposed		Bernard	Test-Inf-silica-10Juill18_00107 must be read Test-Inf-silica-18Juill18_00107 in NIRS data file
Test-inf-silica	1	18/07/2018	Lab	1st_scan	Fresh	D15	silicagel	0	38	C1807D15EC19	2	coluzzii	no	Sporozoite	Exposed		Bernard	Test-Inf-silica-10Juill18_00107 must be read Test-Inf-silica-18Juill18_00107 in NIRS data file
Test-inf-silica	1	18/07/2018	Lab	1st_scan	Fresh	D15	silicagel	0	39	C1807D15EC20	1	coluzzii	yes	Sporozoite	Exposed		Bernard	Test-Inf-silica-10Juill18_00107 must be read Test-Inf-silica-18Juill18_00107 in NIRS data file
Test-inf-silica	1	18/07/2018	Lab	1st_scan	Fresh	D15	silicagel	0	40	C1807D15EC20	2	coluzzii	yes	Sporozoite	Exposed		Bernard	Test-Inf-silica-10Juill18_00107 must be read Test-Inf-silica-18Juill18_00107 in NIRS data file
Test-inf-silica	1	18/07/2018	Lab	1st_scan	Fresh	D15	silicagel	0	41	C1807D15EC21	1	coluzzii	no	Sporozoite	Exposed		Bernard	Test-Inf-silica-10Juill18_00107 must be read Test-Inf-silica-18Juill18_00107 in NIRS data file
Test-inf-silica	1	18/07/2018	Lab	1st_scan	Fresh	D15	silicagel	0	42	C1807D15EC21	2	coluzzii	no	Sporozoite	Exposed		Bernard	Test-Inf-silica-10Juill18_00107 must be read Test-Inf-silica-18Juill18_00107 in NIRS data file
Test-inf-silica	1	18/07/2018	Lab	1st_scan	Fresh	D15	silicagel	0	43	C1807D15EC22	1	coluzzii	no	Sporozoite	Exposed		Bernard	Test-Inf-silica-10Juill18_00107 must be read Test-Inf-silica-18Juill18_00107 in NIRS data file
Test-inf-silica	1	18/07/2018	Lab	1st_scan	Fresh	D15	silicagel	0	44	C1807D15EC22	2	coluzzii	no	Sporozoite	Exposed		Bernard	Test-Inf-silica-10Juill18_00107 must be read Test-Inf-silica-18Juill18_00107 in NIRS data file
Test-inf-silica	1	18/07/2018	Lab	1st_scan	Fresh	D15	silicagel	0	45	C1807D15EC23	1	coluzzii	yes	Sporozoite	Exposed		Bernard	Test-Inf-silica-10Juill18_00107 must be read Test-Inf-silica-18Juill18_00107 in NIRS data file
Test-inf-silica	1	18/07/2018	Lab	1st_scan	Fresh	D15	silicagel	0	46	C1807D15EC23	2	coluzzii	yes	Sporozoite	Exposed		Bernard	Test-Inf-silica-10Juill18_00107 must be read Test-Inf-silica-18Juill18_00107 in NIRS data file
Test-inf-silica	1	18/07/2018	Lab	1st_scan	Fresh	D15	silicagel	0	47	C1807D15EC24	1	coluzzii	no	Sporozoite	Exposed		Bernard	Test-Inf-silica-10Juill18_00107 must be read Test-Inf-silica-18Juill18_00107 in NIRS data file
Test-inf-silica	1	18/07/2018	Lab	1st_scan	Fresh	D15	silicagel	0	48	C1807D15EC24	2	coluzzii	no	Sporozoite	Exposed		Bernard	Test-Inf-silica-10Juill18_00107 must be read Test-Inf-silica-18Juill18_00107 in NIRS data file
Test-inf-silica	1	18/07/2018	Lab	1st_scan	Fresh	D15	silicagel	0	49	C1807D15EC25	1	coluzzii	no	Sporozoite	Exposed		Bernard	Test-Inf-silica-10Juill18_00107 must be read Test-Inf-silica-18Juill18_00107 in NIRS data file
Test-inf-silica	1	18/07/2018	Lab	1st_scan	Fresh	D15	silicagel	0	50	C1807D15EC25	2	coluzzii	no	Sporozoite	Exposed		Bernard	Test-Inf-silica-10Juill18_00107 must be read Test-Inf-silica-18Juill18_00107 in NIRS data file
Test-inf-silica	1	18/07/2018	Lab	1st_scan	Fresh	D15	silicagel	0	51	C1807D15EC26	1	coluzzii	no	Sporozoite	Exposed		Bernard	Test-Inf-silica-10Juill18_00107 must be read Test-Inf-silica-18Juill18_00107 in NIRS data file
Test-inf-silica	1	18/07/2018	Lab	1st_scan	Fresh	D15	silicagel	0	52	C1807D15EC26	2	coluzzii	no	Sporozoite	Exposed		Bernard	Test-Inf-silica-10Juill18_00107 must be read Test-Inf-silica-18Juill18_00107 in NIRS data file
Test-inf-silica	1	18/07/2018	Lab	1st_scan	Fresh	D15	silicagel	0	53	C1807D15EC27	1	coluzzii	no	Sporozoite	Exposed		Bernard	Test-Inf-silica-10Juill18_00107 must be read Test-Inf-silica-18Juill18_00107 in NIRS data file
Test-inf-silica	1	18/07/2018	Lab	1st_scan	Fresh	D15	silicagel	0	54	C1807D15EC27	2	coluzzii	no	Sporozoite	Exposed		Bernard	Test-Inf-silica-10Juill18_00107 must be read Test-Inf-silica-18Juill18_00107 in NIRS data file
Test-inf-silica	1	18/07/2018	Lab	1st_scan	Fresh	D15	silicagel	0	55	C1807D15EC28	1	coluzzii	yes	Sporozoite	Exposed		Bernard	Test-Inf-silica-10Juill18_00107 must be read Test-Inf-silica-18Juill18_00107 in NIRS data file
Test-inf-silica	1	18/07/2018	Lab	1st_scan	Fresh	D15	silicagel	0	56	C1807D15EC28	2	coluzzii	yes	Sporozoite	Exposed		Bernard	Test-Inf-silica-10Juill18_00107 must be read Test-Inf-silica-18Juill18_00107 in NIRS data file
Test-inf-silica	1	18/07/2018	Lab	1st_scan	Fresh	D15	silicagel	0	57	C1807D15EC29	1	coluzzii	no	Sporozoite	Exposed		Bernard	Test-Inf-silica-10Juill18_00107 must be read Test-Inf-silica-18Juill18_00107 in NIRS data file
Test-inf-silica	1	18/07/2018	Lab	1st_scan	Fresh	D15	silicagel	0	58	C1807D15EC29	2	coluzzii	no	Sporozoite	Exposed		Bernard	Test-Inf-silica-10Juill18_00107 must be read Test-Inf-silica-18Juill18_00107 in NIRS data file
Test-inf-silica	1	18/07/2018	Lab	1st_scan	Fresh	D15	silicagel	0	59	C1807D15EC30	1	coluzzii	no	Sporozoite	Exposed		Bernard	Test-Inf-silica-10Juill18_00107 must be read Test-Inf-silica-18Juill18_00107 in NIRS data file
Test-inf-silica	1	18/07/2018	Lab	1st_scan	Fresh	D15	silicagel	0	60	C1807D15EC30	2	coluzzii	no	Sporozoite	Exposed		Bernard	Test-Inf-silica-10Juill18_00107 must be read Test-Inf-silica-18Juill18_00107 in NIRS data file
Test-inf-silica	1	18/07/2018	Lab	1st_scan	Fresh	D15	silicagel	0	61	C1807D15EC31	1	coluzzii	yes	Sporozoite	Exposed		Bernard	Test-Inf-silica-10Juill18_00107 must be read Test-Inf-silica-18Juill18_00107 in NIRS data file
Test-inf-silica	1	18/07/2018	Lab	1st_scan	Fresh	D15	silicagel	0	62	C1807D15EC31	2	coluzzii	yes	Sporozoite	Exposed		Bernard	Test-Inf-silica-10Juill18_00107 must be read Test-Inf-silica-18Juill18_00107 in NIRS data file
Test-inf-silica	1	18/07/2018	Lab	1st_scan	Fresh	D15	silicagel	0	63	C1807D15EC32	1	coluzzii	no	Sporozoite	Exposed		Bernard	Test-Inf-silica-10Juill18_00107 must be read Test-Inf-silica-18Juill18_00107 in NIRS data file
Test-inf-silica	1	18/07/2018	Lab	1st_scan	Fresh	D15	silicagel	0	64	C1807D15EC32	2	coluzzii	no	Sporozoite	Exposed		Bernard	Test-Inf-silica-10Juill18_00107 must be read Test-Inf-silica-18Juill18_00107 in NIRS data file
Test-inf-silica	1	18/07/2018	Lab	1st_scan	Fresh	D15	silicagel	0	65	C1807D15EC33	1	coluzzii	no	Sporozoite	Exposed		Bernard	Test-Inf-silica-10Juill18_00107 must be read Test-Inf-silica-18Juill18_00107 in NIRS data file
Test-inf-silica	1	18/07/2018	Lab	1st_scan	Fresh	D15	silicagel	0	66	C1807D15EC33	2	coluzzii	no	Sporozoite	Exposed		Bernard	Test-Inf-silica-10Juill18_00107 must be read Test-Inf-silica-18Juill18_00107 in NIRS data file
Test-inf-silica	1	18/07/2018	Lab	1st_scan	Fresh	D15	silicagel	0	67	C1807D15EC34	1	coluzzii	no	Sporozoite	Exposed		Bernard	Test-Inf-silica-10Juill18_00107 must be read Test-Inf-silica-18Juill18_00107 in NIRS data file
Test-inf-silica	1	18/07/2018	Lab	1st_scan	Fresh	D15	silicagel	0	68	C1807D15EC34	2	coluzzii	no	Sporozoite	Exposed		Bernard	Test-Inf-silica-10Juill18_00107 must be read Test-Inf-silica-18Juill18_00107 in NIRS data file
Test-inf-silica	1	18/07/2018	Lab	1st_scan	Fresh	D15	silicagel	0	69	C1807D15EC35	1	coluzzii	yes	Sporozoite	Exposed		Bernard	Test-Inf-silica-10Juill18_00107 must be read Test-Inf-silica-18Juill18_00107 in NIRS data file
Test-inf-silica	1	18/07/2018	Lab	1st_scan	Fresh	D15	silicagel	0	70	C1807D15EC35	2	coluzzii	yes	Sporozoite	Exposed		Bernard	Test-Inf-silica-10Juill18_00107 must be read Test-Inf-silica-18Juill18_00107 in NIRS data file
Test-inf-silica	1	18/07/2018	Lab	1st_scan	Fresh	D15	silicagel	0	71	C1807D15EC36	1	coluzzii	yes	Sporozoite	Exposed		Bernard	Test-Inf-silica-10Juill18_00107 must be read Test-Inf-silica-18Juill18_00107 in NIRS data file
Test-inf-silica	1	18/07/2018	Lab	1st_scan	Fresh	D15	silicagel	0	72	C1807D15EC36	2	coluzzii	yes	Sporozoite	Exposed		Bernard	Test-Inf-silica-10Juill18_00107 must be read Test-Inf-silica-18Juill18_00107 in NIRS data file
Test-inf-silica	1	18/07/2018	Lab	1st_scan	Fresh	D15	silicagel	0	73	C1807D15EC37	1	coluzzii	no	Sporozoite	Exposed		Bernard	Test-Inf-silica-10Juill18_00107 must be read Test-Inf-silica-18Juill18_00107 in NIRS data file
Test-inf-silica	1	18/07/2018	Lab	1st_scan	Fresh	D15	silicagel	0	74	C1807D15EC37	2	coluzzii	no	Sporozoite	Exposed		Bernard	Test-Inf-silica-10Juill18_00107 must be read Test-Inf-silica-18Juill18_00107 in NIRS data file
Test-inf-silica	1	18/07/2018	Lab	1st_scan	Fresh	D15	silicagel	0	75	C1807D15EC38	1	coluzzii	no	Sporozoite	Exposed		Bernard	Test-Inf-silica-10Juill18_00107 must be read Test-Inf-silica-18Juill18_00107 in NIRS data file
Test-inf-silica	1	18/07/2018	Lab	1st_scan	Fresh	D15	silicagel	0	76	C1807D15EC38	2	coluzzii	no	Sporozoite	Exposed		Bernard	Test-Inf-silica-10Juill18_00107 must be read Test-Inf-silica-18Juill18_00107 in NIRS data file
Test-inf-silica	1	18/07/2018	Lab	1st_scan	Fresh	D15	silicagel	0	77	C1807D15EC39	1	coluzzii	no	Sporozoite	Exposed		Bernard	Test-Inf-silica-10Juill18_00107 must be read Test-Inf-silica-18Juill18_00107 in NIRS data file
Test-inf-silica	1	18/07/2018	Lab	1st_scan	Fresh	D15	silicagel	0	78	C1807D15EC39	2	coluzzii	no	Sporozoite	Exposed		Bernard	Test-Inf-silica-10Juill18_00107 must be read Test-Inf-silica-18Juill18_00107 in NIRS data file
Test-inf-silica	1	18/07/2018	Lab	1st_scan	Fresh	D15	silicagel	0	79	C1807D15EC40	1	coluzzii	no	Sporozoite	Exposed		Bernard	Test-Inf-silica-10Juill18_00107 must be read Test-Inf-silica-18Juill18_00107 in NIRS data file
Test-inf-silica	1	18/07/2018	Lab	1st_scan	Fresh	D15	silicagel	0	80	C1807D15EC40	2	coluzzii	no	Sporozoite	Exposed		Bernard	Test-Inf-silica-10Juill18_00107 must be read Test-Inf-silica-18Juill18_00107 in NIRS data file
Test-inf-silica	1	18/07/2018	Lab	1st_scan	Fresh	D15	silicagel	0	81	C1807D15IC01	1	coluzzii	no	Sporozoite	Control		Bernard	Test-Inf-silica-10Juill18_00107 must be read Test-Inf-silica-18Juill18_00107 in NIRS data file
Test-inf-silica	1	18/07/2018	Lab	1st_scan	Fresh	D15	silicagel	0	82	C1807D15IC01	2	coluzzii	no	Sporozoite	Control		Bernard	Test-Inf-silica-10Juill18_00107 must be read Test-Inf-silica-18Juill18_00107 in NIRS data file
Test-inf-silica	1	18/07/2018	Lab	1st_scan	Fresh	D15	silicagel	0	83	C1807D15IC02	1	coluzzii	no	Sporozoite	Control		Bernard	Test-Inf-silica-10Juill18_00107 must be read Test-Inf-silica-18Juill18_00107 in NIRS data file
Test-inf-silica	1	18/07/2018	Lab	1st_scan	Fresh	D15	silicagel	0	84	C1807D15IC02	2	coluzzii	no	Sporozoite	Control		Bernard	Test-Inf-silica-10Juill18_00107 must be read Test-Inf-silica-18Juill18_00107 in NIRS data file
Test-inf-silica	1	18/07/2018	Lab	1st_scan	Fresh	D15	silicagel	0	85	NA	NA	coluzzii	NA	Sporozoite	Control		Bernard	mosquito lost after 1st scanning
Test-inf-silica	1	18/07/2018	Lab	1st_scan	Fresh	D15	silicagel	0	86	NA	NA	coluzzii	NA	Sporozoite	Control		Bernard	mosquito lost after 1st scanning
Test-inf-silica	1	18/07/2018	Lab	1st_scan	Fresh	D15	silicagel	0	87	C1807D15IC04	1	coluzzii	no	Sporozoite	Control		Bernard	Test-Inf-silica-10Juill18_00107 must be read Test-Inf-silica-18Juill18_00107 in NIRS data file
Test-inf-silica	1	18/07/2018	Lab	1st_scan	Fresh	D15	silicagel	0	88	C1807D15IC04	2	coluzzii	no	Sporozoite	Control		Bernard	Test-Inf-silica-10Juill18_00107 must be read Test-Inf-silica-18Juill18_00107 in NIRS data file
Test-inf-silica	1	18/07/2018	Lab	1st_scan	Fresh	D15	silicagel	0	89	C1807D15IC05	1	coluzzii	no	Sporozoite	Control		Bernard	Test-Inf-silica-10Juill18_00107 must be read Test-Inf-silica-18Juill18_00107 in NIRS data file
Test-inf-silica	1	18/07/2018	Lab	1st_scan	Fresh	D15	silicagel	0	90	C1807D15IC05	2	coluzzii	no	Sporozoite	Control		Bernard	Test-Inf-silica-10Juill18_00107 must be read Test-Inf-silica-18Juill18_00107 in NIRS data file
Test-inf-silica	1	18/07/2018	Lab	1st_scan	Fresh	D15	silicagel	0	91	C1807D15IC06	1	coluzzii	no	Sporozoite	Control		Bernard	Test-Inf-silica-10Juill18_00107 must be read Test-Inf-silica-18Juill18_00107 in NIRS data file
Test-inf-silica	1	18/07/2018	Lab	1st_scan	Fresh	D15	silicagel	0	92	C1807D15IC06	2	coluzzii	no	Sporozoite	Control		Bernard	Test-Inf-silica-10Juill18_00107 must be read Test-Inf-silica-18Juill18_00107 in NIRS data file
Test-inf-silica	1	18/07/2018	Lab	1st_scan	Fresh	D15	silicagel	0	93	C1807D15IC07	1	coluzzii	no	Sporozoite	Control		Bernard	Test-Inf-silica-10Juill18_00107 must be read Test-Inf-silica-18Juill18_00107 in NIRS data file
Test-inf-silica	1	18/07/2018	Lab	1st_scan	Fresh	D15	silicagel	0	94	C1807D15IC07	2	coluzzii	no	Sporozoite	Control		Bernard	Test-Inf-silica-10Juill18_00107 must be read Test-Inf-silica-18Juill18_00107 in NIRS data file
Test-inf-silica	1	18/07/2018	Lab	1st_scan	Fresh	D15	silicagel	0	95	C1807D15IC08	1	coluzzii	no	Sporozoite	Control		Bernard	Test-Inf-silica-10Juill18_00107 must be read Test-Inf-silica-18Juill18_00107 in NIRS data file
Test-inf-silica	1	18/07/2018	Lab	1st_scan	Fresh	D15	silicagel	0	96	C1807D15IC08	2	coluzzii	no	Sporozoite	Control		Bernard	Test-Inf-silica-10Juill18_00107 must be read Test-Inf-silica-18Juill18_00107 in NIRS data file
Test-inf-silica	1	18/07/2018	Lab	1st_scan	Fresh	D15	silicagel	0	97	C1807D15IC09	1	coluzzii	no	Sporozoite	Control		Bernard	Test-Inf-silica-10Juill18_00107 must be read Test-Inf-silica-18Juill18_00107 in NIRS data file
Test-inf-silica	1	18/07/2018	Lab	1st_scan	Fresh	D15	silicagel	0	98	C1807D15IC09	2	coluzzii	no	Sporozoite	Control		Bernard	Test-Inf-silica-10Juill18_00107 must be read Test-Inf-silica-18Juill18_00107 in NIRS data file
Test-inf-silica	1	18/07/2018	Lab	1st_scan	Fresh	D15	silicagel	0	99	C1807D15IC10	1	coluzzii	no	Sporozoite	Control		Bernard	Test-Inf-silica-10Juill18_00107 must be read Test-Inf-silica-18Juill18_00107 in NIRS data file
Test-inf-silica	1	18/07/2018	Lab	1st_scan	Fresh	D15	silicagel	0	100	C1807D15IC10	2	coluzzii	no	Sporozoite	Control		Bernard	Test-Inf-silica-10Juill18_00107 must be read Test-Inf-silica-18Juill18_00107 in NIRS data file
Test-inf-silica	1	18/07/2018	Lab	1st_scan	Fresh	D15	silicagel	0	101	C1807D15IC11	1	coluzzii	no	Sporozoite	Control		Bernard	Test-Inf-silica-10Juill18_00107 must be read Test-Inf-silica-18Juill18_00107 in NIRS data file
Test-inf-silica	1	18/07/2018	Lab	1st_scan	Fresh	D15	silicagel	0	102	C1807D15IC11	2	coluzzii	no	Sporozoite	Control		Bernard	Test-Inf-silica-10Juill18_00107 must be read Test-Inf-silica-18Juill18_00107 in NIRS data file
Test-inf-silica	1	18/07/2018	Lab	1st_scan	Fresh	D15	silicagel	0	103	C1807D15IC12	1	coluzzii	no	Sporozoite	Control		Bernard	Test-Inf-silica-10Juill18_00107 must be read Test-Inf-silica-18Juill18_00107 in NIRS data file
Test-inf-silica	1	18/07/2018	Lab	1st_scan	Fresh	D15	silicagel	0	104	C1807D15IC12	2	coluzzii	no	Sporozoite	Control		Bernard	Test-Inf-silica-10Juill18_00107 must be read Test-Inf-silica-18Juill18_00107 in NIRS data file
Test-inf-silica	1	18/07/2018	Lab	1st_scan	Fresh	D15	silicagel	0	105	C1807D15IC13	1	coluzzii	no	Sporozoite	Control		Bernard	Test-Inf-silica-10Juill18_00107 must be read Test-Inf-silica-18Juill18_00107 in NIRS data file
Test-inf-silica	1	18/07/2018	Lab	1st_scan	Fresh	D15	silicagel	0	106	C1807D15IC13	2	coluzzii	no	Sporozoite	Control		Bernard	Test-Inf-silica-10Juill18_00107 must be read Test-Inf-silica-18Juill18_00107 in NIRS data file
Test-inf-silica	1	18/07/2018	Lab	1st_scan	Fresh	D15	silicagel	0	107	C1807D15IC14	1	coluzzii	no	Sporozoite	Control		Bernard	Test-Inf-silica-10Juill18_00107 must be read Test-Inf-silica-18Juill18_00107 in NIRS data file
Test-inf-silica	1	18/07/2018	Lab	1st_scan	Fresh	D15	silicagel	0	108	C1807D15IC14	2	coluzzii	no	Sporozoite	Control		Bernard	Test-Inf-silica-10Juill18_00107 must be read Test-Inf-silica-18Juill18_00107 in NIRS data file
Test-inf-silica	1	18/07/2018	Lab	1st_scan	Fresh	D15	silicagel	0	109	C1807D15IC15	1	coluzzii	no	Sporozoite	Control		Bernard	Test-Inf-silica-10Juill18_00107 must be read Test-Inf-silica-18Juill18_00107 in NIRS data file
Test-inf-silica	1	18/07/2018	Lab	1st_scan	Fresh	D15	silicagel	0	110	C1807D15IC15	2	coluzzii	no	Sporozoite	Control		Bernard	Test-Inf-silica-10Juill18_00107 must be read Test-Inf-silica-18Juill18_00107 in NIRS data file
Test-inf-silica	1	18/07/2018	Lab	1st_scan	Fresh	D15	silicagel	0	111	C1807D15IC16	1	coluzzii	no	Sporozoite	Control		Bernard	Test-Inf-silica-10Juill18_00107 must be read Test-Inf-silica-18Juill18_00107 in NIRS data file
Test-inf-silica	1	18/07/2018	Lab	1st_scan	Fresh	D15	silicagel	0	112	C1807D15IC16	2	coluzzii	no	Sporozoite	Control		Bernard	Test-Inf-silica-10Juill18_00107 must be read Test-Inf-silica-18Juill18_00107 in NIRS data file
Test-inf-silica	1	18/07/2018	Lab	1st_scan	Fresh	D15	silicagel	0	113	C1807D15IC17	1	coluzzii	no	Sporozoite	Control		Bernard	Test-Inf-silica-10Juill18_00107 must be read Test-Inf-silica-18Juill18_00107 in NIRS data file
Test-inf-silica	1	18/07/2018	Lab	1st_scan	Fresh	D15	silicagel	0	114	C1807D15IC17	2	coluzzii	no	Sporozoite	Control		Bernard	Test-Inf-silica-10Juill18_00107 must be read Test-Inf-silica-18Juill18_00107 in NIRS data file
Test-inf-silica	1	18/07/2018	Lab	1st_scan	Fresh	D15	silicagel	0	115	C1807D15IC18	1	coluzzii	no	Sporozoite	Control		Bernard	Test-Inf-silica-10Juill18_00107 must be read Test-Inf-silica-18Juill18_00107 in NIRS data file
Test-inf-silica	1	18/07/2018	Lab	1st_scan	Fresh	D15	silicagel	0	116	C1807D15IC18	2	coluzzii	no	Sporozoite	Control		Bernard	Test-Inf-silica-10Juill18_00107 must be read Test-Inf-silica-18Juill18_00107 in NIRS data file
Test-inf-silica	1	18/07/2018	Lab	1st_scan	Fresh	D15	silicagel	0	117	C1807D15IC19	1	coluzzii	no	Sporozoite	Control		Bernard	Test-Inf-silica-10Juill18_00107 must be read Test-Inf-silica-18Juill18_00107 in NIRS data file
Test-inf-silica	1	18/07/2018	Lab	1st_scan	Fresh	D15	silicagel	0	118	C1807D15IC19	2	coluzzii	no	Sporozoite	Control		Bernard	Test-Inf-silica-10Juill18_00107 must be read Test-Inf-silica-18Juill18_00107 in NIRS data file
Test-inf-silica	1	18/07/2018	Lab	1st_scan	Fresh	D15	silicagel	0	119	C1807D15IC20	1	coluzzii	no	Sporozoite	Control		Bernard	Test-Inf-silica-10Juill18_00107 must be read Test-Inf-silica-18Juill18_00107 in NIRS data file
Test-inf-silica	1	18/07/2018	Lab	1st_scan	Fresh	D15	silicagel	0	120	C1807D15IC20	2	coluzzii	no	Sporozoite	Control		Bernard	Test-Inf-silica-10Juill18_00107 must be read Test-Inf-silica-18Juill18_00107 in NIRS data file
Test-inf-silica	1	18/07/2018	Lab	1st_scan	Fresh	D15	silicagel	0	121	C1807D15IC21	1	coluzzii	no	Sporozoite	Control		Bernard	Test-Inf-silica-10Juill18_00107 must be read Test-Inf-silica-18Juill18_00107 in NIRS data file
Test-inf-silica	1	18/07/2018	Lab	1st_scan	Fresh	D15	silicagel	0	122	C1807D15IC21	2	coluzzii	no	Sporozoite	Control		Bernard	Test-Inf-silica-10Juill18_00107 must be read Test-Inf-silica-18Juill18_00107 in NIRS data file
Test-inf-silica	1	18/07/2018	Lab	1st_scan	Fresh	D15	silicagel	0	123	C1807D15IC22	1	coluzzii	no	Sporozoite	Control		Bernard	Test-Inf-silica-10Juill18_00107 must be read Test-Inf-silica-18Juill18_00107 in NIRS data file
Test-inf-silica	1	18/07/2018	Lab	1st_scan	Fresh	D15	silicagel	0	124	C1807D15IC22	2	coluzzii	no	Sporozoite	Control		Bernard	Test-Inf-silica-10Juill18_00107 must be read Test-Inf-silica-18Juill18_00107 in NIRS data file
Test-inf-silica	1	18/07/2018	Lab	1st_scan	Fresh	D15	silicagel	0	125	C1807D15IC23	1	coluzzii	no	Sporozoite	Control		Bernard	Test-Inf-silica-10Juill18_00107 must be read Test-Inf-silica-18Juill18_00107 in NIRS data file
Test-inf-silica	1	18/07/2018	Lab	1st_scan	Fresh	D15	silicagel	0	126	C1807D15IC23	2	coluzzii	no	Sporozoite	Control		Bernard	Test-Inf-silica-10Juill18_00107 must be read Test-Inf-silica-18Juill18_00107 in NIRS data file
Test-inf-silica	1	18/07/2018	Lab	1st_scan	Fresh	D15	silicagel	0	127	C1807D15IC24	1	coluzzii	no	Sporozoite	Control		Bernard	Test-Inf-silica-10Juill18_00107 must be read Test-Inf-silica-18Juill18_00107 in NIRS data file
Test-inf-silica	1	18/07/2018	Lab	1st_scan	Fresh	D15	silicagel	0	128	C1807D15IC24	2	coluzzii	no	Sporozoite	Control		Bernard	Test-Inf-silica-10Juill18_00107 must be read Test-Inf-silica-18Juill18_00107 in NIRS data file
Test-inf-silica	1	18/07/2018	Lab	1st_scan	Fresh	D15	silicagel	0	129	C1807D15IC25	1	coluzzii	no	Sporozoite	Control		Bernard	Test-Inf-silica-10Juill18_00107 must be read Test-Inf-silica-18Juill18_00107 in NIRS data file
Test-inf-silica	1	18/07/2018	Lab	1st_scan	Fresh	D15	silicagel	0	130	C1807D15IC25	2	coluzzii	no	Sporozoite	Control		Bernard	Test-Inf-silica-10Juill18_00107 must be read Test-Inf-silica-18Juill18_00107 in NIRS data file
Test-inf-silica	1	18/07/2018	Lab	1st_scan	Fresh	D15	silicagel	0	131	C1807D15IC26	1	coluzzii	no	Sporozoite	Control		Bernard	Test-Inf-silica-10Juill18_00107 must be read Test-Inf-silica-18Juill18_00107 in NIRS data file
Test-inf-silica	1	18/07/2018	Lab	1st_scan	Fresh	D15	silicagel	0	132	C1807D15IC26	2	coluzzii	no	Sporozoite	Control		Bernard	Test-Inf-silica-10Juill18_00107 must be read Test-Inf-silica-18Juill18_00107 in NIRS data file
Test-inf-silica	1	18/07/2018	Lab	1st_scan	Fresh	D15	silicagel	0	133	C1807D15IC27	1	coluzzii	no	Sporozoite	Control		Bernard	Test-Inf-silica-10Juill18_00107 must be read Test-Inf-silica-18Juill18_00107 in NIRS data file
Test-inf-silica	1	18/07/2018	Lab	1st_scan	Fresh	D15	silicagel	0	134	C1807D15IC27	2	coluzzii	no	Sporozoite	Control		Bernard	Test-Inf-silica-10Juill18_00107 must be read Test-Inf-silica-18Juill18_00107 in NIRS data file
Test-inf-silica	1	18/07/2018	Lab	1st_scan	Fresh	D15	silicagel	0	135	C1807D15IC28	1	coluzzii	no	Sporozoite	Control		Bernard	Test-Inf-silica-10Juill18_00107 must be read Test-Inf-silica-18Juill18_00107 in NIRS data file
Test-inf-silica	1	18/07/2018	Lab	1st_scan	Fresh	D15	silicagel	0	136	C1807D15IC28	2	coluzzii	no	Sporozoite	Control		Bernard	Test-Inf-silica-10Juill18_00107 must be read Test-Inf-silica-18Juill18_00107 in NIRS data file
Test-inf-silica	1	18/07/2018	Lab	1st_scan	Fresh	D15	silicagel	0	137	C1807D15IC29	1	coluzzii	no	Sporozoite	Control		Bernard	Test-Inf-silica-10Juill18_00107 must be read Test-Inf-silica-18Juill18_00107 in NIRS data file
Test-inf-silica	1	18/07/2018	Lab	1st_scan	Fresh	D15	silicagel	0	138	C1807D15IC29	2	coluzzii	no	Sporozoite	Control		Bernard	Test-Inf-silica-10Juill18_00107 must be read Test-Inf-silica-18Juill18_00107 in NIRS data file
Test-inf-silica	1	18/07/2018	Lab	1st_scan	Fresh	D15	silicagel	0	139	C1807D15IC30	1	coluzzii	no	Sporozoite	Control		Bernard	Test-Inf-silica-10Juill18_00107 must be read Test-Inf-silica-18Juill18_00107 in NIRS data file
Test-inf-silica	1	18/07/2018	Lab	1st_scan	Fresh	D15	silicagel	0	140	C1807D15IC30	2	coluzzii	no	Sporozoite	Control		Bernard	Test-Inf-silica-10Juill18_00107 must be read Test-Inf-silica-18Juill18_00107 in NIRS data file
Test-inf-silica	1	20/07/2018	Lab	1st_scan	NA	D17	silicagel	NA	141	NA	NA	coluzzii	NA	NA	NA		Bernard	scan vide
Test-inf-silica	1	20/07/2018	Lab	1st_scan	NA	D17	silicagel	NA	142	NA	NA	coluzzii	NA	NA	NA		Bernard	scan vide
Test-inf-silica	1	20/07/2018	Lab	1st_scan	Fresh	D17	silicagel	0	143	C2007D17EC01	1	coluzzii	no	Sporozoite	Exposed		Bernard
Test-inf-silica	1	20/07/2018	Lab	1st_scan	Fresh	D17	silicagel	0	144	C2007D17EC01	2	coluzzii	no	Sporozoite	Exposed		Bernard
Test-inf-silica	1	20/07/2018	Lab	1st_scan	Fresh	D17	silicagel	0	145	C2007D17EC02	1	coluzzii	yes	Sporozoite	Exposed		Bernard
Test-inf-silica	1	20/07/2018	Lab	1st_scan	Fresh	D17	silicagel	0	146	C2007D17EC02	2	coluzzii	yes	Sporozoite	Exposed		Bernard
Test-inf-silica	1	20/07/2018	Lab	1st_scan	Fresh	D17	silicagel	0	147	C2007D17EC03	1	coluzzii	yes	Sporozoite	Exposed		Bernard
Test-inf-silica	1	20/07/2018	Lab	1st_scan	Fresh	D17	silicagel	0	148	C2007D17EC03	2	coluzzii	yes	Sporozoite	Exposed		Bernard
Test-inf-silica	1	20/07/2018	Lab	1st_scan	Fresh	D17	silicagel	0	149	C2007D17EC04	1	coluzzii	no	Sporozoite	Exposed		Bernard
Test-inf-silica	1	20/07/2018	Lab	1st_scan	Fresh	D17	silicagel	0	150	C2007D17EC04	2	coluzzii	no	Sporozoite	Exposed		Bernard
Test-inf-silica	1	20/07/2018	Lab	1st_scan	Fresh	D17	silicagel	0	151	C2007D17EC05	1	coluzzii	yes	Sporozoite	Exposed		Bernard
Test-inf-silica	1	20/07/2018	Lab	1st_scan	Fresh	D17	silicagel	0	152	C2007D17EC05	2	coluzzii	yes	Sporozoite	Exposed		Bernard
Test-inf-silica	1	20/07/2018	Lab	1st_scan	Fresh	D17	silicagel	0	153	C2007D17EC06	1	coluzzii	yes	Sporozoite	Exposed		Bernard
Test-inf-silica	1	20/07/2018	Lab	1st_scan	Fresh	D17	silicagel	0	154	C2007D17EC06	2	coluzzii	yes	Sporozoite	Exposed		Bernard
Test-inf-silica	1	20/07/2018	Lab	1st_scan	Fresh	D17	silicagel	0	155	C2007D17EC07	1	coluzzii	yes	Sporozoite	Exposed		Bernard
Test-inf-silica	1	20/07/2018	Lab	1st_scan	Fresh	D17	silicagel	0	156	C2007D17EC07	2	coluzzii	yes	Sporozoite	Exposed		Bernard
Test-inf-silica	1	20/07/2018	Lab	1st_scan	Fresh	D17	silicagel	0	157	C2007D17EC08	1	coluzzii	yes	Sporozoite	Exposed		Bernard
Test-inf-silica	1	20/07/2018	Lab	1st_scan	Fresh	D17	silicagel	0	158	C2007D17EC08	2	coluzzii	yes	Sporozoite	Exposed		Bernard
Test-inf-silica	1	20/07/2018	Lab	1st_scan	Fresh	D17	silicagel	0	159	C2007D17EC09	1	coluzzii	no	Sporozoite	Exposed		Bernard
Test-inf-silica	1	20/07/2018	Lab	1st_scan	Fresh	D17	silicagel	0	160	C2007D17EC09	2	coluzzii	no	Sporozoite	Exposed		Bernard
Test-inf-silica	1	20/07/2018	Lab	1st_scan	Fresh	D17	silicagel	0	161	C2007D17EC10	1	coluzzii	no	Sporozoite	Exposed		Bernard
Test-inf-silica	1	20/07/2018	Lab	1st_scan	Fresh	D17	silicagel	0	162	C2007D17EC10	2	coluzzii	no	Sporozoite	Exposed		Bernard
Test-inf-silica	1	20/07/2018	Lab	1st_scan	Fresh	D17	silicagel	0	163	C2007D17EC11	1	coluzzii	no	Sporozoite	Exposed		Bernard
Test-inf-silica	1	20/07/2018	Lab	1st_scan	Fresh	D17	silicagel	0	164	C2007D17EC11	2	coluzzii	no	Sporozoite	Exposed		Bernard
Test-inf-silica	1	20/07/2018	Lab	1st_scan	Fresh	D17	silicagel	0	165	C2007D17EC12	1	coluzzii	no	Sporozoite	Exposed		Bernard
Test-inf-silica	1	20/07/2018	Lab	1st_scan	Fresh	D17	silicagel	0	166	C2007D17EC12	2	coluzzii	no	Sporozoite	Exposed		Bernard
Test-inf-silica	1	20/07/2018	Lab	1st_scan	Fresh	D17	silicagel	0	167	C2007D17EC13	1	coluzzii	no	Sporozoite	Exposed		Bernard
Test-inf-silica	1	20/07/2018	Lab	1st_scan	Fresh	D17	silicagel	0	168	C2007D17EC13	2	coluzzii	no	Sporozoite	Exposed		Bernard
Test-inf-silica	1	20/07/2018	Lab	1st_scan	Fresh	D17	silicagel	0	169	C2007D17EC14	1	coluzzii	no	Sporozoite	Exposed		Bernard
Test-inf-silica	1	20/07/2018	Lab	1st_scan	Fresh	D17	silicagel	0	170	C2007D17EC14	2	coluzzii	no	Sporozoite	Exposed		Bernard
Test-inf-silica	1	20/07/2018	Lab	1st_scan	Fresh	D17	silicagel	0	171	C2007D17EC15	1	coluzzii	yes	Sporozoite	Exposed		Bernard
Test-inf-silica	1	20/07/2018	Lab	1st_scan	Fresh	D17	silicagel	0	172	C2007D17EC15	2	coluzzii	yes	Sporozoite	Exposed		Bernard
Test-inf-silica	1	20/07/2018	Lab	1st_scan	Fresh	D17	silicagel	0	173	C2007D17EC16	1	coluzzii	no	Sporozoite	Exposed		Bernard
Test-inf-silica	1	20/07/2018	Lab	1st_scan	Fresh	D17	silicagel	0	174	C2007D17EC16	2	coluzzii	no	Sporozoite	Exposed		Bernard
Test-inf-silica	1	20/07/2018	Lab	1st_scan	Fresh	D17	silicagel	0	175	C2007D17EC17	1	coluzzii	no	Sporozoite	Exposed		Bernard
Test-inf-silica	1	20/07/2018	Lab	1st_scan	Fresh	D17	silicagel	0	176	C2007D17EC17	2	coluzzii	no	Sporozoite	Exposed		Bernard
Test-inf-silica	1	20/07/2018	Lab	1st_scan	Fresh	D17	silicagel	0	177	C2007D17EC18	1	coluzzii	no	Sporozoite	Exposed		Bernard
Test-inf-silica	1	20/07/2018	Lab	1st_scan	Fresh	D17	silicagel	0	178	C2007D17EC18	2	coluzzii	no	Sporozoite	Exposed		Bernard
Test-inf-silica	1	20/07/2018	Lab	1st_scan	Fresh	D17	silicagel	0	179	C2007D17EC19	1	coluzzii	no	Sporozoite	Exposed		Bernard
Test-inf-silica	1	20/07/2018	Lab	1st_scan	Fresh	D17	silicagel	0	180	C2007D17EC19	2	coluzzii	no	Sporozoite	Exposed		Bernard
Test-inf-silica	1	20/07/2018	Lab	1st_scan	Fresh	D17	silicagel	0	181	C2007D17EC20	1	coluzzii	no	Sporozoite	Exposed		Bernard
Test-inf-silica	1	20/07/2018	Lab	1st_scan	Fresh	D17	silicagel	0	182	C2007D17EC20	2	coluzzii	no	Sporozoite	Exposed		Bernard
Test-inf-silica	1	20/07/2018	Lab	1st_scan	Fresh	D17	silicagel	0	183	C2007D17EC21	1	coluzzii	no	Sporozoite	Exposed		Bernard
Test-inf-silica	1	20/07/2018	Lab	1st_scan	Fresh	D17	silicagel	0	184	C2007D17EC21	2	coluzzii	no	Sporozoite	Exposed		Bernard
Test-inf-silica	1	20/07/2018	Lab	1st_scan	Fresh	D17	silicagel	0	185	C2007D17EC22	1	coluzzii	no	Sporozoite	Exposed		Bernard
Test-inf-silica	1	20/07/2018	Lab	1st_scan	Fresh	D17	silicagel	0	186	C2007D17EC22	2	coluzzii	no	Sporozoite	Exposed		Bernard
Test-inf-silica	1	20/07/2018	Lab	1st_scan	Fresh	D17	silicagel	0	187	C2007D17EC23	1	coluzzii	yes	Sporozoite	Exposed		Bernard
Test-inf-silica	1	20/07/2018	Lab	1st_scan	Fresh	D17	silicagel	0	188	C2007D17EC23	2	coluzzii	yes	Sporozoite	Exposed		Bernard
Test-inf-silica	1	20/07/2018	Lab	1st_scan	Fresh	D17	silicagel	0	189	C2007D17EC24	1	coluzzii	no	Sporozoite	Exposed		Bernard
Test-inf-silica	1	20/07/2018	Lab	1st_scan	Fresh	D17	silicagel	0	190	C2007D17EC24	2	coluzzii	no	Sporozoite	Exposed		Bernard
Test-inf-silica	1	20/07/2018	Lab	1st_scan	Fresh	D17	silicagel	0	191	C2007D17EC25	1	coluzzii	no	Sporozoite	Exposed		Bernard
Test-inf-silica	1	20/07/2018	Lab	1st_scan	Fresh	D17	silicagel	0	192	C2007D17EC25	2	coluzzii	no	Sporozoite	Exposed		Bernard
Test-inf-silica	1	20/07/2018	Lab	1st_scan	Fresh	D17	silicagel	0	193	C2007D17EC26	1	coluzzii	no	Sporozoite	Exposed		Bernard
Test-inf-silica	1	20/07/2018	Lab	1st_scan	Fresh	D17	silicagel	0	194	C2007D17EC26	2	coluzzii	no	Sporozoite	Exposed		Bernard
Test-inf-silica	1	20/07/2018	Lab	1st_scan	Fresh	D17	silicagel	0	195	C2007D17EC27	1	coluzzii	no	Sporozoite	Exposed		Bernard
Test-inf-silica	1	20/07/2018	Lab	1st_scan	Fresh	D17	silicagel	0	196	C2007D17EC27	2	coluzzii	no	Sporozoite	Exposed		Bernard
Test-inf-silica	1	20/07/2018	Lab	1st_scan	Fresh	D17	silicagel	0	197	C2007D17EC28	1	coluzzii	no	Sporozoite	Exposed		Bernard
Test-inf-silica	1	20/07/2018	Lab	1st_scan	Fresh	D17	silicagel	0	198	C2007D17EC28	2	coluzzii	no	Sporozoite	Exposed		Bernard
Test-inf-silica	1	20/07/2018	Lab	1st_scan	Fresh	D17	silicagel	0	199	C2007D17EC29	1	coluzzii	yes	Sporozoite	Exposed		Bernard
Test-inf-silica	1	20/07/2018	Lab	1st_scan	Fresh	D17	silicagel	0	200	C2007D17EC29	2	coluzzii	yes	Sporozoite	Exposed		Bernard
Test-inf-silica	1	20/07/2018	Lab	1st_scan	Fresh	D17	silicagel	0	201	C2007D17EC30	1	coluzzii	no	Sporozoite	Exposed		Bernard
Test-inf-silica	1	20/07/2018	Lab	1st_scan	Fresh	D17	silicagel	0	202	C2007D17EC30	2	coluzzii	no	Sporozoite	Exposed		Bernard
Test-inf-silica	1	20/07/2018	Lab	1st_scan	Fresh	D17	silicagel	0	203	C2007D17EC31	1	coluzzii	no	Sporozoite	Exposed		Bernard
Test-inf-silica	1	20/07/2018	Lab	1st_scan	Fresh	D17	silicagel	0	204	C2007D17EC31	2	coluzzii	no	Sporozoite	Exposed		Bernard
Test-inf-silica	1	20/07/2018	Lab	1st_scan	Fresh	D17	silicagel	0	205	C2007D17EC32	1	coluzzii	no	Sporozoite	Exposed		Bernard
Test-inf-silica	1	20/07/2018	Lab	1st_scan	Fresh	D17	silicagel	0	206	C2007D17EC32	2	coluzzii	no	Sporozoite	Exposed		Bernard
Test-inf-silica	1	20/07/2018	Lab	1st_scan	Fresh	D17	silicagel	0	207	C2007D17EC33	1	coluzzii	no	Sporozoite	Exposed		Bernard
Test-inf-silica	1	20/07/2018	Lab	1st_scan	Fresh	D17	silicagel	0	208	C2007D17EC33	2	coluzzii	no	Sporozoite	Exposed		Bernard
Test-inf-silica	1	20/07/2018	Lab	1st_scan	Fresh	D17	silicagel	0	209	C2007D17EC34	1	coluzzii	yes	Sporozoite	Exposed		Bernard
Test-inf-silica	1	20/07/2018	Lab	1st_scan	Fresh	D17	silicagel	0	210	C2007D17EC34	2	coluzzii	yes	Sporozoite	Exposed		Bernard
Test-inf-silica	1	20/07/2018	Lab	1st_scan	Fresh	D17	silicagel	0	211	C2007D17EC35	1	coluzzii	no	Sporozoite	Exposed		Bernard
Test-inf-silica	1	20/07/2018	Lab	1st_scan	Fresh	D17	silicagel	0	212	C2007D17EC35	2	coluzzii	no	Sporozoite	Exposed		Bernard
Test-inf-silica	1	20/07/2018	Lab	1st_scan	Fresh	D17	silicagel	0	213	C2007D17EC36	1	coluzzii	no	Sporozoite	Exposed		Bernard
Test-inf-silica	1	20/07/2018	Lab	1st_scan	Fresh	D17	silicagel	0	214	C2007D17EC36	2	coluzzii	no	Sporozoite	Exposed		Bernard
Test-inf-silica	1	20/07/2018	Lab	1st_scan	Fresh	D17	silicagel	0	215	C2007D17EC37	1	coluzzii	no	Sporozoite	Exposed		Bernard
Test-inf-silica	1	20/07/2018	Lab	1st_scan	Fresh	D17	silicagel	0	216	C2007D17EC37	2	coluzzii	no	Sporozoite	Exposed		Bernard
Test-inf-silica	1	20/07/2018	Lab	1st_scan	Fresh	D17	silicagel	0	217	C2007D17EC38	1	coluzzii	yes	Sporozoite	Exposed		Bernard
Test-inf-silica	1	20/07/2018	Lab	1st_scan	Fresh	D17	silicagel	0	218	C2007D17EC38	2	coluzzii	yes	Sporozoite	Exposed		Bernard
Test-inf-silica	1	20/07/2018	Lab	1st_scan	Fresh	D17	silicagel	0	219	C2007D17EC39	1	coluzzii	yes	Sporozoite	Exposed		Bernard
Test-inf-silica	1	20/07/2018	Lab	1st_scan	Fresh	D17	silicagel	0	220	C2007D17EC39	2	coluzzii	yes	Sporozoite	Exposed		Bernard
Test-inf-silica	1	20/07/2018	Lab	1st_scan	Fresh	D17	silicagel	0	221	C2007D17EC40	1	coluzzii	no	Sporozoite	Exposed		Bernard
Test-inf-silica	1	20/07/2018	Lab	1st_scan	Fresh	D17	silicagel	0	222	C2007D17EC40	2	coluzzii	no	Sporozoite	Exposed		Bernard
Test-inf-silica	1	20/07/2018	Lab	1st_scan	Fresh	D17	silicagel	0	223	C2007D17IC01	1	coluzzii	no	Sporozoite	Control		Bernard
Test-inf-silica	1	20/07/2018	Lab	1st_scan	Fresh	D17	silicagel	0	224	C2007D17IC01	2	coluzzii	no	Sporozoite	Control		Bernard
Test-inf-silica	1	20/07/2018	Lab	1st_scan	Fresh	D17	silicagel	0	225	C2007D17IC02	1	coluzzii	no	Sporozoite	Control		Bernard
Test-inf-silica	1	20/07/2018	Lab	1st_scan	Fresh	D17	silicagel	0	226	C2007D17IC02	2	coluzzii	no	Sporozoite	Control		Bernard
Test-inf-silica	1	20/07/2018	Lab	1st_scan	Fresh	D17	silicagel	0	227	C2007D17IC03	1	coluzzii	no	Sporozoite	Control		Bernard
Test-inf-silica	1	20/07/2018	Lab	1st_scan	Fresh	D17	silicagel	0	228	C2007D17IC03	2	coluzzii	no	Sporozoite	Control		Bernard
Test-inf-silica	1	20/07/2018	Lab	1st_scan	Fresh	D17	silicagel	0	229	C2007D17IC04	1	coluzzii	no	Sporozoite	Control		Bernard
Test-inf-silica	1	20/07/2018	Lab	1st_scan	Fresh	D17	silicagel	0	230	C2007D17IC04	2	coluzzii	no	Sporozoite	Control		Bernard
Test-inf-silica	1	20/07/2018	Lab	1st_scan	Fresh	D17	silicagel	0	231	C2007D17IC05	1	coluzzii	no	Sporozoite	Control		Bernard
Test-inf-silica	1	20/07/2018	Lab	1st_scan	Fresh	D17	silicagel	0	232	C2007D17IC05	2	coluzzii	no	Sporozoite	Control		Bernard
Test-inf-silica	1	20/07/2018	Lab	1st_scan	Fresh	D17	silicagel	0	233	C2007D17IC06	1	coluzzii	no	Sporozoite	Control		Bernard
Test-inf-silica	1	20/07/2018	Lab	1st_scan	Fresh	D17	silicagel	0	234	C2007D17IC06	2	coluzzii	no	Sporozoite	Control		Bernard
Test-inf-silica	1	20/07/2018	Lab	1st_scan	Fresh	D17	silicagel	0	235	C2007D17IC07	1	coluzzii	no	Sporozoite	Control		Bernard
Test-inf-silica	1	20/07/2018	Lab	1st_scan	Fresh	D17	silicagel	0	236	C2007D17IC07	2	coluzzii	no	Sporozoite	Control		Bernard
Test-inf-silica	1	20/07/2018	Lab	1st_scan	Fresh	D17	silicagel	0	237	C2007D17IC08	1	coluzzii	no	Sporozoite	Control		Bernard
Test-inf-silica	1	20/07/2018	Lab	1st_scan	Fresh	D17	silicagel	0	238	C2007D17IC08	2	coluzzii	no	Sporozoite	Control		Bernard
Test-inf-silica	1	20/07/2018	Lab	1st_scan	Fresh	D17	silicagel	0	239	C2007D17IC09	1	coluzzii	no	Sporozoite	Control		Bernard
Test-inf-silica	1	20/07/2018	Lab	1st_scan	Fresh	D17	silicagel	0	240	C2007D17IC09	2	coluzzii	no	Sporozoite	Control		Bernard
Test-inf-silica	1	20/07/2018	Lab	1st_scan	Fresh	D17	silicagel	0	241	C2007D17IC10	1	coluzzii	no	Sporozoite	Control		Bernard
Test-inf-silica	1	20/07/2018	Lab	1st_scan	Fresh	D17	silicagel	0	242	C2007D17IC10	2	coluzzii	no	Sporozoite	Control		Bernard
Test-inf-silica	1	20/07/2018	Lab	1st_scan	Fresh	D17	silicagel	0	243	C2007D17IC11	1	coluzzii	no	Sporozoite	Control		Bernard
Test-inf-silica	1	20/07/2018	Lab	1st_scan	Fresh	D17	silicagel	0	244	C2007D17IC11	2	coluzzii	no	Sporozoite	Control		Bernard
Test-inf-silica	1	20/07/2018	Lab	1st_scan	Fresh	D17	silicagel	0	245	C2007D17IC12	1	coluzzii	no	Sporozoite	Control		Bernard
Test-inf-silica	1	20/07/2018	Lab	1st_scan	Fresh	D17	silicagel	0	246	C2007D17IC12	2	coluzzii	no	Sporozoite	Control		Bernard
Test-inf-silica	1	20/07/2018	Lab	1st_scan	Fresh	D17	silicagel	0	247	C2007D17IC13	1	coluzzii	no	Sporozoite	Control		Bernard
Test-inf-silica	1	20/07/2018	Lab	1st_scan	Fresh	D17	silicagel	0	248	C2007D17IC13	2	coluzzii	no	Sporozoite	Control		Bernard
Test-inf-silica	1	20/07/2018	Lab	1st_scan	Fresh	D17	silicagel	0	249	C2007D17IC14	1	coluzzii	no	Sporozoite	Control		Bernard
Test-inf-silica	1	20/07/2018	Lab	1st_scan	Fresh	D17	silicagel	0	250	C2007D17IC14	2	coluzzii	no	Sporozoite	Control		Bernard
Test-inf-silica	1	20/07/2018	Lab	1st_scan	Fresh	D17	silicagel	0	251	C2007D17IC15	1	coluzzii	no	Sporozoite	Control		Bernard
Test-inf-silica	1	20/07/2018	Lab	1st_scan	Fresh	D17	silicagel	0	252	C2007D17IC15	2	coluzzii	no	Sporozoite	Control		Bernard
Test-inf-silica	1	20/07/2018	Lab	1st_scan	Fresh	D17	silicagel	0	253	C2007D17IC16	1	coluzzii	no	Sporozoite	Control		Bernard
Test-inf-silica	1	20/07/2018	Lab	1st_scan	Fresh	D17	silicagel	0	254	C2007D17IC16	2	coluzzii	no	Sporozoite	Control		Bernard
Test-inf-silica	1	20/07/2018	Lab	1st_scan	Fresh	D17	silicagel	0	255	C2007D17IC17	1	coluzzii	no	Sporozoite	Control		Bernard
Test-inf-silica	1	20/07/2018	Lab	1st_scan	Fresh	D17	silicagel	0	256	C2007D17IC17	2	coluzzii	no	Sporozoite	Control		Bernard
Test-inf-silica	1	20/07/2018	Lab	1st_scan	Fresh	D17	silicagel	0	257	C2007D17IC18	1	coluzzii	no	Sporozoite	Control		Bernard
Test-inf-silica	1	20/07/2018	Lab	1st_scan	Fresh	D17	silicagel	0	258	C2007D17IC18	2	coluzzii	no	Sporozoite	Control		Bernard
Test-inf-silica	1	20/07/2018	Lab	1st_scan	Fresh	D17	silicagel	0	259	C2007D17IC19	1	coluzzii	no	Sporozoite	Control		Bernard
Test-inf-silica	1	20/07/2018	Lab	1st_scan	Fresh	D17	silicagel	0	260	C2007D17IC19	2	coluzzii	no	Sporozoite	Control		Bernard
Test-inf-silica	1	20/07/2018	Lab	1st_scan	Fresh	D17	silicagel	0	261	C2007D17IC20	1	coluzzii	no	Sporozoite	Control		Bernard
Test-inf-silica	1	20/07/2018	Lab	1st_scan	Fresh	D17	silicagel	0	262	C2007D17IC20	2	coluzzii	no	Sporozoite	Control		Bernard
Test-inf-silica	1	20/07/2018	Lab	1st_scan	Fresh	D17	silicagel	0	263	C2007D17IC21	1	coluzzii	no	Sporozoite	Control		Bernard
Test-inf-silica	1	20/07/2018	Lab	1st_scan	Fresh	D17	silicagel	0	264	C2007D17IC21	2	coluzzii	no	Sporozoite	Control		Bernard
Test-inf-silica	1	20/07/2018	Lab	1st_scan	Fresh	D17	silicagel	0	265	C2007D17IC22	1	coluzzii	no	Sporozoite	Control		Bernard
Test-inf-silica	1	20/07/2018	Lab	1st_scan	Fresh	D17	silicagel	0	266	C2007D17IC22	2	coluzzii	no	Sporozoite	Control		Bernard
Test-inf-silica	1	20/07/2018	Lab	1st_scan	Fresh	D17	silicagel	0	267	C2007D17IC23	1	coluzzii	no	Sporozoite	Control		Bernard
Test-inf-silica	1	20/07/2018	Lab	1st_scan	Fresh	D17	silicagel	0	268	C2007D17IC23	2	coluzzii	no	Sporozoite	Control		Bernard
Test-inf-silica	1	20/07/2018	Lab	1st_scan	Fresh	D17	silicagel	0	269	C2007D17IC24	1	coluzzii	no	Sporozoite	Control		Bernard
Test-inf-silica	1	20/07/2018	Lab	1st_scan	Fresh	D17	silicagel	0	270	C2007D17IC24	2	coluzzii	no	Sporozoite	Control		Bernard
Test-inf-silica	1	20/07/2018	Lab	1st_scan	Fresh	D17	silicagel	0	271	C2007D17IC25	1	coluzzii	no	Sporozoite	Control		Bernard
Test-inf-silica	1	20/07/2018	Lab	1st_scan	Fresh	D17	silicagel	0	272	C2007D17IC25	2	coluzzii	no	Sporozoite	Control		Bernard
Test-inf-silica	1	20/07/2018	Lab	1st_scan	Fresh	D17	silicagel	0	273	C2007D17IC26	1	coluzzii	no	Sporozoite	Control		Bernard
Test-inf-silica	1	20/07/2018	Lab	1st_scan	Fresh	D17	silicagel	0	274	C2007D17IC26	2	coluzzii	no	Sporozoite	Control		Bernard
Test-inf-silica	1	20/07/2018	Lab	1st_scan	Fresh	D17	silicagel	0	275	C2007D17IC27	1	coluzzii	no	Sporozoite	Control		Bernard
Test-inf-silica	1	20/07/2018	Lab	1st_scan	Fresh	D17	silicagel	0	276	C2007D17IC27	2	coluzzii	no	Sporozoite	Control		Bernard
Test-inf-silica	1	20/07/2018	Lab	1st_scan	Fresh	D17	silicagel	0	277	C2007D17IC28	1	coluzzii	no	Sporozoite	Control		Bernard
Test-inf-silica	1	20/07/2018	Lab	1st_scan	Fresh	D17	silicagel	0	278	C2007D17IC28	2	coluzzii	no	Sporozoite	Control		Bernard
Test-inf-silica	1	20/07/2018	Lab	1st_scan	Fresh	D17	silicagel	0	279	C2007D17IC29	1	coluzzii	no	Sporozoite	Control		Bernard
Test-inf-silica	1	20/07/2018	Lab	1st_scan	Fresh	D17	silicagel	0	280	C2007D17IC29	2	coluzzii	no	Sporozoite	Control		Bernard
Test-inf-silica	1	20/07/2018	Lab	1st_scan	Fresh	D17	silicagel	0	281	C2007D17IC30	1	coluzzii	no	Sporozoite	Control		Bernard
Test-inf-silica	1	20/07/2018	Lab	1st_scan	Fresh	D17	silicagel	0	282	C2007D17IC30	2	coluzzii	no	Sporozoite	Control		Bernard
Test-inf-silica	2	21/07/2018	Lab	1st_scan	NA	D15	silicagel	NA	283	NA	NA	coluzzii	NA	NA	NA		Bernard	scan vide
Test-inf-silica	2	21/07/2018	Lab	1st_scan	NA	D15	silicagel	NA	284	NA	NA	coluzzii	NA	NA	NA		Bernard	scan vide
Test-inf-silica	2	21/07/2018	Lab	1st_scan	Fresh	D15	silicagel	0	285	C2107D15EC01	1	coluzzii	yes	Sporozoite	Exposed		Bernard
Test-inf-silica	2	21/07/2018	Lab	1st_scan	Fresh	D15	silicagel	0	286	C2107D15EC01	2	coluzzii	yes	Sporozoite	Exposed		Bernard
Test-inf-silica	2	21/07/2018	Lab	1st_scan	Fresh	D15	silicagel	0	287	C2107D15EC02	1	coluzzii	yes	Sporozoite	Exposed		Bernard
Test-inf-silica	2	21/07/2018	Lab	1st_scan	Fresh	D15	silicagel	0	288	C2107D15EC02	2	coluzzii	yes	Sporozoite	Exposed		Bernard
Test-inf-silica	2	21/07/2018	Lab	1st_scan	Fresh	D15	silicagel	0	289	C2107D15EC03	1	coluzzii	no	Sporozoite	Exposed		Bernard
Test-inf-silica	2	21/07/2018	Lab	1st_scan	Fresh	D15	silicagel	0	290	C2107D15EC03	2	coluzzii	no	Sporozoite	Exposed		Bernard
Test-inf-silica	2	21/07/2018	Lab	1st_scan	Fresh	D15	silicagel	0	291	C2107D15EC04	1	coluzzii	yes	Sporozoite	Exposed		Bernard
Test-inf-silica	2	21/07/2018	Lab	1st_scan	Fresh	D15	silicagel	0	292	C2107D15EC04	2	coluzzii	yes	Sporozoite	Exposed		Bernard
Test-inf-silica	2	21/07/2018	Lab	1st_scan	Fresh	D15	silicagel	0	293	C2107D15EC05	1	coluzzii	yes	Sporozoite	Exposed		Bernard
Test-inf-silica	2	21/07/2018	Lab	1st_scan	Fresh	D15	silicagel	0	294	C2107D15EC05	2	coluzzii	yes	Sporozoite	Exposed		Bernard
Test-inf-silica	2	21/07/2018	Lab	1st_scan	Fresh	D15	silicagel	0	295	C2107D15EC06	1	coluzzii	yes	Sporozoite	Exposed		Bernard
Test-inf-silica	2	21/07/2018	Lab	1st_scan	Fresh	D15	silicagel	0	296	C2107D15EC06	2	coluzzii	yes	Sporozoite	Exposed		Bernard
Test-inf-silica	2	21/07/2018	Lab	1st_scan	Fresh	D15	silicagel	0	297	C2107D15EC07	1	coluzzii	no	Sporozoite	Exposed		Bernard
Test-inf-silica	2	21/07/2018	Lab	1st_scan	Fresh	D15	silicagel	0	298	C2107D15EC07	2	coluzzii	no	Sporozoite	Exposed		Bernard
Test-inf-silica	2	21/07/2018	Lab	1st_scan	Fresh	D15	silicagel	0	299	C2107D15EC08	1	coluzzii	yes	Sporozoite	Exposed		Bernard
Test-inf-silica	2	21/07/2018	Lab	1st_scan	Fresh	D15	silicagel	0	300	C2107D15EC08	2	coluzzii	yes	Sporozoite	Exposed		Bernard
Test-inf-silica	2	21/07/2018	Lab	1st_scan	Fresh	D15	silicagel	0	301	C2107D15EC09	1	coluzzii	yes	Sporozoite	Exposed		Bernard
Test-inf-silica	2	21/07/2018	Lab	1st_scan	Fresh	D15	silicagel	0	302	C2107D15EC09	2	coluzzii	yes	Sporozoite	Exposed		Bernard
Test-inf-silica	2	21/07/2018	Lab	1st_scan	Fresh	D15	silicagel	0	303	C2107D15EC10	1	coluzzii	yes	Sporozoite	Exposed		Bernard
Test-inf-silica	2	21/07/2018	Lab	1st_scan	Fresh	D15	silicagel	0	304	C2107D15EC10	2	coluzzii	yes	Sporozoite	Exposed		Bernard
Test-inf-silica	2	21/07/2018	Lab	1st_scan	Fresh	D15	silicagel	0	305	C2107D15EC11	1	coluzzii	yes	Sporozoite	Exposed		Bernard
Test-inf-silica	2	21/07/2018	Lab	1st_scan	Fresh	D15	silicagel	0	306	C2107D15EC11	2	coluzzii	yes	Sporozoite	Exposed		Bernard
Test-inf-silica	2	21/07/2018	Lab	1st_scan	Fresh	D15	silicagel	0	307	C2107D15EC12	1	coluzzii	no	Sporozoite	Exposed		Bernard
Test-inf-silica	2	21/07/2018	Lab	1st_scan	Fresh	D15	silicagel	0	308	C2107D15EC12	2	coluzzii	no	Sporozoite	Exposed		Bernard
Test-inf-silica	2	21/07/2018	Lab	1st_scan	Fresh	D15	silicagel	0	309	C2107D15EC13	1	coluzzii	yes	Sporozoite	Exposed		Bernard
Test-inf-silica	2	21/07/2018	Lab	1st_scan	Fresh	D15	silicagel	0	310	C2107D15EC13	2	coluzzii	yes	Sporozoite	Exposed		Bernard
Test-inf-silica	2	21/07/2018	Lab	1st_scan	Fresh	D15	silicagel	0	311	C2107D15EC14	1	coluzzii	yes	Sporozoite	Exposed		Bernard
Test-inf-silica	2	21/07/2018	Lab	1st_scan	Fresh	D15	silicagel	0	312	C2107D15EC14	2	coluzzii	yes	Sporozoite	Exposed		Bernard
Test-inf-silica	2	21/07/2018	Lab	1st_scan	Fresh	D15	silicagel	0	313	C2107D15EC15	1	coluzzii	yes	Sporozoite	Exposed		Bernard
Test-inf-silica	2	21/07/2018	Lab	1st_scan	Fresh	D15	silicagel	0	314	C2107D15EC15	2	coluzzii	yes	Sporozoite	Exposed		Bernard
Test-inf-silica	2	21/07/2018	Lab	1st_scan	Fresh	D15	silicagel	0	315	C2107D15EC16	1	coluzzii	yes	Sporozoite	Exposed		Bernard
Test-inf-silica	2	21/07/2018	Lab	1st_scan	Fresh	D15	silicagel	0	316	C2107D15EC16	2	coluzzii	yes	Sporozoite	Exposed		Bernard
Test-inf-silica	2	21/07/2018	Lab	1st_scan	Fresh	D15	silicagel	0	317	C2107D15EC17	1	coluzzii	yes	Sporozoite	Exposed		Bernard
Test-inf-silica	2	21/07/2018	Lab	1st_scan	Fresh	D15	silicagel	0	318	C2107D15EC17	2	coluzzii	yes	Sporozoite	Exposed		Bernard
Test-inf-silica	2	21/07/2018	Lab	1st_scan	Fresh	D15	silicagel	0	319	C2107D15EC18	1	coluzzii	yes	Sporozoite	Exposed		Bernard
Test-inf-silica	2	21/07/2018	Lab	1st_scan	Fresh	D15	silicagel	0	320	C2107D15EC18	2	coluzzii	yes	Sporozoite	Exposed		Bernard
Test-inf-silica	2	21/07/2018	Lab	1st_scan	Fresh	D15	silicagel	0	321	C2107D15EC19	1	coluzzii	yes	Sporozoite	Exposed		Bernard
Test-inf-silica	2	21/07/2018	Lab	1st_scan	Fresh	D15	silicagel	0	322	C2107D15EC19	2	coluzzii	yes	Sporozoite	Exposed		Bernard
Test-inf-silica	2	21/07/2018	Lab	1st_scan	Fresh	D15	silicagel	0	323	C2107D15EC20	1	coluzzii	yes	Sporozoite	Exposed		Bernard
Test-inf-silica	2	21/07/2018	Lab	1st_scan	Fresh	D15	silicagel	0	324	C2107D15EC20	2	coluzzii	yes	Sporozoite	Exposed		Bernard
Test-inf-silica	2	21/07/2018	Lab	1st_scan	Fresh	D15	silicagel	0	325	C2107D15EC21	1	coluzzii	yes	Sporozoite	Exposed		Bernard
Test-inf-silica	2	21/07/2018	Lab	1st_scan	Fresh	D15	silicagel	0	326	C2107D15EC21	2	coluzzii	yes	Sporozoite	Exposed		Bernard
Test-inf-silica	2	21/07/2018	Lab	1st_scan	Fresh	D15	silicagel	0	327	C2107D15EC22	1	coluzzii	yes	Sporozoite	Exposed		Bernard
Test-inf-silica	2	21/07/2018	Lab	1st_scan	Fresh	D15	silicagel	0	328	C2107D15EC22	2	coluzzii	yes	Sporozoite	Exposed		Bernard
Test-inf-silica	2	21/07/2018	Lab	1st_scan	Fresh	D15	silicagel	0	329	C2107D15EC23	1	coluzzii	yes	Sporozoite	Exposed		Bernard
Test-inf-silica	2	21/07/2018	Lab	1st_scan	Fresh	D15	silicagel	0	330	C2107D15EC23	2	coluzzii	yes	Sporozoite	Exposed		Bernard
Test-inf-silica	2	21/07/2018	Lab	1st_scan	Fresh	D15	silicagel	0	331	C2107D15EC24	1	coluzzii	yes	Sporozoite	Exposed		Bernard
Test-inf-silica	2	21/07/2018	Lab	1st_scan	Fresh	D15	silicagel	0	332	C2107D15EC24	2	coluzzii	yes	Sporozoite	Exposed		Bernard
Test-inf-silica	2	21/07/2018	Lab	1st_scan	Fresh	D15	silicagel	0	333	C2107D15EC25	1	coluzzii	yes	Sporozoite	Exposed		Bernard
Test-inf-silica	2	21/07/2018	Lab	1st_scan	Fresh	D15	silicagel	0	334	C2107D15EC25	2	coluzzii	yes	Sporozoite	Exposed		Bernard
Test-inf-silica	2	21/07/2018	Lab	1st_scan	Fresh	D15	silicagel	0	335	C2107D15EC26	1	coluzzii	yes	Sporozoite	Exposed		Bernard
Test-inf-silica	2	21/07/2018	Lab	1st_scan	Fresh	D15	silicagel	0	336	C2107D15EC26	2	coluzzii	yes	Sporozoite	Exposed		Bernard
Test-inf-silica	2	21/07/2018	Lab	1st_scan	Fresh	D15	silicagel	0	337	C2107D15EC27	1	coluzzii	yes	Sporozoite	Exposed		Bernard
Test-inf-silica	2	21/07/2018	Lab	1st_scan	Fresh	D15	silicagel	0	338	C2107D15EC27	2	coluzzii	yes	Sporozoite	Exposed		Bernard
Test-inf-silica	2	21/07/2018	Lab	1st_scan	Fresh	D15	silicagel	0	339	C2107D15EC28	1	coluzzii	yes	Sporozoite	Exposed		Bernard
Test-inf-silica	2	21/07/2018	Lab	1st_scan	Fresh	D15	silicagel	0	340	C2107D15EC28	2	coluzzii	yes	Sporozoite	Exposed		Bernard
Test-inf-silica	2	21/07/2018	Lab	1st_scan	Fresh	D15	silicagel	0	341	C2107D15EC29	1	coluzzii	yes	Sporozoite	Exposed		Bernard
Test-inf-silica	2	21/07/2018	Lab	1st_scan	Fresh	D15	silicagel	0	342	C2107D15EC29	2	coluzzii	yes	Sporozoite	Exposed		Bernard
Test-inf-silica	2	21/07/2018	Lab	1st_scan	Fresh	D15	silicagel	0	343	C2107D15EC30	1	coluzzii	yes	Sporozoite	Exposed		Bernard
Test-inf-silica	2	21/07/2018	Lab	1st_scan	Fresh	D15	silicagel	0	344	C2107D15EC30	2	coluzzii	yes	Sporozoite	Exposed		Bernard
Test-inf-silica	2	21/07/2018	Lab	1st_scan	Fresh	D15	silicagel	0	345	C2107D15EC31	1	coluzzii	no	Sporozoite	Exposed		Bernard
Test-inf-silica	2	21/07/2018	Lab	1st_scan	Fresh	D15	silicagel	0	346	C2107D15EC31	2	coluzzii	no	Sporozoite	Exposed		Bernard
Test-inf-silica	2	21/07/2018	Lab	1st_scan	Fresh	D15	silicagel	0	347	C2107D15EC32	1	coluzzii	yes	Sporozoite	Exposed		Bernard
Test-inf-silica	2	21/07/2018	Lab	1st_scan	Fresh	D15	silicagel	0	348	C2107D15EC32	2	coluzzii	yes	Sporozoite	Exposed		Bernard
Test-inf-silica	2	21/07/2018	Lab	1st_scan	Fresh	D15	silicagel	0	349	C2107D15EC33	1	coluzzii	yes	Sporozoite	Exposed		Bernard
Test-inf-silica	2	21/07/2018	Lab	1st_scan	Fresh	D15	silicagel	0	350	C2107D15EC33	2	coluzzii	yes	Sporozoite	Exposed		Bernard
Test-inf-silica	2	21/07/2018	Lab	1st_scan	Fresh	D15	silicagel	0	351	C2107D15EC34	1	coluzzii	yes	Sporozoite	Exposed		Bernard
Test-inf-silica	2	21/07/2018	Lab	1st_scan	Fresh	D15	silicagel	0	352	C2107D15EC34	2	coluzzii	yes	Sporozoite	Exposed		Bernard
Test-inf-silica	2	21/07/2018	Lab	1st_scan	Fresh	D15	silicagel	0	353	C2107D15EC35	1	coluzzii	yes	Sporozoite	Exposed		Bernard
Test-inf-silica	2	21/07/2018	Lab	1st_scan	Fresh	D15	silicagel	0	354	C2107D15EC35	2	coluzzii	yes	Sporozoite	Exposed		Bernard
Test-inf-silica	2	21/07/2018	Lab	1st_scan	Fresh	D15	silicagel	0	355	C2107D15EC36	1	coluzzii	yes	Sporozoite	Exposed		Bernard
Test-inf-silica	2	21/07/2018	Lab	1st_scan	Fresh	D15	silicagel	0	356	C2107D15EC36	2	coluzzii	yes	Sporozoite	Exposed		Bernard
Test-inf-silica	2	21/07/2018	Lab	1st_scan	Fresh	D15	silicagel	0	357	C2107D15EC37	1	coluzzii	yes	Sporozoite	Exposed		Bernard
Test-inf-silica	2	21/07/2018	Lab	1st_scan	Fresh	D15	silicagel	0	358	C2107D15EC37	2	coluzzii	yes	Sporozoite	Exposed		Bernard
Test-inf-silica	2	21/07/2018	Lab	1st_scan	Fresh	D15	silicagel	0	359	C2107D15EC38	1	coluzzii	yes	Sporozoite	Exposed		Bernard
Test-inf-silica	2	21/07/2018	Lab	1st_scan	Fresh	D15	silicagel	0	360	C2107D15EC38	2	coluzzii	yes	Sporozoite	Exposed		Bernard
Test-inf-silica	2	21/07/2018	Lab	1st_scan	Fresh	D15	silicagel	0	361	C2107D15EC39	1	coluzzii	yes	Sporozoite	Exposed		Bernard
Test-inf-silica	2	21/07/2018	Lab	1st_scan	Fresh	D15	silicagel	0	362	C2107D15EC39	2	coluzzii	yes	Sporozoite	Exposed		Bernard
Test-inf-silica	2	21/07/2018	Lab	1st_scan	Fresh	D15	silicagel	0	363	C2107D15EC40	1	coluzzii	yes	Sporozoite	Exposed		Bernard
Test-inf-silica	2	21/07/2018	Lab	1st_scan	Fresh	D15	silicagel	0	364	C2107D15EC40	2	coluzzii	yes	Sporozoite	Exposed		Bernard
Test-inf-silica	2	21/07/2018	Lab	1st_scan	Fresh	D15	silicagel	0	365	C2107D15IC01	1	coluzzii	no	Sporozoite	Control		Bernard
Test-inf-silica	2	21/07/2018	Lab	1st_scan	Fresh	D15	silicagel	0	366	C2107D15IC01	2	coluzzii	no	Sporozoite	Control		Bernard
Test-inf-silica	2	21/07/2018	Lab	1st_scan	Fresh	D15	silicagel	0	367	C2107D15IC02	1	coluzzii	no	Sporozoite	Control		Bernard
Test-inf-silica	2	21/07/2018	Lab	1st_scan	Fresh	D15	silicagel	0	368	C2107D15IC02	2	coluzzii	no	Sporozoite	Control		Bernard
Test-inf-silica	2	21/07/2018	Lab	1st_scan	Fresh	D15	silicagel	0	369	C2107D15IC03	1	coluzzii	no	Sporozoite	Control		Bernard
Test-inf-silica	2	21/07/2018	Lab	1st_scan	Fresh	D15	silicagel	0	370	C2107D15IC03	2	coluzzii	no	Sporozoite	Control		Bernard
Test-inf-silica	2	21/07/2018	Lab	1st_scan	Fresh	D15	silicagel	0	371	C2107D15IC04	1	coluzzii	no	Sporozoite	Control		Bernard
Test-inf-silica	2	21/07/2018	Lab	1st_scan	Fresh	D15	silicagel	0	372	C2107D15IC04	2	coluzzii	no	Sporozoite	Control		Bernard
Test-inf-silica	2	21/07/2018	Lab	1st_scan	Fresh	D15	silicagel	0	373	C2107D15IC05	1	coluzzii	no	Sporozoite	Control		Bernard
Test-inf-silica	2	21/07/2018	Lab	1st_scan	Fresh	D15	silicagel	0	374	C2107D15IC05	2	coluzzii	no	Sporozoite	Control		Bernard
Test-inf-silica	2	21/07/2018	Lab	1st_scan	Fresh	D15	silicagel	0	375	C2107D15IC06	1	coluzzii	no	Sporozoite	Control		Bernard
Test-inf-silica	2	21/07/2018	Lab	1st_scan	Fresh	D15	silicagel	0	376	C2107D15IC06	2	coluzzii	no	Sporozoite	Control		Bernard
Test-inf-silica	2	21/07/2018	Lab	1st_scan	Fresh	D15	silicagel	0	377	C2107D15IC07	1	coluzzii	no	Sporozoite	Control		Bernard
Test-inf-silica	2	21/07/2018	Lab	1st_scan	Fresh	D15	silicagel	0	378	C2107D15IC07	2	coluzzii	no	Sporozoite	Control		Bernard
Test-inf-silica	2	21/07/2018	Lab	1st_scan	Fresh	D15	silicagel	0	379	C2107D15IC08	1	coluzzii	no	Sporozoite	Control		Bernard
Test-inf-silica	2	21/07/2018	Lab	1st_scan	Fresh	D15	silicagel	0	380	C2107D15IC08	2	coluzzii	no	Sporozoite	Control		Bernard
Test-inf-silica	2	21/07/2018	Lab	1st_scan	Fresh	D15	silicagel	0	381	C2107D15IC09	1	coluzzii	no	Sporozoite	Control		Bernard
Test-inf-silica	2	21/07/2018	Lab	1st_scan	Fresh	D15	silicagel	0	382	C2107D15IC09	2	coluzzii	no	Sporozoite	Control		Bernard
Test-inf-silica	2	21/07/2018	Lab	1st_scan	Fresh	D15	silicagel	0	383	C2107D15IC10	1	coluzzii	no	Sporozoite	Control		Bernard
Test-inf-silica	2	21/07/2018	Lab	1st_scan	Fresh	D15	silicagel	0	384	C2107D15IC10	2	coluzzii	no	Sporozoite	Control		Bernard
Test-inf-silica	2	21/07/2018	Lab	1st_scan	Fresh	D15	silicagel	0	385	C2107D15IC11	1	coluzzii	no	Sporozoite	Control		Bernard
Test-inf-silica	2	21/07/2018	Lab	1st_scan	Fresh	D15	silicagel	0	386	C2107D15IC11	2	coluzzii	no	Sporozoite	Control		Bernard
Test-inf-silica	2	21/07/2018	Lab	1st_scan	Fresh	D15	silicagel	0	387	C2107D15IC12	1	coluzzii	no	Sporozoite	Control		Bernard
Test-inf-silica	2	21/07/2018	Lab	1st_scan	Fresh	D15	silicagel	0	388	C2107D15IC12	2	coluzzii	no	Sporozoite	Control		Bernard
Test-inf-silica	2	21/07/2018	Lab	1st_scan	Fresh	D15	silicagel	0	389	C2107D15IC13	1	coluzzii	no	Sporozoite	Control		Bernard
Test-inf-silica	2	21/07/2018	Lab	1st_scan	Fresh	D15	silicagel	0	390	C2107D15IC13	2	coluzzii	no	Sporozoite	Control		Bernard
Test-inf-silica	2	21/07/2018	Lab	1st_scan	Fresh	D15	silicagel	0	391	C2107D15IC14	1	coluzzii	no	Sporozoite	Control		Bernard
Test-inf-silica	2	21/07/2018	Lab	1st_scan	Fresh	D15	silicagel	0	392	C2107D15IC14	2	coluzzii	no	Sporozoite	Control		Bernard
Test-inf-silica	2	21/07/2018	Lab	1st_scan	Fresh	D15	silicagel	0	393	C2107D15IC15	1	coluzzii	no	Sporozoite	Control		Bernard
Test-inf-silica	2	21/07/2018	Lab	1st_scan	Fresh	D15	silicagel	0	394	C2107D15IC15	2	coluzzii	no	Sporozoite	Control		Bernard
Test-inf-silica	2	21/07/2018	Lab	1st_scan	Fresh	D15	silicagel	0	395	C2107D15IC16	1	coluzzii	no	Sporozoite	Control		Bernard
Test-inf-silica	2	21/07/2018	Lab	1st_scan	Fresh	D15	silicagel	0	396	C2107D15IC16	2	coluzzii	no	Sporozoite	Control		Bernard
Test-inf-silica	2	21/07/2018	Lab	1st_scan	Fresh	D15	silicagel	0	397	C2107D15IC17	1	coluzzii	no	Sporozoite	Control		Bernard
Test-inf-silica	2	21/07/2018	Lab	1st_scan	Fresh	D15	silicagel	0	398	C2107D15IC17	2	coluzzii	no	Sporozoite	Control		Bernard
Test-inf-silica	2	21/07/2018	Lab	1st_scan	Fresh	D15	silicagel	0	399	C2107D15IC18	1	coluzzii	no	Sporozoite	Control		Bernard
Test-inf-silica	2	21/07/2018	Lab	1st_scan	Fresh	D15	silicagel	0	400	C2107D15IC18	2	coluzzii	no	Sporozoite	Control		Bernard
Test-inf-silica	2	21/07/2018	Lab	1st_scan	Fresh	D15	silicagel	0	401	C2107D15IC19	1	coluzzii	no	Sporozoite	Control		Bernard
Test-inf-silica	2	21/07/2018	Lab	1st_scan	Fresh	D15	silicagel	0	402	C2107D15IC19	2	coluzzii	no	Sporozoite	Control		Bernard
Test-inf-silica	2	21/07/2018	Lab	1st_scan	Fresh	D15	silicagel	0	403	C2107D15IC20	1	coluzzii	no	Sporozoite	Control		Bernard
Test-inf-silica	2	21/07/2018	Lab	1st_scan	Fresh	D15	silicagel	0	404	C2107D15IC20	2	coluzzii	no	Sporozoite	Control		Bernard
Test-inf-silica	1	22/07/2018	Lab	1st_scan	NA	D19	silicagel	NA	405	NA	NA	coluzzii	NA	NA	NA		Bernard	scan vide
Test-inf-silica	1	22/07/2018	Lab	1st_scan	NA	D19	silicagel	NA	406	NA	NA	coluzzii	NA	NA	NA		Bernard	scan vide
Test-inf-silica	1	22/07/2018	Lab	1st_scan	Fresh	D19	silicagel	0	407	C2207D19EC01	1	coluzzii	no	Sporozoite	Exposed		Bernard
Test-inf-silica	1	22/07/2018	Lab	1st_scan	Fresh	D19	silicagel	0	408	C2207D19EC01	2	coluzzii	no	Sporozoite	Exposed		Bernard
Test-inf-silica	1	22/07/2018	Lab	1st_scan	Fresh	D19	silicagel	0	409	C2207D19EC02	1	coluzzii	no	Sporozoite	Exposed		Bernard
Test-inf-silica	1	22/07/2018	Lab	1st_scan	Fresh	D19	silicagel	0	410	C2207D19EC02	2	coluzzii	no	Sporozoite	Exposed		Bernard
Test-inf-silica	1	22/07/2018	Lab	1st_scan	Fresh	D19	silicagel	0	411	C2207D19EC03	1	coluzzii	no	Sporozoite	Exposed		Bernard
Test-inf-silica	1	22/07/2018	Lab	1st_scan	Fresh	D19	silicagel	0	412	C2207D19EC03	2	coluzzii	no	Sporozoite	Exposed		Bernard
Test-inf-silica	1	22/07/2018	Lab	1st_scan	Fresh	D19	silicagel	0	413	C2207D19EC04	1	coluzzii	no	Sporozoite	Exposed		Bernard
Test-inf-silica	1	22/07/2018	Lab	1st_scan	Fresh	D19	silicagel	0	414	C2207D19EC04	2	coluzzii	no	Sporozoite	Exposed		Bernard
Test-inf-silica	1	22/07/2018	Lab	1st_scan	Fresh	D19	silicagel	0	415	C2207D19EC05	1	coluzzii	yes	Sporozoite	Exposed		Bernard
Test-inf-silica	1	22/07/2018	Lab	1st_scan	Fresh	D19	silicagel	0	416	C2207D19EC05	2	coluzzii	yes	Sporozoite	Exposed		Bernard
Test-inf-silica	1	22/07/2018	Lab	1st_scan	Fresh	D19	silicagel	0	417	C2207D19EC06	1	coluzzii	no	Sporozoite	Exposed		Bernard
Test-inf-silica	1	22/07/2018	Lab	1st_scan	Fresh	D19	silicagel	0	418	C2207D19EC06	2	coluzzii	no	Sporozoite	Exposed		Bernard
Test-inf-silica	1	22/07/2018	Lab	1st_scan	Fresh	D19	silicagel	0	419	C2207D19EC07	1	coluzzii	yes	Sporozoite	Exposed		Bernard
Test-inf-silica	1	22/07/2018	Lab	1st_scan	Fresh	D19	silicagel	0	420	C2207D19EC07	2	coluzzii	yes	Sporozoite	Exposed		Bernard
Test-inf-silica	1	22/07/2018	Lab	1st_scan	Fresh	D19	silicagel	0	421	C2207D19EC08	1	coluzzii	no	Sporozoite	Exposed		Bernard
Test-inf-silica	1	22/07/2018	Lab	1st_scan	Fresh	D19	silicagel	0	422	C2207D19EC08	2	coluzzii	no	Sporozoite	Exposed		Bernard
Test-inf-silica	1	22/07/2018	Lab	1st_scan	Fresh	D19	silicagel	0	423	C2207D19EC09	1	coluzzii	no	Sporozoite	Exposed		Bernard
Test-inf-silica	1	22/07/2018	Lab	1st_scan	Fresh	D19	silicagel	0	424	C2207D19EC09	2	coluzzii	no	Sporozoite	Exposed		Bernard
Test-inf-silica	1	22/07/2018	Lab	1st_scan	Fresh	D19	silicagel	0	425	C2207D19EC10	1	coluzzii	yes	Sporozoite	Exposed		Bernard
Test-inf-silica	1	22/07/2018	Lab	1st_scan	Fresh	D19	silicagel	0	426	C2207D19EC10	2	coluzzii	yes	Sporozoite	Exposed		Bernard
Test-inf-silica	1	22/07/2018	Lab	1st_scan	Fresh	D19	silicagel	0	427	C2207D19EC11	1	coluzzii	yes	Sporozoite	Exposed		Bernard
Test-inf-silica	1	22/07/2018	Lab	1st_scan	Fresh	D19	silicagel	0	428	C2207D19EC11	2	coluzzii	yes	Sporozoite	Exposed		Bernard
Test-inf-silica	1	22/07/2018	Lab	1st_scan	Fresh	D19	silicagel	0	429	C2207D19EC12	1	coluzzii	no	Sporozoite	Exposed		Bernard
Test-inf-silica	1	22/07/2018	Lab	1st_scan	Fresh	D19	silicagel	0	430	C2207D19EC12	2	coluzzii	no	Sporozoite	Exposed		Bernard
Test-inf-silica	1	22/07/2018	Lab	1st_scan	Fresh	D19	silicagel	0	431	C2207D19EC13	1	coluzzii	yes	Sporozoite	Exposed		Bernard
Test-inf-silica	1	22/07/2018	Lab	1st_scan	Fresh	D19	silicagel	0	432	C2207D19EC13	2	coluzzii	yes	Sporozoite	Exposed		Bernard
Test-inf-silica	1	22/07/2018	Lab	1st_scan	Fresh	D19	silicagel	0	433	C2207D19EC14	1	coluzzii	no	Sporozoite	Exposed		Bernard
Test-inf-silica	1	22/07/2018	Lab	1st_scan	Fresh	D19	silicagel	0	434	C2207D19EC14	2	coluzzii	no	Sporozoite	Exposed		Bernard
Test-inf-silica	1	22/07/2018	Lab	1st_scan	Fresh	D19	silicagel	0	435	C2207D19EC15	1	coluzzii	no	Sporozoite	Exposed		Bernard
Test-inf-silica	1	22/07/2018	Lab	1st_scan	Fresh	D19	silicagel	0	436	C2207D19EC15	2	coluzzii	no	Sporozoite	Exposed		Bernard
Test-inf-silica	1	22/07/2018	Lab	1st_scan	Fresh	D19	silicagel	0	437	C2207D19EC16	1	coluzzii	yes	Sporozoite	Exposed		Bernard
Test-inf-silica	1	22/07/2018	Lab	1st_scan	Fresh	D19	silicagel	0	438	C2207D19EC16	2	coluzzii	yes	Sporozoite	Exposed		Bernard
Test-inf-silica	1	22/07/2018	Lab	1st_scan	Fresh	D19	silicagel	0	439	C2207D19EC17	1	coluzzii	yes	Sporozoite	Exposed		Bernard
Test-inf-silica	1	22/07/2018	Lab	1st_scan	Fresh	D19	silicagel	0	440	C2207D19EC17	2	coluzzii	yes	Sporozoite	Exposed		Bernard
Test-inf-silica	1	22/07/2018	Lab	1st_scan	Fresh	D19	silicagel	0	441	C2207D19EC18	1	coluzzii	no	Sporozoite	Exposed		Bernard
Test-inf-silica	1	22/07/2018	Lab	1st_scan	Fresh	D19	silicagel	0	442	C2207D19EC18	2	coluzzii	no	Sporozoite	Exposed		Bernard
Test-inf-silica	1	22/07/2018	Lab	1st_scan	Fresh	D19	silicagel	0	443	C2207D19EC19	1	coluzzii	no	Sporozoite	Exposed		Bernard
Test-inf-silica	1	22/07/2018	Lab	1st_scan	Fresh	D19	silicagel	0	444	C2207D19EC19	2	coluzzii	no	Sporozoite	Exposed		Bernard
Test-inf-silica	1	22/07/2018	Lab	1st_scan	Fresh	D19	silicagel	0	445	C2207D19EC20	1	coluzzii	no	Sporozoite	Exposed		Bernard
Test-inf-silica	1	22/07/2018	Lab	1st_scan	Fresh	D19	silicagel	0	446	C2207D19EC20	2	coluzzii	no	Sporozoite	Exposed		Bernard
Test-inf-silica	1	22/07/2018	Lab	1st_scan	Fresh	D19	silicagel	0	447	C2207D19EC21	1	coluzzii	no	Sporozoite	Exposed		Bernard
Test-inf-silica	1	22/07/2018	Lab	1st_scan	Fresh	D19	silicagel	0	448	C2207D19EC21	2	coluzzii	no	Sporozoite	Exposed		Bernard
Test-inf-silica	1	22/07/2018	Lab	1st_scan	Fresh	D19	silicagel	0	449	C2207D19EC22	1	coluzzii	yes	Sporozoite	Exposed		Bernard
Test-inf-silica	1	22/07/2018	Lab	1st_scan	Fresh	D19	silicagel	0	450	C2207D19EC22	2	coluzzii	yes	Sporozoite	Exposed		Bernard
Test-inf-silica	1	22/07/2018	Lab	1st_scan	Fresh	D19	silicagel	0	451	C2207D19EC23	1	coluzzii	no	Sporozoite	Exposed		Bernard
Test-inf-silica	1	22/07/2018	Lab	1st_scan	Fresh	D19	silicagel	0	452	C2207D19EC23	2	coluzzii	no	Sporozoite	Exposed		Bernard
Test-inf-silica	1	22/07/2018	Lab	1st_scan	Fresh	D19	silicagel	0	453	C2207D19EC24	1	coluzzii	yes	Sporozoite	Exposed		Bernard
Test-inf-silica	1	22/07/2018	Lab	1st_scan	Fresh	D19	silicagel	0	454	C2207D19EC24	2	coluzzii	yes	Sporozoite	Exposed		Bernard
Test-inf-silica	1	22/07/2018	Lab	1st_scan	Fresh	D19	silicagel	0	455	C2207D19EC25	1	coluzzii	no	Sporozoite	Exposed		Bernard
Test-inf-silica	1	22/07/2018	Lab	1st_scan	Fresh	D19	silicagel	0	456	C2207D19EC25	2	coluzzii	no	Sporozoite	Exposed		Bernard
Test-inf-silica	1	22/07/2018	Lab	1st_scan	Fresh	D19	silicagel	0	457	C2207D19EC26	1	coluzzii	no	Sporozoite	Exposed		Bernard
Test-inf-silica	1	22/07/2018	Lab	1st_scan	Fresh	D19	silicagel	0	458	C2207D19EC26	2	coluzzii	no	Sporozoite	Exposed		Bernard
Test-inf-silica	1	22/07/2018	Lab	1st_scan	Fresh	D19	silicagel	0	459	C2207D19EC27	1	coluzzii	yes	Sporozoite	Exposed		Bernard
Test-inf-silica	1	22/07/2018	Lab	1st_scan	Fresh	D19	silicagel	0	460	C2207D19EC27	2	coluzzii	yes	Sporozoite	Exposed		Bernard
Test-inf-silica	1	22/07/2018	Lab	1st_scan	Fresh	D19	silicagel	0	461	C2207D19EC28	1	coluzzii	yes	Sporozoite	Exposed		Bernard
Test-inf-silica	1	22/07/2018	Lab	1st_scan	Fresh	D19	silicagel	0	462	C2207D19EC28	2	coluzzii	yes	Sporozoite	Exposed		Bernard
Test-inf-silica	1	22/07/2018	Lab	1st_scan	Fresh	D19	silicagel	0	463	C2207D19EC29	1	coluzzii	yes	Sporozoite	Exposed		Bernard
Test-inf-silica	1	22/07/2018	Lab	1st_scan	Fresh	D19	silicagel	0	464	C2207D19EC29	2	coluzzii	yes	Sporozoite	Exposed		Bernard
Test-inf-silica	1	22/07/2018	Lab	1st_scan	Fresh	D19	silicagel	0	465	C2207D19EC30	1	coluzzii	no	Sporozoite	Exposed		Bernard
Test-inf-silica	1	22/07/2018	Lab	1st_scan	Fresh	D19	silicagel	0	466	C2207D19EC30	2	coluzzii	no	Sporozoite	Exposed		Bernard
Test-inf-silica	1	22/07/2018	Lab	1st_scan	Fresh	D19	silicagel	0	467	C2207D19EC31	1	coluzzii	yes	Sporozoite	Exposed		Bernard
Test-inf-silica	1	22/07/2018	Lab	1st_scan	Fresh	D19	silicagel	0	468	C2207D19EC31	2	coluzzii	yes	Sporozoite	Exposed		Bernard
Test-inf-silica	1	22/07/2018	Lab	1st_scan	Fresh	D19	silicagel	0	469	C2207D19EC32	1	coluzzii	no	Sporozoite	Exposed		Bernard
Test-inf-silica	1	22/07/2018	Lab	1st_scan	Fresh	D19	silicagel	0	470	C2207D19EC32	2	coluzzii	no	Sporozoite	Exposed		Bernard
Test-inf-silica	1	22/07/2018	Lab	1st_scan	Fresh	D19	silicagel	0	471	C2207D19EC33	1	coluzzii	yes	Sporozoite	Exposed		Bernard
Test-inf-silica	1	22/07/2018	Lab	1st_scan	Fresh	D19	silicagel	0	472	C2207D19EC33	2	coluzzii	yes	Sporozoite	Exposed		Bernard
Test-inf-silica	1	22/07/2018	Lab	1st_scan	Fresh	D19	silicagel	0	473	C2207D19EC34	1	coluzzii	no	Sporozoite	Exposed		Bernard
Test-inf-silica	1	22/07/2018	Lab	1st_scan	Fresh	D19	silicagel	0	474	C2207D19EC34	2	coluzzii	no	Sporozoite	Exposed		Bernard
Test-inf-silica	1	22/07/2018	Lab	1st_scan	Fresh	D19	silicagel	0	475	C2207D19EC35	1	coluzzii	yes	Sporozoite	Exposed		Bernard
Test-inf-silica	1	22/07/2018	Lab	1st_scan	Fresh	D19	silicagel	0	476	C2207D19EC35	2	coluzzii	yes	Sporozoite	Exposed		Bernard
Test-inf-silica	1	22/07/2018	Lab	1st_scan	Fresh	D19	silicagel	0	477	C2207D19EC36	1	coluzzii	no	Sporozoite	Exposed		Bernard
Test-inf-silica	1	22/07/2018	Lab	1st_scan	Fresh	D19	silicagel	0	478	C2207D19EC36	2	coluzzii	no	Sporozoite	Exposed		Bernard
Test-inf-silica	1	22/07/2018	Lab	1st_scan	Fresh	D19	silicagel	0	479	C2207D19IC01	1	coluzzii	no	Sporozoite	Control		Bernard
Test-inf-silica	1	22/07/2018	Lab	1st_scan	Fresh	D19	silicagel	0	480	C2207D19IC01	2	coluzzii	no	Sporozoite	Control		Bernard
Test-inf-silica	1	22/07/2018	Lab	1st_scan	Fresh	D19	silicagel	0	481	C2207D19IC02	1	coluzzii	no	Sporozoite	Control		Bernard
Test-inf-silica	1	22/07/2018	Lab	1st_scan	Fresh	D19	silicagel	0	482	C2207D19IC02	2	coluzzii	no	Sporozoite	Control		Bernard
Test-inf-silica	1	22/07/2018	Lab	1st_scan	Fresh	D19	silicagel	0	483	C2207D19IC03	1	coluzzii	no	Sporozoite	Control		Bernard
Test-inf-silica	1	22/07/2018	Lab	1st_scan	Fresh	D19	silicagel	0	484	C2207D19IC03	2	coluzzii	no	Sporozoite	Control		Bernard
Test-inf-silica	1	22/07/2018	Lab	1st_scan	Fresh	D19	silicagel	0	485	C2207D19IC04	1	coluzzii	no	Sporozoite	Control		Bernard
Test-inf-silica	1	22/07/2018	Lab	1st_scan	Fresh	D19	silicagel	0	486	C2207D19IC04	2	coluzzii	no	Sporozoite	Control		Bernard
Test-inf-silica	1	22/07/2018	Lab	1st_scan	Fresh	D19	silicagel	0	487	C2207D19IC05	1	coluzzii	no	Sporozoite	Control		Bernard
Test-inf-silica	1	22/07/2018	Lab	1st_scan	Fresh	D19	silicagel	0	488	C2207D19IC05	2	coluzzii	no	Sporozoite	Control		Bernard
Test-inf-silica	1	22/07/2018	Lab	1st_scan	Fresh	D19	silicagel	0	489	C2207D19IC06	1	coluzzii	no	Sporozoite	Control		Bernard
Test-inf-silica	1	22/07/2018	Lab	1st_scan	Fresh	D19	silicagel	0	490	C2207D19IC06	2	coluzzii	no	Sporozoite	Control		Bernard
Test-inf-silica	1	22/07/2018	Lab	1st_scan	Fresh	D19	silicagel	0	491	C2207D19IC07	1	coluzzii	no	Sporozoite	Control		Bernard
Test-inf-silica	1	22/07/2018	Lab	1st_scan	Fresh	D19	silicagel	0	492	C2207D19IC07	2	coluzzii	no	Sporozoite	Control		Bernard
Test-inf-silica	1	22/07/2018	Lab	1st_scan	Fresh	D19	silicagel	0	493	C2207D19IC08	1	coluzzii	no	Sporozoite	Control		Bernard
Test-inf-silica	1	22/07/2018	Lab	1st_scan	Fresh	D19	silicagel	0	494	C2207D19IC08	2	coluzzii	no	Sporozoite	Control		Bernard
Test-inf-silica	1	22/07/2018	Lab	1st_scan	Fresh	D19	silicagel	0	495	C2207D19IC09	1	coluzzii	no	Sporozoite	Control		Bernard
Test-inf-silica	1	22/07/2018	Lab	1st_scan	Fresh	D19	silicagel	0	496	C2207D19IC09	2	coluzzii	no	Sporozoite	Control		Bernard
Test-inf-silica	1	22/07/2018	Lab	1st_scan	Fresh	D19	silicagel	0	497	C2207D19IC10	1	coluzzii	no	Sporozoite	Control		Bernard
Test-inf-silica	1	22/07/2018	Lab	1st_scan	Fresh	D19	silicagel	0	498	C2207D19IC10	2	coluzzii	no	Sporozoite	Control		Bernard
Test-inf-silica	1	22/07/2018	Lab	1st_scan	Fresh	D19	silicagel	0	499	C2207D19IC11	1	coluzzii	no	Sporozoite	Control		Bernard
Test-inf-silica	1	22/07/2018	Lab	1st_scan	Fresh	D19	silicagel	0	500	C2207D19IC11	2	coluzzii	no	Sporozoite	Control		Bernard
Test-inf-silica	1	22/07/2018	Lab	1st_scan	Fresh	D19	silicagel	0	501	C2207D19IC12	1	coluzzii	no	Sporozoite	Control		Bernard
Test-inf-silica	1	22/07/2018	Lab	1st_scan	Fresh	D19	silicagel	0	502	C2207D19IC12	2	coluzzii	no	Sporozoite	Control		Bernard
Test-inf-silica	1	22/07/2018	Lab	1st_scan	Fresh	D19	silicagel	0	503	C2207D19IC13	1	coluzzii	no	Sporozoite	Control		Bernard
Test-inf-silica	1	22/07/2018	Lab	1st_scan	Fresh	D19	silicagel	0	504	C2207D19IC13	2	coluzzii	no	Sporozoite	Control		Bernard
Test-inf-silica	1	22/07/2018	Lab	1st_scan	Fresh	D19	silicagel	0	505	C2207D19IC14	1	coluzzii	no	Sporozoite	Control		Bernard
Test-inf-silica	1	22/07/2018	Lab	1st_scan	Fresh	D19	silicagel	0	506	C2207D19IC14	2	coluzzii	no	Sporozoite	Control		Bernard
Test-inf-silica	1	22/07/2018	Lab	1st_scan	Fresh	D19	silicagel	0	507	C2207D19IC15	1	coluzzii	no	Sporozoite	Control		Bernard
Test-inf-silica	1	22/07/2018	Lab	1st_scan	Fresh	D19	silicagel	0	508	C2207D19IC15	2	coluzzii	no	Sporozoite	Control		Bernard
Test-inf-silica	1	22/07/2018	Lab	1st_scan	Fresh	D19	silicagel	0	509	C2207D19IC16	1	coluzzii	no	Sporozoite	Control		Bernard
Test-inf-silica	1	22/07/2018	Lab	1st_scan	Fresh	D19	silicagel	0	510	C2207D19IC16	2	coluzzii	no	Sporozoite	Control		Bernard
Test-inf-silica	1	22/07/2018	Lab	1st_scan	Fresh	D19	silicagel	0	511	C2207D19IC17	1	coluzzii	no	Sporozoite	Control		Bernard
Test-inf-silica	1	22/07/2018	Lab	1st_scan	Fresh	D19	silicagel	0	512	C2207D19IC17	2	coluzzii	no	Sporozoite	Control		Bernard
Test-inf-silica	1	22/07/2018	Lab	1st_scan	Fresh	D19	silicagel	0	513	C2207D19IC18	1	coluzzii	no	Sporozoite	Control		Bernard
Test-inf-silica	1	22/07/2018	Lab	1st_scan	Fresh	D19	silicagel	0	514	C2207D19IC18	2	coluzzii	no	Sporozoite	Control		Bernard
Test-inf-silica	1	22/07/2018	Lab	1st_scan	Fresh	D19	silicagel	0	515	C2207D19IC19	1	coluzzii	no	Sporozoite	Control		Bernard
Test-inf-silica	1	22/07/2018	Lab	1st_scan	Fresh	D19	silicagel	0	516	C2207D19IC19	2	coluzzii	no	Sporozoite	Control		Bernard
Test-inf-silica	1	22/07/2018	Lab	1st_scan	Fresh	D19	silicagel	0	517	C2207D19IC20	1	coluzzii	no	Sporozoite	Control		Bernard
Test-inf-silica	1	22/07/2018	Lab	1st_scan	Fresh	D19	silicagel	0	518	C2207D19IC20	2	coluzzii	no	Sporozoite	Control		Bernard
Test-inf-silica	1	22/07/2018	Lab	1st_scan	Fresh	D19	silicagel	0	519	C2207D19IC21	1	coluzzii	no	Sporozoite	Control		Bernard
Test-inf-silica	1	22/07/2018	Lab	1st_scan	Fresh	D19	silicagel	0	520	C2207D19IC21	2	coluzzii	no	Sporozoite	Control		Bernard
Test-inf-silica	1	22/07/2018	Lab	1st_scan	Fresh	D19	silicagel	0	521	C2207D19IC22	1	coluzzii	no	Sporozoite	Control		Bernard
Test-inf-silica	1	22/07/2018	Lab	1st_scan	Fresh	D19	silicagel	0	522	C2207D19IC22	2	coluzzii	no	Sporozoite	Control		Bernard
Test-inf-silica	1	22/07/2018	Lab	1st_scan	Fresh	D19	silicagel	0	523	C2207D19IC23	1	coluzzii	no	Sporozoite	Control		Bernard
Test-inf-silica	1	22/07/2018	Lab	1st_scan	Fresh	D19	silicagel	0	524	C2207D19IC23	2	coluzzii	no	Sporozoite	Control		Bernard
Test-inf-silica	1	22/07/2018	Lab	1st_scan	Fresh	D19	silicagel	0	525	C2207D19IC24	1	coluzzii	no	Sporozoite	Control		Bernard
Test-inf-silica	1	22/07/2018	Lab	1st_scan	Fresh	D19	silicagel	0	526	C2207D19IC24	2	coluzzii	no	Sporozoite	Control		Bernard
Test-inf-silica	1	22/07/2018	Lab	1st_scan	Fresh	D19	silicagel	0	527	C2207D19IC25	1	coluzzii	no	Sporozoite	Control		Bernard
Test-inf-silica	1	22/07/2018	Lab	1st_scan	Fresh	D19	silicagel	0	528	C2207D19IC25	2	coluzzii	no	Sporozoite	Control		Bernard
Test-inf-silica	1	22/07/2018	Lab	1st_scan	Fresh	D19	silicagel	0	529	C2207D19IC26	1	coluzzii	no	Sporozoite	Control		Bernard
Test-inf-silica	1	22/07/2018	Lab	1st_scan	Fresh	D19	silicagel	0	530	C2207D19IC26	2	coluzzii	no	Sporozoite	Control		Bernard
Test-inf-silica	1	22/07/2018	Lab	1st_scan	Fresh	D19	silicagel	0	531	C2207D19IC27	1	coluzzii	no	Sporozoite	Control		Bernard
Test-inf-silica	1	22/07/2018	Lab	1st_scan	Fresh	D19	silicagel	0	532	C2207D19IC27	2	coluzzii	no	Sporozoite	Control		Bernard
Test-inf-silica	1	22/07/2018	Lab	1st_scan	Fresh	D19	silicagel	0	533	C2207D19IC28	1	coluzzii	no	Sporozoite	Control		Bernard
Test-inf-silica	1	22/07/2018	Lab	1st_scan	Fresh	D19	silicagel	0	534	C2207D19IC28	2	coluzzii	no	Sporozoite	Control		Bernard
Test-inf-silica	1	22/07/2018	Lab	1st_scan	Fresh	D19	silicagel	0	535	C2207D19IC29	1	coluzzii	no	Sporozoite	Control		Bernard
Test-inf-silica	1	22/07/2018	Lab	1st_scan	Fresh	D19	silicagel	0	536	C2207D19IC29	2	coluzzii	no	Sporozoite	Control		Bernard
Test-inf-silica	1	22/07/2018	Lab	1st_scan	Fresh	D19	silicagel	0	537	C2207D19IC30	1	coluzzii	no	Sporozoite	Control		Bernard
Test-inf-silica	1	22/07/2018	Lab	1st_scan	Fresh	D19	silicagel	0	538	C2207D19IC30	2	coluzzii	no	Sporozoite	Control		Bernard
Test-inf-silica	2	23/07/2018	Lab	1st_scan	NA	D17	silicagel	NA	539	NA	NA	coluzzii	NA	NA	NA		Bernard	scan vide
Test-inf-silica	2	23/07/2018	Lab	1st_scan	NA	D17	silicagel	NA	540	NA	NA	coluzzii	NA	NA	NA		Bernard	scan vide
Test-inf-silica	2	23/07/2018	Lab	1st_scan	Fresh	D17	silicagel	0	541	C2307D17EC01	1	coluzzii	yes	Sporozoite	Exposed		Bernard
Test-inf-silica	2	23/07/2018	Lab	1st_scan	Fresh	D17	silicagel	0	542	C2307D17EC01	2	coluzzii	yes	Sporozoite	Exposed		Bernard
Test-inf-silica	2	23/07/2018	Lab	1st_scan	Fresh	D17	silicagel	0	543	C2307D17EC02	1	coluzzii	yes	Sporozoite	Exposed		Bernard
Test-inf-silica	2	23/07/2018	Lab	1st_scan	Fresh	D17	silicagel	0	544	C2307D17EC02	2	coluzzii	yes	Sporozoite	Exposed		Bernard
Test-inf-silica	2	23/07/2018	Lab	1st_scan	Fresh	D17	silicagel	0	545	C2307D17EC03	1	coluzzii	yes	Sporozoite	Exposed		Bernard
Test-inf-silica	2	23/07/2018	Lab	1st_scan	Fresh	D17	silicagel	0	546	C2307D17EC03	2	coluzzii	yes	Sporozoite	Exposed		Bernard
Test-inf-silica	2	23/07/2018	Lab	1st_scan	Fresh	D17	silicagel	0	547	C2307D17EC04	1	coluzzii	yes	Sporozoite	Exposed		Bernard
Test-inf-silica	2	23/07/2018	Lab	1st_scan	Fresh	D17	silicagel	0	548	C2307D17EC04	2	coluzzii	yes	Sporozoite	Exposed		Bernard
Test-inf-silica	2	23/07/2018	Lab	1st_scan	Fresh	D17	silicagel	0	549	C2307D17EC05	1	coluzzii	yes	Sporozoite	Exposed		Bernard
Test-inf-silica	2	23/07/2018	Lab	1st_scan	Fresh	D17	silicagel	0	550	C2307D17EC05	2	coluzzii	yes	Sporozoite	Exposed		Bernard
Test-inf-silica	2	23/07/2018	Lab	1st_scan	Fresh	D17	silicagel	0	551	C2307D17EC06	1	coluzzii	yes	Sporozoite	Exposed		Bernard
Test-inf-silica	2	23/07/2018	Lab	1st_scan	Fresh	D17	silicagel	0	552	C2307D17EC06	2	coluzzii	yes	Sporozoite	Exposed		Bernard
Test-inf-silica	2	23/07/2018	Lab	1st_scan	Fresh	D17	silicagel	0	553	C2307D17EC07	1	coluzzii	yes	Sporozoite	Exposed		Bernard
Test-inf-silica	2	23/07/2018	Lab	1st_scan	Fresh	D17	silicagel	0	554	C2307D17EC07	2	coluzzii	yes	Sporozoite	Exposed		Bernard
Test-inf-silica	2	23/07/2018	Lab	1st_scan	Fresh	D17	silicagel	0	555	C2307D17EC08	1	coluzzii	yes	Sporozoite	Exposed		Bernard
Test-inf-silica	2	23/07/2018	Lab	1st_scan	Fresh	D17	silicagel	0	556	C2307D17EC08	2	coluzzii	yes	Sporozoite	Exposed		Bernard
Test-inf-silica	2	23/07/2018	Lab	1st_scan	Fresh	D17	silicagel	0	557	C2307D17EC09	1	coluzzii	yes	Sporozoite	Exposed		Bernard
Test-inf-silica	2	23/07/2018	Lab	1st_scan	Fresh	D17	silicagel	0	558	C2307D17EC09	2	coluzzii	yes	Sporozoite	Exposed		Bernard
Test-inf-silica	2	23/07/2018	Lab	1st_scan	Fresh	D17	silicagel	0	559	C2307D17EC10	1	coluzzii	yes	Sporozoite	Exposed		Bernard
Test-inf-silica	2	23/07/2018	Lab	1st_scan	Fresh	D17	silicagel	0	560	C2307D17EC10	2	coluzzii	yes	Sporozoite	Exposed		Bernard
Test-inf-silica	2	23/07/2018	Lab	1st_scan	Fresh	D17	silicagel	0	561	C2307D17EC11	1	coluzzii	yes	Sporozoite	Exposed		Bernard
Test-inf-silica	2	23/07/2018	Lab	1st_scan	Fresh	D17	silicagel	0	562	C2307D17EC11	2	coluzzii	yes	Sporozoite	Exposed		Bernard
Test-inf-silica	2	23/07/2018	Lab	1st_scan	Fresh	D17	silicagel	0	563	C2307D17EC12	1	coluzzii	yes	Sporozoite	Exposed		Bernard
Test-inf-silica	2	23/07/2018	Lab	1st_scan	Fresh	D17	silicagel	0	564	C2307D17EC12	2	coluzzii	yes	Sporozoite	Exposed		Bernard
Test-inf-silica	2	23/07/2018	Lab	1st_scan	Fresh	D17	silicagel	0	565	C2307D17EC13	1	coluzzii	yes	Sporozoite	Exposed		Bernard
Test-inf-silica	2	23/07/2018	Lab	1st_scan	Fresh	D17	silicagel	0	566	C2307D17EC13	2	coluzzii	yes	Sporozoite	Exposed		Bernard
Test-inf-silica	2	23/07/2018	Lab	1st_scan	Fresh	D17	silicagel	0	567	C2307D17EC14	1	coluzzii	no	Sporozoite	Exposed		Bernard
Test-inf-silica	2	23/07/2018	Lab	1st_scan	Fresh	D17	silicagel	0	568	C2307D17EC14	2	coluzzii	no	Sporozoite	Exposed		Bernard
Test-inf-silica	2	23/07/2018	Lab	1st_scan	Fresh	D17	silicagel	0	569	C2307D17EC15	1	coluzzii	yes	Sporozoite	Exposed		Bernard
Test-inf-silica	2	23/07/2018	Lab	1st_scan	Fresh	D17	silicagel	0	570	C2307D17EC15	2	coluzzii	yes	Sporozoite	Exposed		Bernard
Test-inf-silica	2	23/07/2018	Lab	1st_scan	Fresh	D17	silicagel	0	571	C2307D17EC16	1	coluzzii	yes	Sporozoite	Exposed		Bernard
Test-inf-silica	2	23/07/2018	Lab	1st_scan	Fresh	D17	silicagel	0	572	C2307D17EC16	2	coluzzii	yes	Sporozoite	Exposed		Bernard
Test-inf-silica	2	23/07/2018	Lab	1st_scan	Fresh	D17	silicagel	0	573	C2307D17EC17	1	coluzzii	no	Sporozoite	Exposed		Bernard
Test-inf-silica	2	23/07/2018	Lab	1st_scan	Fresh	D17	silicagel	0	574	C2307D17EC17	2	coluzzii	no	Sporozoite	Exposed		Bernard
Test-inf-silica	2	23/07/2018	Lab	1st_scan	Fresh	D17	silicagel	0	575	C2307D17EC18	1	coluzzii	yes	Sporozoite	Exposed		Bernard
Test-inf-silica	2	23/07/2018	Lab	1st_scan	Fresh	D17	silicagel	0	576	C2307D17EC18	2	coluzzii	yes	Sporozoite	Exposed		Bernard
Test-inf-silica	2	23/07/2018	Lab	1st_scan	Fresh	D17	silicagel	0	577	C2307D17EC19	1	coluzzii	yes	Sporozoite	Exposed		Bernard
Test-inf-silica	2	23/07/2018	Lab	1st_scan	Fresh	D17	silicagel	0	578	C2307D17EC19	2	coluzzii	yes	Sporozoite	Exposed		Bernard
Test-inf-silica	2	23/07/2018	Lab	1st_scan	Fresh	D17	silicagel	0	579	C2307D17EC20	1	coluzzii	yes	Sporozoite	Exposed		Bernard
Test-inf-silica	2	23/07/2018	Lab	1st_scan	Fresh	D17	silicagel	0	580	C2307D17EC20	2	coluzzii	yes	Sporozoite	Exposed		Bernard
Test-inf-silica	2	23/07/2018	Lab	1st_scan	Fresh	D17	silicagel	0	581	C2307D17EC21	1	coluzzii	yes	Sporozoite	Exposed		Bernard
Test-inf-silica	2	23/07/2018	Lab	1st_scan	Fresh	D17	silicagel	0	582	C2307D17EC21	2	coluzzii	yes	Sporozoite	Exposed		Bernard
Test-inf-silica	2	23/07/2018	Lab	1st_scan	Fresh	D17	silicagel	0	583	C2307D17EC22	1	coluzzii	yes	Sporozoite	Exposed		Bernard
Test-inf-silica	2	23/07/2018	Lab	1st_scan	Fresh	D17	silicagel	0	584	C2307D17EC22	2	coluzzii	yes	Sporozoite	Exposed		Bernard
Test-inf-silica	2	23/07/2018	Lab	1st_scan	Fresh	D17	silicagel	0	585	C2307D17EC23	1	coluzzii	yes	Sporozoite	Exposed		Bernard
Test-inf-silica	2	23/07/2018	Lab	1st_scan	Fresh	D17	silicagel	0	586	C2307D17EC23	2	coluzzii	yes	Sporozoite	Exposed		Bernard
Test-inf-silica	2	23/07/2018	Lab	1st_scan	Fresh	D17	silicagel	0	587	C2307D17EC24	1	coluzzii	yes	Sporozoite	Exposed		Bernard
Test-inf-silica	2	23/07/2018	Lab	1st_scan	Fresh	D17	silicagel	0	588	C2307D17EC24	2	coluzzii	yes	Sporozoite	Exposed		Bernard
Test-inf-silica	2	23/07/2018	Lab	1st_scan	Fresh	D17	silicagel	0	589	C2307D17EC25	1	coluzzii	yes	Sporozoite	Exposed		Bernard
Test-inf-silica	2	23/07/2018	Lab	1st_scan	Fresh	D17	silicagel	0	590	C2307D17EC25	2	coluzzii	yes	Sporozoite	Exposed		Bernard
Test-inf-silica	2	23/07/2018	Lab	1st_scan	Fresh	D17	silicagel	0	591	C2307D17EC26	1	coluzzii	yes	Sporozoite	Exposed		Bernard
Test-inf-silica	2	23/07/2018	Lab	1st_scan	Fresh	D17	silicagel	0	592	C2307D17EC26	2	coluzzii	yes	Sporozoite	Exposed		Bernard
Test-inf-silica	2	23/07/2018	Lab	1st_scan	Fresh	D17	silicagel	0	593	C2307D17EC27	1	coluzzii	yes	Sporozoite	Exposed		Bernard
Test-inf-silica	2	23/07/2018	Lab	1st_scan	Fresh	D17	silicagel	0	594	C2307D17EC27	2	coluzzii	yes	Sporozoite	Exposed		Bernard
Test-inf-silica	2	23/07/2018	Lab	1st_scan	Fresh	D17	silicagel	0	595	C2307D17EC28	1	coluzzii	yes	Sporozoite	Exposed		Bernard
Test-inf-silica	2	23/07/2018	Lab	1st_scan	Fresh	D17	silicagel	0	596	C2307D17EC28	2	coluzzii	yes	Sporozoite	Exposed		Bernard
Test-inf-silica	2	23/07/2018	Lab	1st_scan	Fresh	D17	silicagel	0	597	C2307D17EC29	1	coluzzii	yes	Sporozoite	Exposed		Bernard
Test-inf-silica	2	23/07/2018	Lab	1st_scan	Fresh	D17	silicagel	0	598	C2307D17EC29	2	coluzzii	yes	Sporozoite	Exposed		Bernard
Test-inf-silica	2	23/07/2018	Lab	1st_scan	Fresh	D17	silicagel	0	599	C2307D17EC30	1	coluzzii	yes	Sporozoite	Exposed		Bernard
Test-inf-silica	2	23/07/2018	Lab	1st_scan	Fresh	D17	silicagel	0	600	C2307D17EC30	2	coluzzii	yes	Sporozoite	Exposed		Bernard
Test-inf-silica	2	23/07/2018	Lab	1st_scan	Fresh	D17	silicagel	0	601	C2307D17EC31	1	coluzzii	yes	Sporozoite	Exposed		Bernard
Test-inf-silica	2	23/07/2018	Lab	1st_scan	Fresh	D17	silicagel	0	602	C2307D17EC31	2	coluzzii	yes	Sporozoite	Exposed		Bernard
Test-inf-silica	2	23/07/2018	Lab	1st_scan	Fresh	D17	silicagel	0	603	C2307D17EC32	1	coluzzii	yes	Sporozoite	Exposed		Bernard
Test-inf-silica	2	23/07/2018	Lab	1st_scan	Fresh	D17	silicagel	0	604	C2307D17EC32	2	coluzzii	yes	Sporozoite	Exposed		Bernard
Test-inf-silica	2	23/07/2018	Lab	1st_scan	Fresh	D17	silicagel	0	605	C2307D17EC33	1	coluzzii	yes	Sporozoite	Exposed		Bernard
Test-inf-silica	2	23/07/2018	Lab	1st_scan	Fresh	D17	silicagel	0	606	C2307D17EC33	2	coluzzii	yes	Sporozoite	Exposed		Bernard
Test-inf-silica	2	23/07/2018	Lab	1st_scan	Fresh	D17	silicagel	0	607	C2307D17EC34	1	coluzzii	yes	Sporozoite	Exposed		Bernard
Test-inf-silica	2	23/07/2018	Lab	1st_scan	Fresh	D17	silicagel	0	608	C2307D17EC34	2	coluzzii	yes	Sporozoite	Exposed		Bernard
Test-inf-silica	2	23/07/2018	Lab	1st_scan	Fresh	D17	silicagel	0	609	C2307D17EC35	1	coluzzii	yes	Sporozoite	Exposed		Bernard
Test-inf-silica	2	23/07/2018	Lab	1st_scan	Fresh	D17	silicagel	0	610	C2307D17EC35	2	coluzzii	yes	Sporozoite	Exposed		Bernard
Test-inf-silica	2	23/07/2018	Lab	1st_scan	Fresh	D17	silicagel	0	611	C2307D17EC36	1	coluzzii	yes	Sporozoite	Exposed		Bernard
Test-inf-silica	2	23/07/2018	Lab	1st_scan	Fresh	D17	silicagel	0	612	C2307D17EC36	2	coluzzii	yes	Sporozoite	Exposed		Bernard
Test-inf-silica	2	23/07/2018	Lab	1st_scan	Fresh	D17	silicagel	0	613	C2307D17EC37	1	coluzzii	no	Sporozoite	Exposed		Bernard
Test-inf-silica	2	23/07/2018	Lab	1st_scan	Fresh	D17	silicagel	0	614	C2307D17EC37	2	coluzzii	no	Sporozoite	Exposed		Bernard
Test-inf-silica	2	23/07/2018	Lab	1st_scan	Fresh	D17	silicagel	0	615	C2307D17EC38	1	coluzzii	yes	Sporozoite	Exposed		Bernard
Test-inf-silica	2	23/07/2018	Lab	1st_scan	Fresh	D17	silicagel	0	616	C2307D17EC38	2	coluzzii	yes	Sporozoite	Exposed		Bernard
Test-inf-silica	2	23/07/2018	Lab	1st_scan	Fresh	D17	silicagel	0	617	C2307D17EC39	1	coluzzii	yes	Sporozoite	Exposed		Bernard
Test-inf-silica	2	23/07/2018	Lab	1st_scan	Fresh	D17	silicagel	0	618	C2307D17EC39	2	coluzzii	yes	Sporozoite	Exposed		Bernard
Test-inf-silica	2	23/07/2018	Lab	1st_scan	Fresh	D17	silicagel	0	619	C2307D17EC40	1	coluzzii	yes	Sporozoite	Exposed		Bernard
Test-inf-silica	2	23/07/2018	Lab	1st_scan	Fresh	D17	silicagel	0	620	C2307D17EC40	2	coluzzii	yes	Sporozoite	Exposed		Bernard
Test-inf-silica	2	23/07/2018	Lab	1st_scan	Fresh	D17	silicagel	0	621	C2307D17IC01	1	coluzzii	no	Sporozoite	Control		Bernard
Test-inf-silica	2	23/07/2018	Lab	1st_scan	Fresh	D17	silicagel	0	622	C2307D17IC01	2	coluzzii	no	Sporozoite	Control		Bernard
Test-inf-silica	2	23/07/2018	Lab	1st_scan	Fresh	D17	silicagel	0	623	C2307D17IC02	1	coluzzii	no	Sporozoite	Control		Bernard
Test-inf-silica	2	23/07/2018	Lab	1st_scan	Fresh	D17	silicagel	0	624	C2307D17IC02	2	coluzzii	no	Sporozoite	Control		Bernard
Test-inf-silica	2	23/07/2018	Lab	1st_scan	Fresh	D17	silicagel	0	625	C2307D17IC03	1	coluzzii	no	Sporozoite	Control		Bernard
Test-inf-silica	2	23/07/2018	Lab	1st_scan	Fresh	D17	silicagel	0	626	C2307D17IC03	2	coluzzii	no	Sporozoite	Control		Bernard
Test-inf-silica	2	23/07/2018	Lab	1st_scan	Fresh	D17	silicagel	0	627	C2307D17IC04	1	coluzzii	no	Sporozoite	Control		Bernard
Test-inf-silica	2	23/07/2018	Lab	1st_scan	Fresh	D17	silicagel	0	628	C2307D17IC04	2	coluzzii	no	Sporozoite	Control		Bernard
Test-inf-silica	2	23/07/2018	Lab	1st_scan	Fresh	D17	silicagel	0	629	C2307D17IC05	1	coluzzii	no	Sporozoite	Control		Bernard
Test-inf-silica	2	23/07/2018	Lab	1st_scan	Fresh	D17	silicagel	0	630	C2307D17IC05	2	coluzzii	no	Sporozoite	Control		Bernard
Test-inf-silica	2	23/07/2018	Lab	1st_scan	Fresh	D17	silicagel	0	631	C2307D17IC06	1	coluzzii	no	Sporozoite	Control		Bernard
Test-inf-silica	2	23/07/2018	Lab	1st_scan	Fresh	D17	silicagel	0	632	C2307D17IC06	2	coluzzii	no	Sporozoite	Control		Bernard
Test-inf-silica	2	23/07/2018	Lab	1st_scan	Fresh	D17	silicagel	0	633	C2307D17IC07	1	coluzzii	no	Sporozoite	Control		Bernard
Test-inf-silica	2	23/07/2018	Lab	1st_scan	Fresh	D17	silicagel	0	634	C2307D17IC07	2	coluzzii	no	Sporozoite	Control		Bernard
Test-inf-silica	2	23/07/2018	Lab	1st_scan	Fresh	D17	silicagel	0	635	C2307D17IC08	1	coluzzii	no	Sporozoite	Control		Bernard
Test-inf-silica	2	23/07/2018	Lab	1st_scan	Fresh	D17	silicagel	0	636	C2307D17IC08	2	coluzzii	no	Sporozoite	Control		Bernard
Test-inf-silica	2	23/07/2018	Lab	1st_scan	Fresh	D17	silicagel	0	637	C2307D17IC09	1	coluzzii	no	Sporozoite	Control		Bernard
Test-inf-silica	2	23/07/2018	Lab	1st_scan	Fresh	D17	silicagel	0	638	C2307D17IC09	2	coluzzii	no	Sporozoite	Control		Bernard
Test-inf-silica	2	23/07/2018	Lab	1st_scan	Fresh	D17	silicagel	0	639	C2307D17IC10	1	coluzzii	no	Sporozoite	Control		Bernard
Test-inf-silica	2	23/07/2018	Lab	1st_scan	Fresh	D17	silicagel	0	640	C2307D17IC10	2	coluzzii	no	Sporozoite	Control		Bernard
Test-inf-silica	2	23/07/2018	Lab	1st_scan	Fresh	D17	silicagel	0	641	C2307D17IC11	1	coluzzii	no	Sporozoite	Control		Bernard
Test-inf-silica	2	23/07/2018	Lab	1st_scan	Fresh	D17	silicagel	0	642	C2307D17IC11	2	coluzzii	no	Sporozoite	Control		Bernard
Test-inf-silica	2	23/07/2018	Lab	1st_scan	Fresh	D17	silicagel	0	643	C2307D17IC12	1	coluzzii	no	Sporozoite	Control		Bernard
Test-inf-silica	2	23/07/2018	Lab	1st_scan	Fresh	D17	silicagel	0	644	C2307D17IC12	2	coluzzii	no	Sporozoite	Control		Bernard
Test-inf-silica	2	23/07/2018	Lab	1st_scan	Fresh	D17	silicagel	0	645	C2307D17IC13	1	coluzzii	no	Sporozoite	Control		Bernard
Test-inf-silica	2	23/07/2018	Lab	1st_scan	Fresh	D17	silicagel	0	646	C2307D17IC13	2	coluzzii	no	Sporozoite	Control		Bernard
Test-inf-silica	2	23/07/2018	Lab	1st_scan	Fresh	D17	silicagel	0	647	C2307D17IC14	1	coluzzii	no	Sporozoite	Control		Bernard
Test-inf-silica	2	23/07/2018	Lab	1st_scan	Fresh	D17	silicagel	0	648	C2307D17IC14	2	coluzzii	no	Sporozoite	Control		Bernard
Test-inf-silica	2	23/07/2018	Lab	1st_scan	Fresh	D17	silicagel	0	649	C2307D17IC15	1	coluzzii	no	Sporozoite	Control		Bernard
Test-inf-silica	2	23/07/2018	Lab	1st_scan	Fresh	D17	silicagel	0	650	C2307D17IC15	2	coluzzii	no	Sporozoite	Control		Bernard
Test-inf-silica	2	23/07/2018	Lab	1st_scan	Fresh	D17	silicagel	0	651	C2307D17IC16	1	coluzzii	no	Sporozoite	Control		Bernard
Test-inf-silica	2	23/07/2018	Lab	1st_scan	Fresh	D17	silicagel	0	652	C2307D17IC16	2	coluzzii	no	Sporozoite	Control		Bernard
Test-inf-silica	2	23/07/2018	Lab	1st_scan	Fresh	D17	silicagel	0	653	C2307D17IC17	1	coluzzii	no	Sporozoite	Control		Bernard
Test-inf-silica	2	23/07/2018	Lab	1st_scan	Fresh	D17	silicagel	0	654	C2307D17IC17	2	coluzzii	no	Sporozoite	Control		Bernard
Test-inf-silica	2	23/07/2018	Lab	1st_scan	Fresh	D17	silicagel	0	655	C2307D17IC18	1	coluzzii	no	Sporozoite	Control		Bernard
Test-inf-silica	2	23/07/2018	Lab	1st_scan	Fresh	D17	silicagel	0	656	C2307D17IC18	2	coluzzii	no	Sporozoite	Control		Bernard
Test-inf-silica	2	23/07/2018	Lab	1st_scan	Fresh	D17	silicagel	0	657	C2307D17IC19	1	coluzzii	no	Sporozoite	Control		Bernard
Test-inf-silica	2	23/07/2018	Lab	1st_scan	Fresh	D17	silicagel	0	658	C2307D17IC19	2	coluzzii	no	Sporozoite	Control		Bernard
Test-inf-silica	2	23/07/2018	Lab	1st_scan	Fresh	D17	silicagel	0	659	C2307D17IC20	1	coluzzii	no	Sporozoite	Control		Bernard
Test-inf-silica	2	23/07/2018	Lab	1st_scan	Fresh	D17	silicagel	0	660	C2307D17IC20	2	coluzzii	no	Sporozoite	Control		Bernard
Test-inf-silica	2	25/07/2018	Lab	1st_scan	NA	D19	silicagel	NA	661	NA	NA	coluzzii	NA	NA	NA		Bernard	scan vide
Test-inf-silica	2	25/07/2018	Lab	1st_scan	NA	D19	silicagel	NA	662	NA	NA	coluzzii	NA	NA	NA		Bernard	scan vide
Test-inf-silica	2	25/07/2018	Lab	1st_scan	Fresh	D19	silicagel	0	663	C2507D19EC01	1	coluzzii	yes	Sporozoite	Exposed		Bernard
Test-inf-silica	2	25/07/2018	Lab	1st_scan	Fresh	D19	silicagel	0	664	C2507D19EC01	2	coluzzii	yes	Sporozoite	Exposed		Bernard
Test-inf-silica	2	25/07/2018	Lab	1st_scan	Fresh	D19	silicagel	0	665	C2507D19EC02	1	coluzzii	yes	Sporozoite	Exposed		Bernard
Test-inf-silica	2	25/07/2018	Lab	1st_scan	Fresh	D19	silicagel	0	666	C2507D19EC02	2	coluzzii	yes	Sporozoite	Exposed		Bernard
Test-inf-silica	2	25/07/2018	Lab	1st_scan	Fresh	D19	silicagel	0	667	C2507D19EC03	1	coluzzii	yes	Sporozoite	Exposed		Bernard
Test-inf-silica	2	25/07/2018	Lab	1st_scan	Fresh	D19	silicagel	0	668	C2507D19EC03	2	coluzzii	yes	Sporozoite	Exposed		Bernard
Test-inf-silica	2	25/07/2018	Lab	1st_scan	Fresh	D19	silicagel	0	669	C2507D19EC04	1	coluzzii	yes	Sporozoite	Exposed		Bernard
Test-inf-silica	2	25/07/2018	Lab	1st_scan	Fresh	D19	silicagel	0	670	C2507D19EC04	2	coluzzii	yes	Sporozoite	Exposed		Bernard
Test-inf-silica	2	25/07/2018	Lab	1st_scan	Fresh	D19	silicagel	0	671	C2507D19EC05	1	coluzzii	yes	Sporozoite	Exposed		Bernard
Test-inf-silica	2	25/07/2018	Lab	1st_scan	Fresh	D19	silicagel	0	672	C2507D19EC05	2	coluzzii	yes	Sporozoite	Exposed		Bernard
Test-inf-silica	2	25/07/2018	Lab	1st_scan	Fresh	D19	silicagel	0	673	C2507D19EC06	1	coluzzii	yes	Sporozoite	Exposed		Bernard
Test-inf-silica	2	25/07/2018	Lab	1st_scan	Fresh	D19	silicagel	0	674	C2507D19EC06	2	coluzzii	yes	Sporozoite	Exposed		Bernard
Test-inf-silica	2	25/07/2018	Lab	1st_scan	Fresh	D19	silicagel	0	675	C2507D19EC07	1	coluzzii	yes	Sporozoite	Exposed		Bernard
Test-inf-silica	2	25/07/2018	Lab	1st_scan	Fresh	D19	silicagel	0	676	C2507D19EC07	2	coluzzii	yes	Sporozoite	Exposed		Bernard
Test-inf-silica	2	25/07/2018	Lab	1st_scan	Fresh	D19	silicagel	0	677	C2507D19EC08	1	coluzzii	yes	Sporozoite	Exposed		Bernard
Test-inf-silica	2	25/07/2018	Lab	1st_scan	Fresh	D19	silicagel	0	678	C2507D19EC08	2	coluzzii	yes	Sporozoite	Exposed		Bernard
Test-inf-silica	2	25/07/2018	Lab	1st_scan	Fresh	D19	silicagel	0	679	C2507D19EC09	1	coluzzii	yes	Sporozoite	Exposed		Bernard
Test-inf-silica	2	25/07/2018	Lab	1st_scan	Fresh	D19	silicagel	0	680	C2507D19EC09	2	coluzzii	yes	Sporozoite	Exposed		Bernard
Test-inf-silica	2	25/07/2018	Lab	1st_scan	Fresh	D19	silicagel	0	681	C2507D19EC10	1	coluzzii	yes	Sporozoite	Exposed		Bernard
Test-inf-silica	2	25/07/2018	Lab	1st_scan	Fresh	D19	silicagel	0	682	C2507D19EC10	2	coluzzii	yes	Sporozoite	Exposed		Bernard
Test-inf-silica	2	25/07/2018	Lab	1st_scan	Fresh	D19	silicagel	0	683	C2507D19EC11	1	coluzzii	yes	Sporozoite	Exposed		Bernard
Test-inf-silica	2	25/07/2018	Lab	1st_scan	Fresh	D19	silicagel	0	684	C2507D19EC11	2	coluzzii	yes	Sporozoite	Exposed		Bernard
Test-inf-silica	2	25/07/2018	Lab	1st_scan	Fresh	D19	silicagel	0	685	C2507D19EC12	1	coluzzii	yes	Sporozoite	Exposed		Bernard
Test-inf-silica	2	25/07/2018	Lab	1st_scan	Fresh	D19	silicagel	0	686	C2507D19EC12	2	coluzzii	yes	Sporozoite	Exposed		Bernard
Test-inf-silica	2	25/07/2018	Lab	1st_scan	Fresh	D19	silicagel	0	687	C2507D19EC13	1	coluzzii	yes	Sporozoite	Exposed		Bernard
Test-inf-silica	2	25/07/2018	Lab	1st_scan	Fresh	D19	silicagel	0	688	C2507D19EC13	2	coluzzii	yes	Sporozoite	Exposed		Bernard
Test-inf-silica	2	25/07/2018	Lab	1st_scan	Fresh	D19	silicagel	0	689	C2507D19EC14	1	coluzzii	yes	Sporozoite	Exposed		Bernard
Test-inf-silica	2	25/07/2018	Lab	1st_scan	Fresh	D19	silicagel	0	690	C2507D19EC14	2	coluzzii	yes	Sporozoite	Exposed		Bernard
Test-inf-silica	2	25/07/2018	Lab	1st_scan	Fresh	D19	silicagel	0	691	C2507D19EC15	1	coluzzii	yes	Sporozoite	Exposed		Bernard
Test-inf-silica	2	25/07/2018	Lab	1st_scan	Fresh	D19	silicagel	0	692	C2507D19EC15	2	coluzzii	yes	Sporozoite	Exposed		Bernard
Test-inf-silica	2	25/07/2018	Lab	1st_scan	Fresh	D19	silicagel	0	693	C2507D19EC16	1	coluzzii	yes	Sporozoite	Exposed		Bernard
Test-inf-silica	2	25/07/2018	Lab	1st_scan	Fresh	D19	silicagel	0	694	C2507D19EC16	2	coluzzii	yes	Sporozoite	Exposed		Bernard
Test-inf-silica	2	25/07/2018	Lab	1st_scan	Fresh	D19	silicagel	0	695	C2507D19EC17	1	coluzzii	yes	Sporozoite	Exposed		Bernard
Test-inf-silica	2	25/07/2018	Lab	1st_scan	Fresh	D19	silicagel	0	696	C2507D19EC17	2	coluzzii	yes	Sporozoite	Exposed		Bernard
Test-inf-silica	2	25/07/2018	Lab	1st_scan	Fresh	D19	silicagel	0	697	C2507D19EC18	1	coluzzii	yes	Sporozoite	Exposed		Bernard
Test-inf-silica	2	25/07/2018	Lab	1st_scan	Fresh	D19	silicagel	0	698	C2507D19EC18	2	coluzzii	yes	Sporozoite	Exposed		Bernard
Test-inf-silica	2	25/07/2018	Lab	1st_scan	Fresh	D19	silicagel	0	699	C2507D19EC19	1	coluzzii	yes	Sporozoite	Exposed		Bernard
Test-inf-silica	2	25/07/2018	Lab	1st_scan	Fresh	D19	silicagel	0	700	C2507D19EC19	2	coluzzii	yes	Sporozoite	Exposed		Bernard
Test-inf-silica	2	25/07/2018	Lab	1st_scan	Fresh	D19	silicagel	0	701	C2507D19EC20	1	coluzzii	yes	Sporozoite	Exposed		Bernard
Test-inf-silica	2	25/07/2018	Lab	1st_scan	Fresh	D19	silicagel	0	702	C2507D19EC20	2	coluzzii	yes	Sporozoite	Exposed		Bernard
Test-inf-silica	2	25/07/2018	Lab	1st_scan	Fresh	D19	silicagel	0	703	C2507D19EC21	1	coluzzii	yes	Sporozoite	Exposed		Bernard
Test-inf-silica	2	25/07/2018	Lab	1st_scan	Fresh	D19	silicagel	0	704	C2507D19EC21	2	coluzzii	yes	Sporozoite	Exposed		Bernard
Test-inf-silica	2	25/07/2018	Lab	1st_scan	Fresh	D19	silicagel	0	705	C2507D19EC22	1	coluzzii	yes	Sporozoite	Exposed		Bernard
Test-inf-silica	2	25/07/2018	Lab	1st_scan	Fresh	D19	silicagel	0	706	C2507D19EC22	2	coluzzii	yes	Sporozoite	Exposed		Bernard
Test-inf-silica	2	25/07/2018	Lab	1st_scan	Fresh	D19	silicagel	0	707	C2507D19EC23	1	coluzzii	yes	Sporozoite	Exposed		Bernard
Test-inf-silica	2	25/07/2018	Lab	1st_scan	Fresh	D19	silicagel	0	708	C2507D19EC23	2	coluzzii	yes	Sporozoite	Exposed		Bernard
Test-inf-silica	2	25/07/2018	Lab	1st_scan	Fresh	D19	silicagel	0	709	C2507D19EC24	1	coluzzii	yes	Sporozoite	Exposed		Bernard
Test-inf-silica	2	25/07/2018	Lab	1st_scan	Fresh	D19	silicagel	0	710	C2507D19EC24	2	coluzzii	yes	Sporozoite	Exposed		Bernard
Test-inf-silica	2	25/07/2018	Lab	1st_scan	Fresh	D19	silicagel	0	711	C2507D19EC25	1	coluzzii	yes	Sporozoite	Exposed		Bernard
Test-inf-silica	2	25/07/2018	Lab	1st_scan	Fresh	D19	silicagel	0	712	C2507D19EC25	2	coluzzii	yes	Sporozoite	Exposed		Bernard
Test-inf-silica	2	25/07/2018	Lab	1st_scan	Fresh	D19	silicagel	0	713	C2507D19EC26	1	coluzzii	yes	Sporozoite	Exposed		Bernard
Test-inf-silica	2	25/07/2018	Lab	1st_scan	Fresh	D19	silicagel	0	714	C2507D19EC26	2	coluzzii	yes	Sporozoite	Exposed		Bernard
Test-inf-silica	2	25/07/2018	Lab	1st_scan	Fresh	D19	silicagel	0	715	C2507D19EC27	1	coluzzii	yes	Sporozoite	Exposed		Bernard
Test-inf-silica	2	25/07/2018	Lab	1st_scan	Fresh	D19	silicagel	0	716	C2507D19EC27	2	coluzzii	yes	Sporozoite	Exposed		Bernard
Test-inf-silica	2	25/07/2018	Lab	1st_scan	Fresh	D19	silicagel	0	717	C2507D19EC28	1	coluzzii	yes	Sporozoite	Exposed		Bernard
Test-inf-silica	2	25/07/2018	Lab	1st_scan	Fresh	D19	silicagel	0	718	C2507D19EC28	2	coluzzii	yes	Sporozoite	Exposed		Bernard
Test-inf-silica	2	25/07/2018	Lab	1st_scan	Fresh	D19	silicagel	0	719	C2507D19IC01	1	coluzzii	no	Sporozoite	Control		Bernard
Test-inf-silica	2	25/07/2018	Lab	1st_scan	Fresh	D19	silicagel	0	720	C2507D19IC01	2	coluzzii	no	Sporozoite	Control		Bernard
Test-inf-silica	2	25/07/2018	Lab	1st_scan	Fresh	D19	silicagel	0	721	C2507D19IC02	1	coluzzii	no	Sporozoite	Control		Bernard
Test-inf-silica	2	25/07/2018	Lab	1st_scan	Fresh	D19	silicagel	0	722	C2507D19IC02	2	coluzzii	no	Sporozoite	Control		Bernard
Test-inf-silica	2	25/07/2018	Lab	1st_scan	Fresh	D19	silicagel	0	723	C2507D19IC03	1	coluzzii	no	Sporozoite	Control		Bernard
Test-inf-silica	2	25/07/2018	Lab	1st_scan	Fresh	D19	silicagel	0	724	C2507D19IC03	2	coluzzii	no	Sporozoite	Control		Bernard
Test-inf-silica	2	25/07/2018	Lab	1st_scan	Fresh	D19	silicagel	0	725	C2507D19IC04	1	coluzzii	no	Sporozoite	Control		Bernard
Test-inf-silica	2	25/07/2018	Lab	1st_scan	Fresh	D19	silicagel	0	726	C2507D19IC04	2	coluzzii	no	Sporozoite	Control		Bernard
Test-inf-silica	2	25/07/2018	Lab	1st_scan	Fresh	D19	silicagel	0	727	C2507D19IC05	1	coluzzii	no	Sporozoite	Control		Bernard
Test-inf-silica	2	25/07/2018	Lab	1st_scan	Fresh	D19	silicagel	0	728	C2507D19IC05	2	coluzzii	no	Sporozoite	Control		Bernard
Test-inf-silica	2	25/07/2018	Lab	1st_scan	Fresh	D19	silicagel	0	729	C2507D19IC06	1	coluzzii	no	Sporozoite	Control		Bernard
Test-inf-silica	2	25/07/2018	Lab	1st_scan	Fresh	D19	silicagel	0	730	C2507D19IC06	2	coluzzii	no	Sporozoite	Control		Bernard
Test-inf-silica	2	25/07/2018	Lab	1st_scan	Fresh	D19	silicagel	0	731	C2507D19IC07	1	coluzzii	no	Sporozoite	Control		Bernard
Test-inf-silica	2	25/07/2018	Lab	1st_scan	Fresh	D19	silicagel	0	732	C2507D19IC07	2	coluzzii	no	Sporozoite	Control		Bernard
Test-inf-silica	2	25/07/2018	Lab	1st_scan	Fresh	D19	silicagel	0	733	C2507D19IC08	1	coluzzii	no	Sporozoite	Control		Bernard
Test-inf-silica	2	25/07/2018	Lab	1st_scan	Fresh	D19	silicagel	0	734	C2507D19IC08	2	coluzzii	no	Sporozoite	Control		Bernard
Test-inf-silica	2	25/07/2018	Lab	1st_scan	Fresh	D19	silicagel	0	735	C2507D19IC09	1	coluzzii	no	Sporozoite	Control		Bernard
Test-inf-silica	2	25/07/2018	Lab	1st_scan	Fresh	D19	silicagel	0	736	C2507D19IC09	2	coluzzii	no	Sporozoite	Control		Bernard
Test-inf-silica	2	25/07/2018	Lab	1st_scan	Fresh	D19	silicagel	0	737	C2507D19IC10	1	coluzzii	no	Sporozoite	Control		Bernard
Test-inf-silica	2	25/07/2018	Lab	1st_scan	Fresh	D19	silicagel	0	738	C2507D19IC10	2	coluzzii	no	Sporozoite	Control		Bernard
Test-inf-silica	2	25/07/2018	Lab	1st_scan	Fresh	D19	silicagel	0	739	C2507D19IC11	1	coluzzii	no	Sporozoite	Control		Bernard
Test-inf-silica	2	25/07/2018	Lab	1st_scan	Fresh	D19	silicagel	0	740	C2507D19IC11	2	coluzzii	no	Sporozoite	Control		Bernard
Test-inf-silica	2	25/07/2018	Lab	1st_scan	Fresh	D19	silicagel	0	741	C2507D19IC12	1	coluzzii	no	Sporozoite	Control		Bernard
Test-inf-silica	2	25/07/2018	Lab	1st_scan	Fresh	D19	silicagel	0	742	C2507D19IC12	2	coluzzii	no	Sporozoite	Control		Bernard
Test-inf-silica	1	02/08/2018	Lab	2nd_scan	NA	D15	silicagel	NA	743	NA	NA	coluzzii	NA	NA	NA		Bernard	scan vide
Test-inf-silica	1	02/08/2018	Lab	2nd_scan	NA	D15	silicagel	NA	744	NA	NA	coluzzii	NA	NA	NA		Bernard	scan vide
Test-inf-silica	1	02/08/2018	Lab	2nd_scan	dried	D15	silicagel	16	745	C1807D15EC01	1	coluzzii	no	Sporozoite	Exposed		Bernard
Test-inf-silica	1	02/08/2018	Lab	2nd_scan	dried	D15	silicagel	16	746	C1807D15EC01	2	coluzzii	no	Sporozoite	Exposed		Bernard
Test-inf-silica	1	02/08/2018	Lab	2nd_scan	dried	D15	silicagel	16	747	C1807D15EC02	1	coluzzii	no	Sporozoite	Exposed		Bernard
Test-inf-silica	1	02/08/2018	Lab	2nd_scan	dried	D15	silicagel	16	748	C1807D15EC02	2	coluzzii	no	Sporozoite	Exposed		Bernard
Test-inf-silica	1	02/08/2018	Lab	2nd_scan	dried	D15	silicagel	16	749	C1807D15EC03	1	coluzzii	yes	Sporozoite	Exposed		Bernard
Test-inf-silica	1	02/08/2018	Lab	2nd_scan	dried	D15	silicagel	16	750	C1807D15EC03	2	coluzzii	yes	Sporozoite	Exposed		Bernard
Test-inf-silica	1	02/08/2018	Lab	2nd_scan	dried	D15	silicagel	16	751	C1807D15EC04	1	coluzzii	no	Sporozoite	Exposed		Bernard
Test-inf-silica	1	02/08/2018	Lab	2nd_scan	dried	D15	silicagel	16	752	C1807D15EC04	2	coluzzii	no	Sporozoite	Exposed		Bernard
Test-inf-silica	1	02/08/2018	Lab	2nd_scan	dried	D15	silicagel	16	753	C1807D15EC05	1	coluzzii	no	Sporozoite	Exposed		Bernard
Test-inf-silica	1	02/08/2018	Lab	2nd_scan	dried	D15	silicagel	16	754	C1807D15EC05	2	coluzzii	no	Sporozoite	Exposed		Bernard
Test-inf-silica	1	02/08/2018	Lab	2nd_scan	dried	D15	silicagel	16	755	C1807D15EC06	1	coluzzii	no	Sporozoite	Exposed		Bernard
Test-inf-silica	1	02/08/2018	Lab	2nd_scan	dried	D15	silicagel	16	756	C1807D15EC06	2	coluzzii	no	Sporozoite	Exposed		Bernard
Test-inf-silica	1	02/08/2018	Lab	2nd_scan	dried	D15	silicagel	16	757	C1807D15EC07	1	coluzzii	yes	Sporozoite	Exposed		Bernard
Test-inf-silica	1	02/08/2018	Lab	2nd_scan	dried	D15	silicagel	16	758	C1807D15EC07	2	coluzzii	yes	Sporozoite	Exposed		Bernard
Test-inf-silica	1	02/08/2018	Lab	2nd_scan	dried	D15	silicagel	16	759	C1807D15EC08	1	coluzzii	no	Sporozoite	Exposed		Bernard
Test-inf-silica	1	02/08/2018	Lab	2nd_scan	dried	D15	silicagel	16	760	C1807D15EC08	2	coluzzii	no	Sporozoite	Exposed		Bernard
Test-inf-silica	1	02/08/2018	Lab	2nd_scan	dried	D15	silicagel	16	761	C1807D15EC09	1	coluzzii	no	Sporozoite	Exposed		Bernard
Test-inf-silica	1	02/08/2018	Lab	2nd_scan	dried	D15	silicagel	16	762	C1807D15EC09	2	coluzzii	no	Sporozoite	Exposed		Bernard
Test-inf-silica	1	02/08/2018	Lab	2nd_scan	dried	D15	silicagel	16	763	C1807D15EC10	1	coluzzii	yes	Sporozoite	Exposed		Bernard
Test-inf-silica	1	02/08/2018	Lab	2nd_scan	dried	D15	silicagel	16	764	C1807D15EC10	2	coluzzii	yes	Sporozoite	Exposed		Bernard
Test-inf-silica	1	02/08/2018	Lab	2nd_scan	dried	D15	silicagel	16	765	C1807D15EC11	1	coluzzii	no	Sporozoite	Exposed		Bernard
Test-inf-silica	1	02/08/2018	Lab	2nd_scan	dried	D15	silicagel	16	766	C1807D15EC11	2	coluzzii	no	Sporozoite	Exposed		Bernard
Test-inf-silica	1	02/08/2018	Lab	2nd_scan	dried	D15	silicagel	16	767	C1807D15EC12	1	coluzzii	no	Sporozoite	Exposed		Bernard
Test-inf-silica	1	02/08/2018	Lab	2nd_scan	dried	D15	silicagel	16	768	C1807D15EC12	2	coluzzii	no	Sporozoite	Exposed		Bernard
Test-inf-silica	1	02/08/2018	Lab	2nd_scan	dried	D15	silicagel	16	769	C1807D15EC13	1	coluzzii	no	Sporozoite	Exposed		Bernard
Test-inf-silica	1	02/08/2018	Lab	2nd_scan	dried	D15	silicagel	16	770	C1807D15EC13	2	coluzzii	no	Sporozoite	Exposed		Bernard
Test-inf-silica	1	02/08/2018	Lab	2nd_scan	dried	D15	silicagel	16	771	C1807D15EC14	1	coluzzii	no	Sporozoite	Exposed		Bernard
Test-inf-silica	1	02/08/2018	Lab	2nd_scan	dried	D15	silicagel	16	772	C1807D15EC14	2	coluzzii	no	Sporozoite	Exposed		Bernard
Test-inf-silica	1	02/08/2018	Lab	2nd_scan	dried	D15	silicagel	16	773	C1807D15EC15	1	coluzzii	yes	Sporozoite	Exposed		Bernard
Test-inf-silica	1	02/08/2018	Lab	2nd_scan	dried	D15	silicagel	16	774	C1807D15EC15	2	coluzzii	yes	Sporozoite	Exposed		Bernard
Test-inf-silica	1	02/08/2018	Lab	2nd_scan	dried	D15	silicagel	16	775	C1807D15EC16	1	coluzzii	yes	Sporozoite	Exposed		Bernard
Test-inf-silica	1	02/08/2018	Lab	2nd_scan	dried	D15	silicagel	16	776	C1807D15EC16	2	coluzzii	yes	Sporozoite	Exposed		Bernard
Test-inf-silica	1	02/08/2018	Lab	2nd_scan	dried	D15	silicagel	16	777	C1807D15EC17	1	coluzzii	no	Sporozoite	Exposed		Bernard
Test-inf-silica	1	02/08/2018	Lab	2nd_scan	dried	D15	silicagel	16	778	C1807D15EC17	2	coluzzii	no	Sporozoite	Exposed		Bernard
Test-inf-silica	1	02/08/2018	Lab	2nd_scan	dried	D15	silicagel	16	779	C1807D15EC18	1	coluzzii	no	Sporozoite	Exposed		Bernard
Test-inf-silica	1	02/08/2018	Lab	2nd_scan	dried	D15	silicagel	16	780	C1807D15EC18	2	coluzzii	no	Sporozoite	Exposed		Bernard
Test-inf-silica	1	02/08/2018	Lab	2nd_scan	dried	D15	silicagel	16	781	C1807D15EC19	1	coluzzii	no	Sporozoite	Exposed		Bernard
Test-inf-silica	1	02/08/2018	Lab	2nd_scan	dried	D15	silicagel	16	782	C1807D15EC19	2	coluzzii	no	Sporozoite	Exposed		Bernard
Test-inf-silica	1	02/08/2018	Lab	2nd_scan	dried	D15	silicagel	16	783	C1807D15EC20	1	coluzzii	yes	Sporozoite	Exposed		Bernard
Test-inf-silica	1	02/08/2018	Lab	2nd_scan	dried	D15	silicagel	16	784	C1807D15EC20	2	coluzzii	yes	Sporozoite	Exposed		Bernard
Test-inf-silica	1	02/08/2018	Lab	2nd_scan	dried	D15	silicagel	16	785	C1807D15EC21	1	coluzzii	no	Sporozoite	Exposed		Bernard
Test-inf-silica	1	02/08/2018	Lab	2nd_scan	dried	D15	silicagel	16	786	C1807D15EC21	2	coluzzii	no	Sporozoite	Exposed		Bernard
Test-inf-silica	1	02/08/2018	Lab	2nd_scan	dried	D15	silicagel	16	787	C1807D15EC22	1	coluzzii	no	Sporozoite	Exposed		Bernard
Test-inf-silica	1	02/08/2018	Lab	2nd_scan	dried	D15	silicagel	16	788	C1807D15EC22	2	coluzzii	no	Sporozoite	Exposed		Bernard
Test-inf-silica	1	02/08/2018	Lab	2nd_scan	dried	D15	silicagel	16	789	C1807D15EC23	1	coluzzii	yes	Sporozoite	Exposed		Bernard
Test-inf-silica	1	02/08/2018	Lab	2nd_scan	dried	D15	silicagel	16	790	C1807D15EC23	2	coluzzii	yes	Sporozoite	Exposed		Bernard
Test-inf-silica	1	02/08/2018	Lab	2nd_scan	dried	D15	silicagel	16	791	C1807D15EC24	1	coluzzii	no	Sporozoite	Exposed		Bernard
Test-inf-silica	1	02/08/2018	Lab	2nd_scan	dried	D15	silicagel	16	792	C1807D15EC24	2	coluzzii	no	Sporozoite	Exposed		Bernard
Test-inf-silica	1	02/08/2018	Lab	2nd_scan	dried	D15	silicagel	16	793	C1807D15EC25	1	coluzzii	no	Sporozoite	Exposed		Bernard
Test-inf-silica	1	02/08/2018	Lab	2nd_scan	dried	D15	silicagel	16	794	C1807D15EC25	2	coluzzii	no	Sporozoite	Exposed		Bernard
Test-inf-silica	1	02/08/2018	Lab	2nd_scan	dried	D15	silicagel	16	795	C1807D15EC26	1	coluzzii	no	Sporozoite	Exposed		Bernard
Test-inf-silica	1	02/08/2018	Lab	2nd_scan	dried	D15	silicagel	16	796	C1807D15EC26	2	coluzzii	no	Sporozoite	Exposed		Bernard
Test-inf-silica	1	02/08/2018	Lab	2nd_scan	dried	D15	silicagel	16	797	C1807D15EC27	1	coluzzii	no	Sporozoite	Exposed		Bernard
Test-inf-silica	1	02/08/2018	Lab	2nd_scan	dried	D15	silicagel	16	798	C1807D15EC27	2	coluzzii	no	Sporozoite	Exposed		Bernard
Test-inf-silica	1	02/08/2018	Lab	2nd_scan	dried	D15	silicagel	16	799	C1807D15EC28	1	coluzzii	yes	Sporozoite	Exposed		Bernard
Test-inf-silica	1	02/08/2018	Lab	2nd_scan	dried	D15	silicagel	16	800	C1807D15EC28	2	coluzzii	yes	Sporozoite	Exposed		Bernard
Test-inf-silica	1	02/08/2018	Lab	2nd_scan	dried	D15	silicagel	16	801	C1807D15EC29	1	coluzzii	no	Sporozoite	Exposed		Bernard
Test-inf-silica	1	02/08/2018	Lab	2nd_scan	dried	D15	silicagel	16	802	C1807D15EC29	2	coluzzii	no	Sporozoite	Exposed		Bernard
Test-inf-silica	1	02/08/2018	Lab	2nd_scan	dried	D15	silicagel	16	803	C1807D15EC30	1	coluzzii	no	Sporozoite	Exposed		Bernard
Test-inf-silica	1	02/08/2018	Lab	2nd_scan	dried	D15	silicagel	16	804	C1807D15EC30	2	coluzzii	no	Sporozoite	Exposed		Bernard
Test-inf-silica	1	02/08/2018	Lab	2nd_scan	dried	D15	silicagel	16	805	C1807D15EC31	1	coluzzii	yes	Sporozoite	Exposed		Bernard
Test-inf-silica	1	02/08/2018	Lab	2nd_scan	dried	D15	silicagel	16	806	C1807D15EC31	2	coluzzii	yes	Sporozoite	Exposed		Bernard
Test-inf-silica	1	02/08/2018	Lab	2nd_scan	dried	D15	silicagel	16	807	C1807D15EC32	1	coluzzii	no	Sporozoite	Exposed		Bernard
Test-inf-silica	1	02/08/2018	Lab	2nd_scan	dried	D15	silicagel	16	808	C1807D15EC32	2	coluzzii	no	Sporozoite	Exposed		Bernard
Test-inf-silica	1	02/08/2018	Lab	2nd_scan	dried	D15	silicagel	16	809	C1807D15EC33	1	coluzzii	no	Sporozoite	Exposed		Bernard
Test-inf-silica	1	02/08/2018	Lab	2nd_scan	dried	D15	silicagel	16	810	C1807D15EC33	2	coluzzii	no	Sporozoite	Exposed		Bernard
Test-inf-silica	1	02/08/2018	Lab	2nd_scan	dried	D15	silicagel	16	811	C1807D15EC34	1	coluzzii	no	Sporozoite	Exposed		Bernard
Test-inf-silica	1	02/08/2018	Lab	2nd_scan	dried	D15	silicagel	16	812	C1807D15EC34	2	coluzzii	no	Sporozoite	Exposed		Bernard
Test-inf-silica	1	02/08/2018	Lab	2nd_scan	dried	D15	silicagel	16	813	C1807D15EC35	1	coluzzii	yes	Sporozoite	Exposed		Bernard
Test-inf-silica	1	02/08/2018	Lab	2nd_scan	dried	D15	silicagel	16	814	C1807D15EC35	2	coluzzii	yes	Sporozoite	Exposed		Bernard
Test-inf-silica	1	02/08/2018	Lab	2nd_scan	dried	D15	silicagel	16	815	C1807D15EC36	1	coluzzii	yes	Sporozoite	Exposed		Bernard
Test-inf-silica	1	02/08/2018	Lab	2nd_scan	dried	D15	silicagel	16	816	C1807D15EC36	2	coluzzii	yes	Sporozoite	Exposed		Bernard
Test-inf-silica	1	02/08/2018	Lab	2nd_scan	dried	D15	silicagel	16	817	C1807D15EC37	1	coluzzii	no	Sporozoite	Exposed		Bernard
Test-inf-silica	1	02/08/2018	Lab	2nd_scan	dried	D15	silicagel	16	818	C1807D15EC37	2	coluzzii	no	Sporozoite	Exposed		Bernard
Test-inf-silica	1	02/08/2018	Lab	2nd_scan	dried	D15	silicagel	16	819	C1807D15EC38	1	coluzzii	no	Sporozoite	Exposed		Bernard
Test-inf-silica	1	02/08/2018	Lab	2nd_scan	dried	D15	silicagel	16	820	C1807D15EC38	2	coluzzii	no	Sporozoite	Exposed		Bernard
Test-inf-silica	1	02/08/2018	Lab	2nd_scan	dried	D15	silicagel	16	821	C1807D15EC39	1	coluzzii	no	Sporozoite	Exposed		Bernard
Test-inf-silica	1	02/08/2018	Lab	2nd_scan	dried	D15	silicagel	16	822	C1807D15EC39	2	coluzzii	no	Sporozoite	Exposed		Bernard
Test-inf-silica	1	02/08/2018	Lab	2nd_scan	dried	D15	silicagel	16	823	C1807D15EC40	1	coluzzii	no	Sporozoite	Exposed		Bernard
Test-inf-silica	1	02/08/2018	Lab	2nd_scan	dried	D15	silicagel	16	824	C1807D15EC40	2	coluzzii	no	Sporozoite	Exposed		Bernard
Test-inf-silica	1	02/08/2018	Lab	2nd_scan	dried	D15	silicagel	16	825	C1807D15IC01	1	coluzzii	no	Sporozoite	Control		Bernard
Test-inf-silica	1	02/08/2018	Lab	2nd_scan	dried	D15	silicagel	16	826	C1807D15IC01	2	coluzzii	no	Sporozoite	Control		Bernard
Test-inf-silica	1	02/08/2018	Lab	2nd_scan	dried	D15	silicagel	16	827	C1807D15IC02	1	coluzzii	no	Sporozoite	Control		Bernard
Test-inf-silica	1	02/08/2018	Lab	2nd_scan	dried	D15	silicagel	16	828	C1807D15IC02	2	coluzzii	no	Sporozoite	Control		Bernard
Test-inf-silica	1	02/08/2018	Lab	2nd_scan	dried	D15	silicagel	16	829	C1807D15IC04	1	coluzzii	no	Sporozoite	Control		Bernard
Test-inf-silica	1	02/08/2018	Lab	2nd_scan	dried	D15	silicagel	16	830	C1807D15IC04	2	coluzzii	no	Sporozoite	Control		Bernard
Test-inf-silica	1	02/08/2018	Lab	2nd_scan	dried	D15	silicagel	16	831	C1807D15IC05	1	coluzzii	no	Sporozoite	Control		Bernard
Test-inf-silica	1	02/08/2018	Lab	2nd_scan	dried	D15	silicagel	16	832	C1807D15IC05	2	coluzzii	no	Sporozoite	Control		Bernard
Test-inf-silica	1	02/08/2018	Lab	2nd_scan	dried	D15	silicagel	16	833	C1807D15IC06	1	coluzzii	no	Sporozoite	Control		Bernard
Test-inf-silica	1	02/08/2018	Lab	2nd_scan	dried	D15	silicagel	16	834	C1807D15IC06	2	coluzzii	no	Sporozoite	Control		Bernard
Test-inf-silica	1	02/08/2018	Lab	2nd_scan	dried	D15	silicagel	16	835	C1807D15IC07	1	coluzzii	no	Sporozoite	Control		Bernard
Test-inf-silica	1	02/08/2018	Lab	2nd_scan	dried	D15	silicagel	16	836	C1807D15IC07	2	coluzzii	no	Sporozoite	Control		Bernard
Test-inf-silica	1	02/08/2018	Lab	2nd_scan	dried	D15	silicagel	16	837	C1807D15IC08	1	coluzzii	no	Sporozoite	Control		Bernard
Test-inf-silica	1	02/08/2018	Lab	2nd_scan	dried	D15	silicagel	16	838	C1807D15IC08	2	coluzzii	no	Sporozoite	Control		Bernard
Test-inf-silica	1	02/08/2018	Lab	2nd_scan	dried	D15	silicagel	16	839	C1807D15IC09	1	coluzzii	no	Sporozoite	Control		Bernard
Test-inf-silica	1	02/08/2018	Lab	2nd_scan	dried	D15	silicagel	16	840	C1807D15IC09	2	coluzzii	no	Sporozoite	Control		Bernard
Test-inf-silica	1	02/08/2018	Lab	2nd_scan	dried	D15	silicagel	16	841	C1807D15IC10	1	coluzzii	no	Sporozoite	Control		Bernard
Test-inf-silica	1	02/08/2018	Lab	2nd_scan	dried	D15	silicagel	16	842	C1807D15IC10	2	coluzzii	no	Sporozoite	Control		Bernard
Test-inf-silica	1	02/08/2018	Lab	2nd_scan	dried	D15	silicagel	16	843	C1807D15IC11	1	coluzzii	no	Sporozoite	Control		Bernard
Test-inf-silica	1	02/08/2018	Lab	2nd_scan	dried	D15	silicagel	16	844	C1807D15IC11	2	coluzzii	no	Sporozoite	Control		Bernard
Test-inf-silica	1	02/08/2018	Lab	2nd_scan	dried	D15	silicagel	16	845	C1807D15IC12	1	coluzzii	no	Sporozoite	Control		Bernard
Test-inf-silica	1	02/08/2018	Lab	2nd_scan	dried	D15	silicagel	16	846	C1807D15IC12	2	coluzzii	no	Sporozoite	Control		Bernard
Test-inf-silica	1	02/08/2018	Lab	2nd_scan	dried	D15	silicagel	16	847	C1807D15IC13	1	coluzzii	no	Sporozoite	Control		Bernard
Test-inf-silica	1	02/08/2018	Lab	2nd_scan	dried	D15	silicagel	16	848	C1807D15IC13	2	coluzzii	no	Sporozoite	Control		Bernard
Test-inf-silica	1	02/08/2018	Lab	2nd_scan	dried	D15	silicagel	16	849	C1807D15IC14	1	coluzzii	no	Sporozoite	Control		Bernard
Test-inf-silica	1	02/08/2018	Lab	2nd_scan	dried	D15	silicagel	16	850	C1807D15IC14	2	coluzzii	no	Sporozoite	Control		Bernard
Test-inf-silica	1	02/08/2018	Lab	2nd_scan	dried	D15	silicagel	16	851	C1807D15IC15	1	coluzzii	no	Sporozoite	Control		Bernard
Test-inf-silica	1	02/08/2018	Lab	2nd_scan	dried	D15	silicagel	16	852	C1807D15IC15	2	coluzzii	no	Sporozoite	Control		Bernard
Test-inf-silica	1	02/08/2018	Lab	2nd_scan	dried	D15	silicagel	16	853	C1807D15IC16	1	coluzzii	no	Sporozoite	Control		Bernard
Test-inf-silica	1	02/08/2018	Lab	2nd_scan	dried	D15	silicagel	16	854	C1807D15IC16	2	coluzzii	no	Sporozoite	Control		Bernard
Test-inf-silica	1	02/08/2018	Lab	2nd_scan	dried	D15	silicagel	16	855	C1807D15IC17	1	coluzzii	no	Sporozoite	Control		Bernard
Test-inf-silica	1	02/08/2018	Lab	2nd_scan	dried	D15	silicagel	16	856	C1807D15IC17	2	coluzzii	no	Sporozoite	Control		Bernard
Test-inf-silica	1	02/08/2018	Lab	2nd_scan	dried	D15	silicagel	16	857	C1807D15IC18	1	coluzzii	no	Sporozoite	Control		Bernard
Test-inf-silica	1	02/08/2018	Lab	2nd_scan	dried	D15	silicagel	16	858	C1807D15IC18	2	coluzzii	no	Sporozoite	Control		Bernard
Test-inf-silica	1	02/08/2018	Lab	2nd_scan	dried	D15	silicagel	16	859	C1807D15IC19	1	coluzzii	no	Sporozoite	Control		Bernard
Test-inf-silica	1	02/08/2018	Lab	2nd_scan	dried	D15	silicagel	16	860	C1807D15IC19	2	coluzzii	no	Sporozoite	Control		Bernard
Test-inf-silica	1	02/08/2018	Lab	2nd_scan	dried	D15	silicagel	16	861	C1807D15IC20	1	coluzzii	no	Sporozoite	Control		Bernard
Test-inf-silica	1	02/08/2018	Lab	2nd_scan	dried	D15	silicagel	16	862	C1807D15IC20	2	coluzzii	no	Sporozoite	Control		Bernard
Test-inf-silica	1	02/08/2018	Lab	2nd_scan	dried	D15	silicagel	16	863	C1807D15IC21	1	coluzzii	no	Sporozoite	Control		Bernard
Test-inf-silica	1	02/08/2018	Lab	2nd_scan	dried	D15	silicagel	16	864	C1807D15IC21	2	coluzzii	no	Sporozoite	Control		Bernard
Test-inf-silica	1	02/08/2018	Lab	2nd_scan	dried	D15	silicagel	16	865	C1807D15IC22	1	coluzzii	no	Sporozoite	Control		Bernard
Test-inf-silica	1	02/08/2018	Lab	2nd_scan	dried	D15	silicagel	16	866	C1807D15IC22	2	coluzzii	no	Sporozoite	Control		Bernard
Test-inf-silica	1	02/08/2018	Lab	2nd_scan	dried	D15	silicagel	16	867	C1807D15IC23	1	coluzzii	no	Sporozoite	Control		Bernard
Test-inf-silica	1	02/08/2018	Lab	2nd_scan	dried	D15	silicagel	16	868	C1807D15IC23	2	coluzzii	no	Sporozoite	Control		Bernard
Test-inf-silica	1	02/08/2018	Lab	2nd_scan	dried	D15	silicagel	16	869	C1807D15IC24	1	coluzzii	no	Sporozoite	Control		Bernard
Test-inf-silica	1	02/08/2018	Lab	2nd_scan	dried	D15	silicagel	16	870	C1807D15IC24	2	coluzzii	no	Sporozoite	Control		Bernard
Test-inf-silica	1	02/08/2018	Lab	2nd_scan	dried	D15	silicagel	16	871	C1807D15IC25	1	coluzzii	no	Sporozoite	Control		Bernard
Test-inf-silica	1	02/08/2018	Lab	2nd_scan	dried	D15	silicagel	16	872	C1807D15IC25	2	coluzzii	no	Sporozoite	Control		Bernard
Test-inf-silica	1	02/08/2018	Lab	2nd_scan	dried	D15	silicagel	16	873	C1807D15IC26	1	coluzzii	no	Sporozoite	Control		Bernard
Test-inf-silica	1	02/08/2018	Lab	2nd_scan	dried	D15	silicagel	16	874	C1807D15IC26	2	coluzzii	no	Sporozoite	Control		Bernard
Test-inf-silica	1	02/08/2018	Lab	2nd_scan	dried	D15	silicagel	16	875	C1807D15IC27	1	coluzzii	no	Sporozoite	Control		Bernard
Test-inf-silica	1	02/08/2018	Lab	2nd_scan	dried	D15	silicagel	16	876	C1807D15IC27	2	coluzzii	no	Sporozoite	Control		Bernard
Test-inf-silica	1	02/08/2018	Lab	2nd_scan	dried	D15	silicagel	16	877	C1807D15IC28	1	coluzzii	no	Sporozoite	Control		Bernard
Test-inf-silica	1	02/08/2018	Lab	2nd_scan	dried	D15	silicagel	16	878	C1807D15IC28	2	coluzzii	no	Sporozoite	Control		Bernard
Test-inf-silica	1	02/08/2018	Lab	2nd_scan	dried	D15	silicagel	16	879	C1807D15IC29	1	coluzzii	no	Sporozoite	Control		Bernard
Test-inf-silica	1	02/08/2018	Lab	2nd_scan	dried	D15	silicagel	16	880	C1807D15IC29	2	coluzzii	no	Sporozoite	Control		Bernard
Test-inf-silica	1	02/08/2018	Lab	2nd_scan	dried	D15	silicagel	16	881	C1807D15IC30	1	coluzzii	no	Sporozoite	Control		Bernard
Test-inf-silica	1	02/08/2018	Lab	2nd_scan	dried	D15	silicagel	16	882	C1807D15IC30	2	coluzzii	no	Sporozoite	Control		Bernard
Test-inf-silica	1	03/08/2018	Lab	2nd_scan	NA	NA	silicagel	NA	883	NA	NA	coluzzii	NA	NA	NA		Bernard	scan vide
Test-inf-silica	1	03/08/2018	Lab	2nd_scan	NA	NA	silicagel	NA	884	NA	NA	coluzzii	NA	NA	NA		Bernard	scan vide
Test-inf-silica	1	03/08/2018	Lab	2nd_scan	dried	D17	silicagel	15	885	C2007D17EC01	1	coluzzii	no	Sporozoite	Exposed		Bernard
Test-inf-silica	1	03/08/2018	Lab	2nd_scan	dried	D17	silicagel	15	886	C2007D17EC01	2	coluzzii	no	Sporozoite	Exposed		Bernard
Test-inf-silica	1	03/08/2018	Lab	2nd_scan	dried	D17	silicagel	15	887	C2007D17EC02	1	coluzzii	yes	Sporozoite	Exposed		Bernard
Test-inf-silica	1	03/08/2018	Lab	2nd_scan	dried	D17	silicagel	15	888	C2007D17EC02	2	coluzzii	yes	Sporozoite	Exposed		Bernard
Test-inf-silica	1	03/08/2018	Lab	2nd_scan	dried	D17	silicagel	15	889	C2007D17EC03	1	coluzzii	yes	Sporozoite	Exposed		Bernard
Test-inf-silica	1	03/08/2018	Lab	2nd_scan	dried	D17	silicagel	15	890	C2007D17EC03	2	coluzzii	yes	Sporozoite	Exposed		Bernard
Test-inf-silica	1	03/08/2018	Lab	2nd_scan	dried	D17	silicagel	15	891	C2007D17EC04	1	coluzzii	no	Sporozoite	Exposed		Bernard
Test-inf-silica	1	03/08/2018	Lab	2nd_scan	dried	D17	silicagel	15	892	C2007D17EC04	2	coluzzii	no	Sporozoite	Exposed		Bernard
Test-inf-silica	1	03/08/2018	Lab	2nd_scan	dried	D17	silicagel	15	893	C2007D17EC05	1	coluzzii	yes	Sporozoite	Exposed		Bernard
Test-inf-silica	1	03/08/2018	Lab	2nd_scan	dried	D17	silicagel	15	894	C2007D17EC05	2	coluzzii	yes	Sporozoite	Exposed		Bernard
Test-inf-silica	1	03/08/2018	Lab	2nd_scan	dried	D17	silicagel	15	895	C2007D17EC06	1	coluzzii	yes	Sporozoite	Exposed		Bernard
Test-inf-silica	1	03/08/2018	Lab	2nd_scan	dried	D17	silicagel	15	896	C2007D17EC06	2	coluzzii	yes	Sporozoite	Exposed		Bernard
Test-inf-silica	1	03/08/2018	Lab	2nd_scan	dried	D17	silicagel	15	897	C2007D17EC07	1	coluzzii	yes	Sporozoite	Exposed		Bernard
Test-inf-silica	1	03/08/2018	Lab	2nd_scan	dried	D17	silicagel	15	898	C2007D17EC07	2	coluzzii	yes	Sporozoite	Exposed		Bernard
Test-inf-silica	1	03/08/2018	Lab	2nd_scan	dried	D17	silicagel	15	899	C2007D17EC08	1	coluzzii	yes	Sporozoite	Exposed		Bernard
Test-inf-silica	1	03/08/2018	Lab	2nd_scan	dried	D17	silicagel	15	900	C2007D17EC08	2	coluzzii	yes	Sporozoite	Exposed		Bernard
Test-inf-silica	1	03/08/2018	Lab	2nd_scan	dried	D17	silicagel	15	901	C2007D17EC09	1	coluzzii	no	Sporozoite	Exposed		Bernard
Test-inf-silica	1	03/08/2018	Lab	2nd_scan	dried	D17	silicagel	15	902	C2007D17EC09	2	coluzzii	no	Sporozoite	Exposed		Bernard
Test-inf-silica	1	03/08/2018	Lab	2nd_scan	dried	D17	silicagel	15	903	C2007D17EC10	1	coluzzii	no	Sporozoite	Exposed		Bernard
Test-inf-silica	1	03/08/2018	Lab	2nd_scan	dried	D17	silicagel	15	904	C2007D17EC10	2	coluzzii	no	Sporozoite	Exposed		Bernard
Test-inf-silica	1	03/08/2018	Lab	2nd_scan	dried	D17	silicagel	15	905	C2007D17EC11	1	coluzzii	no	Sporozoite	Exposed		Bernard
Test-inf-silica	1	03/08/2018	Lab	2nd_scan	dried	D17	silicagel	15	906	C2007D17EC11	2	coluzzii	no	Sporozoite	Exposed		Bernard
Test-inf-silica	1	03/08/2018	Lab	2nd_scan	dried	D17	silicagel	15	907	C2007D17EC12	1	coluzzii	no	Sporozoite	Exposed		Bernard
Test-inf-silica	1	03/08/2018	Lab	2nd_scan	dried	D17	silicagel	15	908	C2007D17EC12	2	coluzzii	no	Sporozoite	Exposed		Bernard
Test-inf-silica	1	03/08/2018	Lab	2nd_scan	dried	D17	silicagel	15	909	C2007D17EC13	1	coluzzii	no	Sporozoite	Exposed		Bernard
Test-inf-silica	1	03/08/2018	Lab	2nd_scan	dried	D17	silicagel	15	910	C2007D17EC13	2	coluzzii	no	Sporozoite	Exposed		Bernard
Test-inf-silica	1	03/08/2018	Lab	2nd_scan	dried	D17	silicagel	15	911	C2007D17EC14	1	coluzzii	no	Sporozoite	Exposed		Bernard
Test-inf-silica	1	03/08/2018	Lab	2nd_scan	dried	D17	silicagel	15	912	C2007D17EC14	2	coluzzii	no	Sporozoite	Exposed		Bernard
Test-inf-silica	1	03/08/2018	Lab	2nd_scan	dried	D17	silicagel	15	913	C2007D17EC15	1	coluzzii	yes	Sporozoite	Exposed		Bernard
Test-inf-silica	1	03/08/2018	Lab	2nd_scan	dried	D17	silicagel	15	914	C2007D17EC15	2	coluzzii	yes	Sporozoite	Exposed		Bernard
Test-inf-silica	1	03/08/2018	Lab	2nd_scan	dried	D17	silicagel	15	915	C2007D17EC16	1	coluzzii	no	Sporozoite	Exposed		Bernard
Test-inf-silica	1	03/08/2018	Lab	2nd_scan	dried	D17	silicagel	15	916	C2007D17EC16	2	coluzzii	no	Sporozoite	Exposed		Bernard
Test-inf-silica	1	03/08/2018	Lab	2nd_scan	dried	D17	silicagel	15	917	C2007D17EC17	1	coluzzii	no	Sporozoite	Exposed		Bernard
Test-inf-silica	1	03/08/2018	Lab	2nd_scan	dried	D17	silicagel	15	918	C2007D17EC17	2	coluzzii	no	Sporozoite	Exposed		Bernard
Test-inf-silica	1	03/08/2018	Lab	2nd_scan	dried	D17	silicagel	15	919	C2007D17EC18	1	coluzzii	no	Sporozoite	Exposed		Bernard
Test-inf-silica	1	03/08/2018	Lab	2nd_scan	dried	D17	silicagel	15	920	C2007D17EC18	2	coluzzii	no	Sporozoite	Exposed		Bernard
Test-inf-silica	1	03/08/2018	Lab	2nd_scan	dried	D17	silicagel	15	921	C2007D17EC19	1	coluzzii	no	Sporozoite	Exposed		Bernard
Test-inf-silica	1	03/08/2018	Lab	2nd_scan	dried	D17	silicagel	15	922	C2007D17EC19	2	coluzzii	no	Sporozoite	Exposed		Bernard
Test-inf-silica	1	03/08/2018	Lab	2nd_scan	dried	D17	silicagel	15	923	C2007D17EC20	1	coluzzii	no	Sporozoite	Exposed		Bernard
Test-inf-silica	1	03/08/2018	Lab	2nd_scan	dried	D17	silicagel	15	924	C2007D17EC20	2	coluzzii	no	Sporozoite	Exposed		Bernard
Test-inf-silica	1	03/08/2018	Lab	2nd_scan	dried	D17	silicagel	15	925	C2007D17EC21	1	coluzzii	no	Sporozoite	Exposed		Bernard
Test-inf-silica	1	03/08/2018	Lab	2nd_scan	dried	D17	silicagel	15	926	C2007D17EC21	2	coluzzii	no	Sporozoite	Exposed		Bernard
Test-inf-silica	1	03/08/2018	Lab	2nd_scan	dried	D17	silicagel	15	927	C2007D17EC22	1	coluzzii	no	Sporozoite	Exposed		Bernard
Test-inf-silica	1	03/08/2018	Lab	2nd_scan	dried	D17	silicagel	15	928	C2007D17EC22	2	coluzzii	no	Sporozoite	Exposed		Bernard
Test-inf-silica	1	03/08/2018	Lab	2nd_scan	dried	D17	silicagel	15	929	C2007D17EC23	1	coluzzii	yes	Sporozoite	Exposed		Bernard
Test-inf-silica	1	03/08/2018	Lab	2nd_scan	dried	D17	silicagel	15	930	C2007D17EC23	2	coluzzii	yes	Sporozoite	Exposed		Bernard
Test-inf-silica	1	03/08/2018	Lab	2nd_scan	dried	D17	silicagel	15	931	C2007D17EC24	1	coluzzii	no	Sporozoite	Exposed		Bernard
Test-inf-silica	1	03/08/2018	Lab	2nd_scan	dried	D17	silicagel	15	932	C2007D17EC24	2	coluzzii	no	Sporozoite	Exposed		Bernard
Test-inf-silica	1	03/08/2018	Lab	2nd_scan	dried	D17	silicagel	15	933	C2007D17EC25	1	coluzzii	no	Sporozoite	Exposed		Bernard
Test-inf-silica	1	03/08/2018	Lab	2nd_scan	dried	D17	silicagel	15	934	C2007D17EC25	2	coluzzii	no	Sporozoite	Exposed		Bernard
Test-inf-silica	1	03/08/2018	Lab	2nd_scan	dried	D17	silicagel	15	935	C2007D17EC26	1	coluzzii	no	Sporozoite	Exposed		Bernard
Test-inf-silica	1	03/08/2018	Lab	2nd_scan	dried	D17	silicagel	15	936	C2007D17EC26	2	coluzzii	no	Sporozoite	Exposed		Bernard
Test-inf-silica	1	03/08/2018	Lab	2nd_scan	dried	D17	silicagel	15	937	C2007D17EC27	1	coluzzii	no	Sporozoite	Exposed		Bernard
Test-inf-silica	1	03/08/2018	Lab	2nd_scan	dried	D17	silicagel	15	938	C2007D17EC27	2	coluzzii	no	Sporozoite	Exposed		Bernard
Test-inf-silica	1	03/08/2018	Lab	2nd_scan	dried	D17	silicagel	15	939	C2007D17EC28	1	coluzzii	no	Sporozoite	Exposed		Bernard
Test-inf-silica	1	03/08/2018	Lab	2nd_scan	dried	D17	silicagel	15	940	C2007D17EC28	2	coluzzii	no	Sporozoite	Exposed		Bernard
Test-inf-silica	1	03/08/2018	Lab	2nd_scan	dried	D17	silicagel	15	941	C2007D17EC29	1	coluzzii	yes	Sporozoite	Exposed		Bernard
Test-inf-silica	1	03/08/2018	Lab	2nd_scan	dried	D17	silicagel	15	942	C2007D17EC29	2	coluzzii	yes	Sporozoite	Exposed		Bernard
Test-inf-silica	1	03/08/2018	Lab	2nd_scan	dried	D17	silicagel	15	943	C2007D17EC30	1	coluzzii	no	Sporozoite	Exposed		Bernard
Test-inf-silica	1	03/08/2018	Lab	2nd_scan	dried	D17	silicagel	15	944	C2007D17EC30	2	coluzzii	no	Sporozoite	Exposed		Bernard
Test-inf-silica	1	03/08/2018	Lab	2nd_scan	dried	D17	silicagel	15	945	C2007D17EC31	1	coluzzii	no	Sporozoite	Exposed		Bernard
Test-inf-silica	1	03/08/2018	Lab	2nd_scan	dried	D17	silicagel	15	946	C2007D17EC31	2	coluzzii	no	Sporozoite	Exposed		Bernard
Test-inf-silica	1	03/08/2018	Lab	2nd_scan	dried	D17	silicagel	15	947	C2007D17EC32	1	coluzzii	no	Sporozoite	Exposed		Bernard
Test-inf-silica	1	03/08/2018	Lab	2nd_scan	dried	D17	silicagel	15	948	C2007D17EC32	2	coluzzii	no	Sporozoite	Exposed		Bernard
Test-inf-silica	1	03/08/2018	Lab	2nd_scan	dried	D17	silicagel	15	949	C2007D17EC33	1	coluzzii	no	Sporozoite	Exposed		Bernard	scan 4 time
Test-inf-silica	1	03/08/2018	Lab	2nd_scan	dried	D17	silicagel	15	950	C2007D17EC33	2	coluzzii	no	Sporozoite	Exposed		Bernard	scan 4 time
Test-inf-silica	1	03/08/2018	Lab	2nd_scan	dried	D17	silicagel	15	951	C2007D17EC33	3	coluzzii	no	Sporozoite	Exposed		Bernard	scan 4 time
Test-inf-silica	1	03/08/2018	Lab	2nd_scan	dried	D17	silicagel	15	952	C2007D17EC33	4	coluzzii	no	Sporozoite	Exposed		Bernard	scan 4 time
Test-inf-silica	1	03/08/2018	Lab	2nd_scan	dried	D17	silicagel	15	953	C2007D17EC34	1	coluzzii	yes	Sporozoite	Exposed		Bernard
Test-inf-silica	1	03/08/2018	Lab	2nd_scan	dried	D17	silicagel	15	954	C2007D17EC34	2	coluzzii	yes	Sporozoite	Exposed		Bernard
Test-inf-silica	1	03/08/2018	Lab	2nd_scan	dried	D17	silicagel	15	955	C2007D17EC35	1	coluzzii	no	Sporozoite	Exposed		Bernard
Test-inf-silica	1	03/08/2018	Lab	2nd_scan	dried	D17	silicagel	15	956	C2007D17EC35	2	coluzzii	no	Sporozoite	Exposed		Bernard
Test-inf-silica	1	03/08/2018	Lab	2nd_scan	dried	D17	silicagel	15	957	C2007D17EC36	1	coluzzii	no	Sporozoite	Exposed		Bernard
Test-inf-silica	1	03/08/2018	Lab	2nd_scan	dried	D17	silicagel	15	958	C2007D17EC36	2	coluzzii	no	Sporozoite	Exposed		Bernard
Test-inf-silica	1	03/08/2018	Lab	2nd_scan	dried	D17	silicagel	15	959	C2007D17EC37	1	coluzzii	no	Sporozoite	Exposed		Bernard
Test-inf-silica	1	03/08/2018	Lab	2nd_scan	dried	D17	silicagel	15	960	C2007D17EC37	2	coluzzii	no	Sporozoite	Exposed		Bernard
Test-inf-silica	1	03/08/2018	Lab	2nd_scan	dried	D17	silicagel	15	961	C2007D17EC38	1	coluzzii	yes	Sporozoite	Exposed		Bernard
Test-inf-silica	1	03/08/2018	Lab	2nd_scan	dried	D17	silicagel	15	962	C2007D17EC38	2	coluzzii	yes	Sporozoite	Exposed		Bernard
Test-inf-silica	1	03/08/2018	Lab	2nd_scan	dried	D17	silicagel	15	963	C2007D17EC39	1	coluzzii	yes	Sporozoite	Exposed		Bernard
Test-inf-silica	1	03/08/2018	Lab	2nd_scan	dried	D17	silicagel	15	964	C2007D17EC39	2	coluzzii	yes	Sporozoite	Exposed		Bernard
Test-inf-silica	1	03/08/2018	Lab	2nd_scan	dried	D17	silicagel	15	965	C2007D17EC40	1	coluzzii	no	Sporozoite	Exposed		Bernard
Test-inf-silica	1	03/08/2018	Lab	2nd_scan	dried	D17	silicagel	15	966	C2007D17EC40	2	coluzzii	no	Sporozoite	Exposed		Bernard
Test-inf-silica	1	03/08/2018	Lab	2nd_scan	dried	D17	silicagel	15	967	C2007D17IC01	1	coluzzii	no	Sporozoite	Control		Bernard
Test-inf-silica	1	03/08/2018	Lab	2nd_scan	dried	D17	silicagel	15	968	C2007D17IC01	2	coluzzii	no	Sporozoite	Control		Bernard
Test-inf-silica	1	03/08/2018	Lab	2nd_scan	dried	D17	silicagel	15	969	C2007D17IC02	1	coluzzii	no	Sporozoite	Control		Bernard
Test-inf-silica	1	03/08/2018	Lab	2nd_scan	dried	D17	silicagel	15	970	C2007D17IC02	2	coluzzii	no	Sporozoite	Control		Bernard
Test-inf-silica	1	03/08/2018	Lab	2nd_scan	dried	D17	silicagel	15	971	C2007D17IC03	1	coluzzii	no	Sporozoite	Control		Bernard
Test-inf-silica	1	03/08/2018	Lab	2nd_scan	dried	D17	silicagel	15	972	C2007D17IC03	2	coluzzii	no	Sporozoite	Control		Bernard
Test-inf-silica	1	03/08/2018	Lab	2nd_scan	dried	D17	silicagel	15	973	C2007D17IC04	1	coluzzii	no	Sporozoite	Control		Bernard
Test-inf-silica	1	03/08/2018	Lab	2nd_scan	dried	D17	silicagel	15	974	C2007D17IC04	2	coluzzii	no	Sporozoite	Control		Bernard
Test-inf-silica	1	03/08/2018	Lab	2nd_scan	dried	D17	silicagel	15	975	C2007D17IC05	1	coluzzii	no	Sporozoite	Control		Bernard
Test-inf-silica	1	03/08/2018	Lab	2nd_scan	dried	D17	silicagel	15	976	C2007D17IC05	2	coluzzii	no	Sporozoite	Control		Bernard
Test-inf-silica	1	03/08/2018	Lab	2nd_scan	dried	D17	silicagel	15	977	C2007D17IC06	1	coluzzii	no	Sporozoite	Control		Bernard
Test-inf-silica	1	03/08/2018	Lab	2nd_scan	dried	D17	silicagel	15	978	C2007D17IC06	2	coluzzii	no	Sporozoite	Control		Bernard
Test-inf-silica	1	03/08/2018	Lab	2nd_scan	dried	D17	silicagel	15	979	C2007D17IC07	1	coluzzii	no	Sporozoite	Control		Bernard
Test-inf-silica	1	03/08/2018	Lab	2nd_scan	dried	D17	silicagel	15	980	C2007D17IC07	2	coluzzii	no	Sporozoite	Control		Bernard
Test-inf-silica	1	03/08/2018	Lab	2nd_scan	dried	D17	silicagel	15	981	C2007D17IC08	1	coluzzii	no	Sporozoite	Control		Bernard
Test-inf-silica	1	03/08/2018	Lab	2nd_scan	dried	D17	silicagel	15	982	C2007D17IC08	2	coluzzii	no	Sporozoite	Control		Bernard
Test-inf-silica	1	03/08/2018	Lab	2nd_scan	dried	D17	silicagel	15	983	C2007D17IC09	1	coluzzii	no	Sporozoite	Control		Bernard
Test-inf-silica	1	03/08/2018	Lab	2nd_scan	dried	D17	silicagel	15	984	C2007D17IC09	2	coluzzii	no	Sporozoite	Control		Bernard
Test-inf-silica	1	03/08/2018	Lab	2nd_scan	dried	D17	silicagel	15	985	C2007D17IC10	1	coluzzii	no	Sporozoite	Control		Bernard
Test-inf-silica	1	03/08/2018	Lab	2nd_scan	dried	D17	silicagel	15	986	C2007D17IC10	2	coluzzii	no	Sporozoite	Control		Bernard
Test-inf-silica	1	03/08/2018	Lab	2nd_scan	dried	D17	silicagel	15	987	C2007D17IC11	1	coluzzii	no	Sporozoite	Control		Bernard
Test-inf-silica	1	03/08/2018	Lab	2nd_scan	dried	D17	silicagel	15	988	C2007D17IC11	2	coluzzii	no	Sporozoite	Control		Bernard
Test-inf-silica	1	03/08/2018	Lab	2nd_scan	dried	D17	silicagel	15	989	C2007D17IC12	1	coluzzii	no	Sporozoite	Control		Bernard
Test-inf-silica	1	03/08/2018	Lab	2nd_scan	dried	D17	silicagel	15	990	C2007D17IC12	2	coluzzii	no	Sporozoite	Control		Bernard
Test-inf-silica	1	03/08/2018	Lab	2nd_scan	dried	D17	silicagel	15	991	C2007D17IC13	1	coluzzii	no	Sporozoite	Control		Bernard
Test-inf-silica	1	03/08/2018	Lab	2nd_scan	dried	D17	silicagel	15	992	C2007D17IC13	2	coluzzii	no	Sporozoite	Control		Bernard
Test-inf-silica	1	03/08/2018	Lab	2nd_scan	dried	D17	silicagel	15	993	C2007D17IC14	1	coluzzii	no	Sporozoite	Control		Bernard
Test-inf-silica	1	03/08/2018	Lab	2nd_scan	dried	D17	silicagel	15	994	C2007D17IC14	2	coluzzii	no	Sporozoite	Control		Bernard
Test-inf-silica	1	03/08/2018	Lab	2nd_scan	dried	D17	silicagel	15	995	C2007D17IC15	1	coluzzii	no	Sporozoite	Control		Bernard
Test-inf-silica	1	03/08/2018	Lab	2nd_scan	dried	D17	silicagel	15	996	C2007D17IC15	2	coluzzii	no	Sporozoite	Control		Bernard
Test-inf-silica	1	03/08/2018	Lab	2nd_scan	dried	D17	silicagel	15	997	C2007D17IC16	1	coluzzii	no	Sporozoite	Control		Bernard
Test-inf-silica	1	03/08/2018	Lab	2nd_scan	dried	D17	silicagel	15	998	C2007D17IC16	2	coluzzii	no	Sporozoite	Control		Bernard
Test-inf-silica	1	03/08/2018	Lab	2nd_scan	dried	D17	silicagel	15	999	C2007D17IC17	1	coluzzii	no	Sporozoite	Control		Bernard
Test-inf-silica	1	03/08/2018	Lab	2nd_scan	dried	D17	silicagel	15	1000	C2007D17IC17	2	coluzzii	no	Sporozoite	Control		Bernard
Test-inf-silica	1	03/08/2018	Lab	2nd_scan	dried	D17	silicagel	15	1001	C2007D17IC18	1	coluzzii	no	Sporozoite	Control		Bernard
Test-inf-silica	1	03/08/2018	Lab	2nd_scan	dried	D17	silicagel	15	1002	C2007D17IC18	2	coluzzii	no	Sporozoite	Control		Bernard
Test-inf-silica	1	03/08/2018	Lab	2nd_scan	dried	D17	silicagel	15	1003	C2007D17IC19	1	coluzzii	no	Sporozoite	Control		Bernard
Test-inf-silica	1	03/08/2018	Lab	2nd_scan	dried	D17	silicagel	15	1004	C2007D17IC19	2	coluzzii	no	Sporozoite	Control		Bernard
Test-inf-silica	1	03/08/2018	Lab	2nd_scan	dried	D17	silicagel	15	1005	C2007D17IC20	1	coluzzii	no	Sporozoite	Control		Bernard
Test-inf-silica	1	03/08/2018	Lab	2nd_scan	dried	D17	silicagel	15	1006	C2007D17IC20	2	coluzzii	no	Sporozoite	Control		Bernard
Test-inf-silica	1	03/08/2018	Lab	2nd_scan	dried	D17	silicagel	15	1007	C2007D17IC21	1	coluzzii	no	Sporozoite	Control		Bernard
Test-inf-silica	1	03/08/2018	Lab	2nd_scan	dried	D17	silicagel	15	1008	C2007D17IC21	2	coluzzii	no	Sporozoite	Control		Bernard
Test-inf-silica	1	03/08/2018	Lab	2nd_scan	dried	D17	silicagel	15	1009	C2007D17IC22	1	coluzzii	no	Sporozoite	Control		Bernard
Test-inf-silica	1	03/08/2018	Lab	2nd_scan	dried	D17	silicagel	15	1010	C2007D17IC22	2	coluzzii	no	Sporozoite	Control		Bernard
Test-inf-silica	1	03/08/2018	Lab	2nd_scan	dried	D17	silicagel	15	1011	C2007D17IC23	1	coluzzii	no	Sporozoite	Control		Bernard
Test-inf-silica	1	03/08/2018	Lab	2nd_scan	dried	D17	silicagel	15	1012	C2007D17IC23	2	coluzzii	no	Sporozoite	Control		Bernard
Test-inf-silica	1	03/08/2018	Lab	2nd_scan	dried	D17	silicagel	15	1013	C2007D17IC24	1	coluzzii	no	Sporozoite	Control		Bernard
Test-inf-silica	1	03/08/2018	Lab	2nd_scan	dried	D17	silicagel	15	1014	C2007D17IC24	2	coluzzii	no	Sporozoite	Control		Bernard
Test-inf-silica	1	03/08/2018	Lab	2nd_scan	dried	D17	silicagel	15	1015	C2007D17IC25	1	coluzzii	no	Sporozoite	Control		Bernard
Test-inf-silica	1	03/08/2018	Lab	2nd_scan	dried	D17	silicagel	15	1016	C2007D17IC25	2	coluzzii	no	Sporozoite	Control		Bernard
Test-inf-silica	1	03/08/2018	Lab	2nd_scan	dried	D17	silicagel	15	1017	C2007D17IC26	1	coluzzii	no	Sporozoite	Control		Bernard
Test-inf-silica	1	03/08/2018	Lab	2nd_scan	dried	D17	silicagel	15	1018	C2007D17IC26	2	coluzzii	no	Sporozoite	Control		Bernard
Test-inf-silica	1	03/08/2018	Lab	2nd_scan	dried	D17	silicagel	15	1019	C2007D17IC27	1	coluzzii	no	Sporozoite	Control		Bernard
Test-inf-silica	1	03/08/2018	Lab	2nd_scan	dried	D17	silicagel	15	1020	C2007D17IC27	2	coluzzii	no	Sporozoite	Control		Bernard
Test-inf-silica	1	03/08/2018	Lab	2nd_scan	dried	D17	silicagel	15	1021	C2007D17IC28	1	coluzzii	no	Sporozoite	Control		Bernard
Test-inf-silica	1	03/08/2018	Lab	2nd_scan	dried	D17	silicagel	15	1022	C2007D17IC28	2	coluzzii	no	Sporozoite	Control		Bernard
Test-inf-silica	1	03/08/2018	Lab	2nd_scan	dried	D17	silicagel	15	1023	C2007D17IC29	1	coluzzii	no	Sporozoite	Control		Bernard
Test-inf-silica	1	03/08/2018	Lab	2nd_scan	dried	D17	silicagel	15	1024	C2007D17IC29	2	coluzzii	no	Sporozoite	Control		Bernard
Test-inf-silica	1	03/08/2018	Lab	2nd_scan	dried	D17	silicagel	15	1025	C2007D17IC30	1	coluzzii	no	Sporozoite	Control		Bernard
Test-inf-silica	1	03/08/2018	Lab	2nd_scan	dried	D17	silicagel	15	1026	C2007D17IC30	2	coluzzii	no	Sporozoite	Control		Bernard
Test-inf-silica	2	03/08/2018	Lab	2nd_scan	dried	D15	silicagel	14	1027	C2107D15EC01	1	coluzzii	yes	Sporozoite	Exposed		Bernard
Test-inf-silica	2	03/08/2018	Lab	2nd_scan	dried	D15	silicagel	14	1028	C2107D15EC01	2	coluzzii	yes	Sporozoite	Exposed		Bernard
Test-inf-silica	2	03/08/2018	Lab	2nd_scan	dried	D15	silicagel	14	1029	C2107D15EC02	1	coluzzii	yes	Sporozoite	Exposed		Bernard
Test-inf-silica	2	03/08/2018	Lab	2nd_scan	dried	D15	silicagel	14	1030	C2107D15EC02	2	coluzzii	yes	Sporozoite	Exposed		Bernard
Test-inf-silica	2	03/08/2018	Lab	2nd_scan	dried	D15	silicagel	14	1031	C2107D15EC03	1	coluzzii	no	Sporozoite	Exposed		Bernard
Test-inf-silica	2	03/08/2018	Lab	2nd_scan	dried	D15	silicagel	14	1032	C2107D15EC03	2	coluzzii	no	Sporozoite	Exposed		Bernard
Test-inf-silica	2	03/08/2018	Lab	2nd_scan	dried	D15	silicagel	14	1033	C2107D15EC04	1	coluzzii	yes	Sporozoite	Exposed		Bernard
Test-inf-silica	2	03/08/2018	Lab	2nd_scan	dried	D15	silicagel	14	1034	C2107D15EC04	2	coluzzii	yes	Sporozoite	Exposed		Bernard
Test-inf-silica	2	03/08/2018	Lab	2nd_scan	dried	D15	silicagel	14	1035	C2107D15EC05	1	coluzzii	yes	Sporozoite	Exposed		Bernard
Test-inf-silica	2	03/08/2018	Lab	2nd_scan	dried	D15	silicagel	14	1036	C2107D15EC05	2	coluzzii	yes	Sporozoite	Exposed		Bernard
Test-inf-silica	2	03/08/2018	Lab	2nd_scan	dried	D15	silicagel	14	1037	C2107D15EC06	1	coluzzii	yes	Sporozoite	Exposed		Bernard
Test-inf-silica	2	03/08/2018	Lab	2nd_scan	dried	D15	silicagel	14	1038	C2107D15EC06	2	coluzzii	yes	Sporozoite	Exposed		Bernard
Test-inf-silica	2	03/08/2018	Lab	2nd_scan	dried	D15	silicagel	14	1039	C2107D15EC07	1	coluzzii	no	Sporozoite	Exposed		Bernard
Test-inf-silica	2	03/08/2018	Lab	2nd_scan	dried	D15	silicagel	14	1040	C2107D15EC07	2	coluzzii	no	Sporozoite	Exposed		Bernard
Test-inf-silica	2	03/08/2018	Lab	2nd_scan	dried	D15	silicagel	14	1041	C2107D15EC08	1	coluzzii	yes	Sporozoite	Exposed		Bernard
Test-inf-silica	2	03/08/2018	Lab	2nd_scan	dried	D15	silicagel	14	1042	C2107D15EC08	2	coluzzii	yes	Sporozoite	Exposed		Bernard
Test-inf-silica	2	03/08/2018	Lab	2nd_scan	dried	D15	silicagel	14	1043	C2107D15EC09	1	coluzzii	yes	Sporozoite	Exposed		Bernard
Test-inf-silica	2	03/08/2018	Lab	2nd_scan	dried	D15	silicagel	14	1044	C2107D15EC09	2	coluzzii	yes	Sporozoite	Exposed		Bernard
Test-inf-silica	2	03/08/2018	Lab	2nd_scan	dried	D15	silicagel	14	1045	C2107D15EC10	1	coluzzii	yes	Sporozoite	Exposed		Bernard
Test-inf-silica	2	03/08/2018	Lab	2nd_scan	dried	D15	silicagel	14	1046	C2107D15EC10	2	coluzzii	yes	Sporozoite	Exposed		Bernard
Test-inf-silica	2	03/08/2018	Lab	2nd_scan	dried	D15	silicagel	14	1047	C2107D15EC11	1	coluzzii	yes	Sporozoite	Exposed		Bernard
Test-inf-silica	2	03/08/2018	Lab	2nd_scan	dried	D15	silicagel	14	1048	C2107D15EC11	2	coluzzii	yes	Sporozoite	Exposed		Bernard
Test-inf-silica	2	03/08/2018	Lab	2nd_scan	dried	D15	silicagel	14	1049	C2107D15EC12	1	coluzzii	no	Sporozoite	Exposed		Bernard
Test-inf-silica	2	03/08/2018	Lab	2nd_scan	dried	D15	silicagel	14	1050	C2107D15EC12	2	coluzzii	no	Sporozoite	Exposed		Bernard
Test-inf-silica	2	03/08/2018	Lab	2nd_scan	dried	D15	silicagel	14	1051	C2107D15EC13	1	coluzzii	yes	Sporozoite	Exposed		Bernard
Test-inf-silica	2	03/08/2018	Lab	2nd_scan	dried	D15	silicagel	14	1052	C2107D15EC13	2	coluzzii	yes	Sporozoite	Exposed		Bernard
Test-inf-silica	2	03/08/2018	Lab	2nd_scan	dried	D15	silicagel	14	1053	C2107D15EC14	1	coluzzii	yes	Sporozoite	Exposed		Bernard
Test-inf-silica	2	03/08/2018	Lab	2nd_scan	dried	D15	silicagel	14	1054	C2107D15EC14	2	coluzzii	yes	Sporozoite	Exposed		Bernard
Test-inf-silica	2	03/08/2018	Lab	2nd_scan	dried	D15	silicagel	14	1055	C2107D15EC15	1	coluzzii	yes	Sporozoite	Exposed		Bernard
Test-inf-silica	2	03/08/2018	Lab	2nd_scan	dried	D15	silicagel	14	1056	C2107D15EC15	2	coluzzii	yes	Sporozoite	Exposed		Bernard
Test-inf-silica	2	03/08/2018	Lab	2nd_scan	dried	D15	silicagel	14	1057	C2107D15EC16	1	coluzzii	yes	Sporozoite	Exposed		Bernard
Test-inf-silica	2	03/08/2018	Lab	2nd_scan	dried	D15	silicagel	14	1058	C2107D15EC16	2	coluzzii	yes	Sporozoite	Exposed		Bernard
Test-inf-silica	2	03/08/2018	Lab	2nd_scan	dried	D15	silicagel	14	1059	C2107D15EC17	1	coluzzii	yes	Sporozoite	Exposed		Bernard
Test-inf-silica	2	03/08/2018	Lab	2nd_scan	dried	D15	silicagel	14	1060	C2107D15EC17	2	coluzzii	yes	Sporozoite	Exposed		Bernard
Test-inf-silica	2	03/08/2018	Lab	2nd_scan	dried	D15	silicagel	14	1061	C2107D15EC18	1	coluzzii	yes	Sporozoite	Exposed		Bernard
Test-inf-silica	2	03/08/2018	Lab	2nd_scan	dried	D15	silicagel	14	1062	C2107D15EC18	2	coluzzii	yes	Sporozoite	Exposed		Bernard
Test-inf-silica	2	03/08/2018	Lab	2nd_scan	dried	D15	silicagel	14	1063	C2107D15EC19	1	coluzzii	yes	Sporozoite	Exposed		Bernard
Test-inf-silica	2	03/08/2018	Lab	2nd_scan	dried	D15	silicagel	14	1064	C2107D15EC19	2	coluzzii	yes	Sporozoite	Exposed		Bernard
Test-inf-silica	2	03/08/2018	Lab	2nd_scan	dried	D15	silicagel	14	1065	C2107D15EC20	1	coluzzii	yes	Sporozoite	Exposed		Bernard
Test-inf-silica	2	03/08/2018	Lab	2nd_scan	dried	D15	silicagel	14	1066	C2107D15EC20	2	coluzzii	yes	Sporozoite	Exposed		Bernard
Test-inf-silica	2	03/08/2018	Lab	2nd_scan	dried	D15	silicagel	14	1067	C2107D15EC21	1	coluzzii	yes	Sporozoite	Exposed		Bernard
Test-inf-silica	2	03/08/2018	Lab	2nd_scan	dried	D15	silicagel	14	1068	C2107D15EC21	2	coluzzii	yes	Sporozoite	Exposed		Bernard
Test-inf-silica	2	03/08/2018	Lab	2nd_scan	dried	D15	silicagel	14	1069	C2107D15EC22	1	coluzzii	yes	Sporozoite	Exposed		Bernard
Test-inf-silica	2	03/08/2018	Lab	2nd_scan	dried	D15	silicagel	14	1070	C2107D15EC22	2	coluzzii	yes	Sporozoite	Exposed		Bernard
Test-inf-silica	2	03/08/2018	Lab	2nd_scan	dried	D15	silicagel	14	1071	C2107D15EC23	1	coluzzii	yes	Sporozoite	Exposed		Bernard
Test-inf-silica	2	03/08/2018	Lab	2nd_scan	dried	D15	silicagel	14	1072	C2107D15EC23	2	coluzzii	yes	Sporozoite	Exposed		Bernard
Test-inf-silica	2	03/08/2018	Lab	2nd_scan	dried	D15	silicagel	14	1073	C2107D15EC24	1	coluzzii	yes	Sporozoite	Exposed		Bernard
Test-inf-silica	2	03/08/2018	Lab	2nd_scan	dried	D15	silicagel	14	1074	C2107D15EC24	2	coluzzii	yes	Sporozoite	Exposed		Bernard
Test-inf-silica	2	03/08/2018	Lab	2nd_scan	dried	D15	silicagel	14	1075	C2107D15EC25	1	coluzzii	yes	Sporozoite	Exposed		Bernard
Test-inf-silica	2	03/08/2018	Lab	2nd_scan	dried	D15	silicagel	14	1076	C2107D15EC25	2	coluzzii	yes	Sporozoite	Exposed		Bernard
Test-inf-silica	2	03/08/2018	Lab	2nd_scan	dried	D15	silicagel	14	1077	C2107D15EC26	1	coluzzii	yes	Sporozoite	Exposed		Bernard
Test-inf-silica	2	03/08/2018	Lab	2nd_scan	dried	D15	silicagel	14	1078	C2107D15EC26	2	coluzzii	yes	Sporozoite	Exposed		Bernard
Test-inf-silica	2	03/08/2018	Lab	2nd_scan	dried	D15	silicagel	14	1079	C2107D15EC27	1	coluzzii	yes	Sporozoite	Exposed		Bernard
Test-inf-silica	2	03/08/2018	Lab	2nd_scan	dried	D15	silicagel	14	1080	C2107D15EC27	2	coluzzii	yes	Sporozoite	Exposed		Bernard
Test-inf-silica	2	03/08/2018	Lab	2nd_scan	dried	D15	silicagel	14	1081	C2107D15EC28	1	coluzzii	yes	Sporozoite	Exposed		Bernard
Test-inf-silica	2	03/08/2018	Lab	2nd_scan	dried	D15	silicagel	14	1082	C2107D15EC28	2	coluzzii	yes	Sporozoite	Exposed		Bernard
Test-inf-silica	2	03/08/2018	Lab	2nd_scan	dried	D15	silicagel	14	1083	C2107D15EC29	1	coluzzii	yes	Sporozoite	Exposed		Bernard
Test-inf-silica	2	03/08/2018	Lab	2nd_scan	dried	D15	silicagel	14	1084	C2107D15EC29	2	coluzzii	yes	Sporozoite	Exposed		Bernard
Test-inf-silica	2	03/08/2018	Lab	2nd_scan	dried	D15	silicagel	14	1085	C2107D15EC30	1	coluzzii	yes	Sporozoite	Exposed		Bernard
Test-inf-silica	2	03/08/2018	Lab	2nd_scan	dried	D15	silicagel	14	1086	C2107D15EC30	2	coluzzii	yes	Sporozoite	Exposed		Bernard
Test-inf-silica	2	03/08/2018	Lab	2nd_scan	dried	D15	silicagel	14	1087	C2107D15EC31	1	coluzzii	no	Sporozoite	Exposed		Bernard
Test-inf-silica	2	03/08/2018	Lab	2nd_scan	dried	D15	silicagel	14	1088	C2107D15EC31	2	coluzzii	no	Sporozoite	Exposed		Bernard
Test-inf-silica	2	03/08/2018	Lab	2nd_scan	dried	D15	silicagel	14	1089	C2107D15EC32	1	coluzzii	yes	Sporozoite	Exposed		Bernard
Test-inf-silica	2	03/08/2018	Lab	2nd_scan	dried	D15	silicagel	14	1090	C2107D15EC32	2	coluzzii	yes	Sporozoite	Exposed		Bernard
Test-inf-silica	2	03/08/2018	Lab	2nd_scan	dried	D15	silicagel	14	1091	C2107D15EC33	1	coluzzii	yes	Sporozoite	Exposed		Bernard
Test-inf-silica	2	03/08/2018	Lab	2nd_scan	dried	D15	silicagel	14	1092	C2107D15EC33	2	coluzzii	yes	Sporozoite	Exposed		Bernard
Test-inf-silica	2	03/08/2018	Lab	2nd_scan	dried	D15	silicagel	14	1093	C2107D15EC34	1	coluzzii	yes	Sporozoite	Exposed		Bernard
Test-inf-silica	2	03/08/2018	Lab	2nd_scan	dried	D15	silicagel	14	1094	C2107D15EC34	2	coluzzii	yes	Sporozoite	Exposed		Bernard
Test-inf-silica	2	03/08/2018	Lab	2nd_scan	dried	D15	silicagel	14	1095	C2107D15EC35	1	coluzzii	yes	Sporozoite	Exposed		Bernard
Test-inf-silica	2	03/08/2018	Lab	2nd_scan	dried	D15	silicagel	14	1096	C2107D15EC35	2	coluzzii	yes	Sporozoite	Exposed		Bernard
Test-inf-silica	2	03/08/2018	Lab	2nd_scan	dried	D15	silicagel	14	1097	C2107D15EC36	1	coluzzii	yes	Sporozoite	Exposed		Bernard
Test-inf-silica	2	03/08/2018	Lab	2nd_scan	dried	D15	silicagel	14	1098	C2107D15EC36	2	coluzzii	yes	Sporozoite	Exposed		Bernard
Test-inf-silica	2	03/08/2018	Lab	2nd_scan	dried	D15	silicagel	14	1099	C2107D15EC37	1	coluzzii	yes	Sporozoite	Exposed		Bernard
Test-inf-silica	2	03/08/2018	Lab	2nd_scan	dried	D15	silicagel	14	1100	C2107D15EC37	2	coluzzii	yes	Sporozoite	Exposed		Bernard
Test-inf-silica	2	03/08/2018	Lab	2nd_scan	dried	D15	silicagel	14	1101	C2107D15EC38	1	coluzzii	yes	Sporozoite	Exposed		Bernard
Test-inf-silica	2	03/08/2018	Lab	2nd_scan	dried	D15	silicagel	14	1102	C2107D15EC38	2	coluzzii	yes	Sporozoite	Exposed		Bernard
Test-inf-silica	2	03/08/2018	Lab	2nd_scan	dried	D15	silicagel	14	1103	C2107D15EC39	1	coluzzii	yes	Sporozoite	Exposed		Bernard
Test-inf-silica	2	03/08/2018	Lab	2nd_scan	dried	D15	silicagel	14	1104	C2107D15EC39	2	coluzzii	yes	Sporozoite	Exposed		Bernard
Test-inf-silica	2	03/08/2018	Lab	2nd_scan	dried	D15	silicagel	14	1105	C2107D15EC40	1	coluzzii	yes	Sporozoite	Exposed		Bernard
Test-inf-silica	2	03/08/2018	Lab	2nd_scan	dried	D15	silicagel	14	1106	C2107D15EC40	2	coluzzii	yes	Sporozoite	Exposed		Bernard
Test-inf-silica	2	03/08/2018	Lab	2nd_scan	dried	D15	silicagel	14	1107	C2107D15IC01	1	coluzzii	no	Sporozoite	Control		Bernard
Test-inf-silica	2	03/08/2018	Lab	2nd_scan	dried	D15	silicagel	14	1108	C2107D15IC01	2	coluzzii	no	Sporozoite	Control		Bernard
Test-inf-silica	2	03/08/2018	Lab	2nd_scan	dried	D15	silicagel	14	1109	C2107D15IC02	1	coluzzii	no	Sporozoite	Control		Bernard
Test-inf-silica	2	03/08/2018	Lab	2nd_scan	dried	D15	silicagel	14	1110	C2107D15IC02	2	coluzzii	no	Sporozoite	Control		Bernard
Test-inf-silica	2	03/08/2018	Lab	2nd_scan	dried	D15	silicagel	14	1111	C2107D15IC03	1	coluzzii	no	Sporozoite	Control		Bernard
Test-inf-silica	2	03/08/2018	Lab	2nd_scan	dried	D15	silicagel	14	1112	C2107D15IC03	2	coluzzii	no	Sporozoite	Control		Bernard
Test-inf-silica	2	03/08/2018	Lab	2nd_scan	dried	D15	silicagel	14	1113	C2107D15IC04	1	coluzzii	no	Sporozoite	Control		Bernard
Test-inf-silica	2	03/08/2018	Lab	2nd_scan	dried	D15	silicagel	14	1114	C2107D15IC04	2	coluzzii	no	Sporozoite	Control		Bernard
Test-inf-silica	2	03/08/2018	Lab	2nd_scan	dried	D15	silicagel	14	1115	C2107D15IC05	1	coluzzii	no	Sporozoite	Control		Bernard
Test-inf-silica	2	03/08/2018	Lab	2nd_scan	dried	D15	silicagel	14	1116	C2107D15IC05	2	coluzzii	no	Sporozoite	Control		Bernard
Test-inf-silica	2	03/08/2018	Lab	2nd_scan	dried	D15	silicagel	14	1117	C2107D15IC06	1	coluzzii	no	Sporozoite	Control		Bernard
Test-inf-silica	2	03/08/2018	Lab	2nd_scan	dried	D15	silicagel	14	1118	C2107D15IC06	2	coluzzii	no	Sporozoite	Control		Bernard
Test-inf-silica	2	03/08/2018	Lab	2nd_scan	dried	D15	silicagel	14	1119	C2107D15IC07	1	coluzzii	no	Sporozoite	Control		Bernard
Test-inf-silica	2	03/08/2018	Lab	2nd_scan	dried	D15	silicagel	14	1120	C2107D15IC07	2	coluzzii	no	Sporozoite	Control		Bernard
Test-inf-silica	2	03/08/2018	Lab	2nd_scan	dried	D15	silicagel	14	1121	C2107D15IC08	1	coluzzii	no	Sporozoite	Control		Bernard
Test-inf-silica	2	03/08/2018	Lab	2nd_scan	dried	D15	silicagel	14	1122	C2107D15IC08	2	coluzzii	no	Sporozoite	Control		Bernard
Test-inf-silica	2	03/08/2018	Lab	2nd_scan	dried	D15	silicagel	14	1123	C2107D15IC09	1	coluzzii	no	Sporozoite	Control		Bernard
Test-inf-silica	2	03/08/2018	Lab	2nd_scan	dried	D15	silicagel	14	1124	C2107D15IC09	2	coluzzii	no	Sporozoite	Control		Bernard
Test-inf-silica	2	03/08/2018	Lab	2nd_scan	dried	D15	silicagel	14	1125	C2107D15IC10	1	coluzzii	no	Sporozoite	Control		Bernard
Test-inf-silica	2	03/08/2018	Lab	2nd_scan	dried	D15	silicagel	14	1126	C2107D15IC10	2	coluzzii	no	Sporozoite	Control		Bernard
Test-inf-silica	2	03/08/2018	Lab	2nd_scan	dried	D15	silicagel	14	1127	C2107D15IC11	1	coluzzii	no	Sporozoite	Control		Bernard
Test-inf-silica	2	03/08/2018	Lab	2nd_scan	dried	D15	silicagel	14	1128	C2107D15IC11	2	coluzzii	no	Sporozoite	Control		Bernard
Test-inf-silica	2	03/08/2018	Lab	2nd_scan	dried	D15	silicagel	14	1129	C2107D15IC12	1	coluzzii	no	Sporozoite	Control		Bernard
Test-inf-silica	2	03/08/2018	Lab	2nd_scan	dried	D15	silicagel	14	1130	C2107D15IC12	2	coluzzii	no	Sporozoite	Control		Bernard
Test-inf-silica	2	03/08/2018	Lab	2nd_scan	dried	D15	silicagel	14	1131	C2107D15IC13	1	coluzzii	no	Sporozoite	Control		Bernard
Test-inf-silica	2	03/08/2018	Lab	2nd_scan	dried	D15	silicagel	14	1132	C2107D15IC13	2	coluzzii	no	Sporozoite	Control		Bernard
Test-inf-silica	2	03/08/2018	Lab	2nd_scan	dried	D15	silicagel	14	1133	C2107D15IC14	1	coluzzii	no	Sporozoite	Control		Bernard
Test-inf-silica	2	03/08/2018	Lab	2nd_scan	dried	D15	silicagel	14	1134	C2107D15IC14	2	coluzzii	no	Sporozoite	Control		Bernard
Test-inf-silica	2	03/08/2018	Lab	2nd_scan	dried	D15	silicagel	14	1135	C2107D15IC15	1	coluzzii	no	Sporozoite	Control		Bernard
Test-inf-silica	2	03/08/2018	Lab	2nd_scan	dried	D15	silicagel	14	1136	C2107D15IC15	2	coluzzii	no	Sporozoite	Control		Bernard
Test-inf-silica	2	03/08/2018	Lab	2nd_scan	dried	D15	silicagel	14	1137	C2107D15IC16	1	coluzzii	no	Sporozoite	Control		Bernard
Test-inf-silica	2	03/08/2018	Lab	2nd_scan	dried	D15	silicagel	14	1138	C2107D15IC16	2	coluzzii	no	Sporozoite	Control		Bernard
Test-inf-silica	2	03/08/2018	Lab	2nd_scan	dried	D15	silicagel	14	1139	C2107D15IC17	1	coluzzii	no	Sporozoite	Control		Bernard
Test-inf-silica	2	03/08/2018	Lab	2nd_scan	dried	D15	silicagel	14	1140	C2107D15IC17	2	coluzzii	no	Sporozoite	Control		Bernard
Test-inf-silica	2	03/08/2018	Lab	2nd_scan	dried	D15	silicagel	14	1141	C2107D15IC18	1	coluzzii	no	Sporozoite	Control		Bernard
Test-inf-silica	2	03/08/2018	Lab	2nd_scan	dried	D15	silicagel	14	1142	C2107D15IC18	2	coluzzii	no	Sporozoite	Control		Bernard
Test-inf-silica	2	03/08/2018	Lab	2nd_scan	dried	D15	silicagel	14	1143	C2107D15IC19	1	coluzzii	no	Sporozoite	Control		Bernard
Test-inf-silica	2	03/08/2018	Lab	2nd_scan	dried	D15	silicagel	14	1144	C2107D15IC19	2	coluzzii	no	Sporozoite	Control		Bernard
Test-inf-silica	2	03/08/2018	Lab	2nd_scan	dried	D15	silicagel	14	1145	C2107D15IC20	1	coluzzii	no	Sporozoite	Control		Bernard
Test-inf-silica	2	03/08/2018	Lab	2nd_scan	dried	D15	silicagel	14	1146	C2107D15IC20	2	coluzzii	no	Sporozoite	Control		Bernard
Test-inf-silica	1	04/08/2018	Lab	2nd_scan	NA	D19	silicagel	NA	1147	NA	NA	coluzzii	NA	NA	NA		Bernard	scan vide
Test-inf-silica	1	04/08/2018	Lab	2nd_scan	NA	D19	silicagel	NA	1148	NA	NA	coluzzii	NA	NA	NA		Bernard	scan vide
Test-inf-silica	1	04/08/2018	Lab	2nd_scan	dried	D19	silicagel	14	1149	C2207D19EC01	1	coluzzii	no	Sporozoite	Exposed		Bernard
Test-inf-silica	1	04/08/2018	Lab	2nd_scan	dried	D19	silicagel	14	1150	C2207D19EC01	2	coluzzii	no	Sporozoite	Exposed		Bernard
Test-inf-silica	1	04/08/2018	Lab	2nd_scan	dried	D19	silicagel	14	1151	C2207D19EC02	1	coluzzii	no	Sporozoite	Exposed		Bernard
Test-inf-silica	1	04/08/2018	Lab	2nd_scan	dried	D19	silicagel	14	1152	C2207D19EC02	2	coluzzii	no	Sporozoite	Exposed		Bernard
Test-inf-silica	1	04/08/2018	Lab	2nd_scan	dried	D19	silicagel	14	1153	C2207D19EC03	1	coluzzii	no	Sporozoite	Exposed		Bernard
Test-inf-silica	1	04/08/2018	Lab	2nd_scan	dried	D19	silicagel	14	1154	C2207D19EC03	2	coluzzii	no	Sporozoite	Exposed		Bernard
Test-inf-silica	1	04/08/2018	Lab	2nd_scan	dried	D19	silicagel	14	1155	C2207D19EC04	1	coluzzii	no	Sporozoite	Exposed		Bernard
Test-inf-silica	1	04/08/2018	Lab	2nd_scan	dried	D19	silicagel	14	1156	C2207D19EC04	2	coluzzii	no	Sporozoite	Exposed		Bernard
Test-inf-silica	1	04/08/2018	Lab	2nd_scan	dried	D19	silicagel	14	1157	C2207D19EC05	1	coluzzii	yes	Sporozoite	Exposed		Bernard
Test-inf-silica	1	04/08/2018	Lab	2nd_scan	dried	D19	silicagel	14	1158	C2207D19EC05	2	coluzzii	yes	Sporozoite	Exposed		Bernard
Test-inf-silica	1	04/08/2018	Lab	2nd_scan	dried	D19	silicagel	14	1159	C2207D19EC06	1	coluzzii	no	Sporozoite	Exposed		Bernard
Test-inf-silica	1	04/08/2018	Lab	2nd_scan	dried	D19	silicagel	14	1160	C2207D19EC06	2	coluzzii	no	Sporozoite	Exposed		Bernard
Test-inf-silica	1	04/08/2018	Lab	2nd_scan	dried	D19	silicagel	14	1161	C2207D19EC07	1	coluzzii	yes	Sporozoite	Exposed		Bernard
Test-inf-silica	1	04/08/2018	Lab	2nd_scan	dried	D19	silicagel	14	1162	C2207D19EC07	2	coluzzii	yes	Sporozoite	Exposed		Bernard
Test-inf-silica	1	04/08/2018	Lab	2nd_scan	dried	D19	silicagel	14	1163	C2207D19EC08	1	coluzzii	no	Sporozoite	Exposed		Bernard
Test-inf-silica	1	04/08/2018	Lab	2nd_scan	dried	D19	silicagel	14	1164	C2207D19EC08	2	coluzzii	no	Sporozoite	Exposed		Bernard
Test-inf-silica	1	04/08/2018	Lab	2nd_scan	dried	D19	silicagel	14	1165	C2207D19EC09	1	coluzzii	no	Sporozoite	Exposed		Bernard
Test-inf-silica	1	04/08/2018	Lab	2nd_scan	dried	D19	silicagel	14	1166	C2207D19EC09	2	coluzzii	no	Sporozoite	Exposed		Bernard
Test-inf-silica	1	04/08/2018	Lab	2nd_scan	dried	D19	silicagel	14	1167	C2207D19EC10	1	coluzzii	yes	Sporozoite	Exposed		Bernard
Test-inf-silica	1	04/08/2018	Lab	2nd_scan	dried	D19	silicagel	14	1168	C2207D19EC10	2	coluzzii	yes	Sporozoite	Exposed		Bernard
Test-inf-silica	1	04/08/2018	Lab	2nd_scan	dried	D19	silicagel	14	1169	C2207D19EC11	1	coluzzii	yes	Sporozoite	Exposed		Bernard
Test-inf-silica	1	04/08/2018	Lab	2nd_scan	dried	D19	silicagel	14	1170	C2207D19EC11	2	coluzzii	yes	Sporozoite	Exposed		Bernard
Test-inf-silica	1	04/08/2018	Lab	2nd_scan	dried	D19	silicagel	14	1171	C2207D19EC12	1	coluzzii	no	Sporozoite	Exposed		Bernard
Test-inf-silica	1	04/08/2018	Lab	2nd_scan	dried	D19	silicagel	14	1172	C2207D19EC12	2	coluzzii	no	Sporozoite	Exposed		Bernard
Test-inf-silica	1	04/08/2018	Lab	2nd_scan	dried	D19	silicagel	14	1173	C2207D19EC13	1	coluzzii	yes	Sporozoite	Exposed		Bernard
Test-inf-silica	1	04/08/2018	Lab	2nd_scan	dried	D19	silicagel	14	1174	C2207D19EC13	2	coluzzii	yes	Sporozoite	Exposed		Bernard
Test-inf-silica	1	04/08/2018	Lab	2nd_scan	dried	D19	silicagel	14	1175	C2207D19EC14	1	coluzzii	no	Sporozoite	Exposed		Bernard
Test-inf-silica	1	04/08/2018	Lab	2nd_scan	dried	D19	silicagel	14	1176	C2207D19EC14	2	coluzzii	no	Sporozoite	Exposed		Bernard
Test-inf-silica	1	04/08/2018	Lab	2nd_scan	dried	D19	silicagel	14	1177	C2207D19EC15	1	coluzzii	no	Sporozoite	Exposed		Bernard
Test-inf-silica	1	04/08/2018	Lab	2nd_scan	dried	D19	silicagel	14	1178	C2207D19EC15	2	coluzzii	no	Sporozoite	Exposed		Bernard
Test-inf-silica	1	04/08/2018	Lab	2nd_scan	dried	D19	silicagel	14	1179	C2207D19EC16	1	coluzzii	yes	Sporozoite	Exposed		Bernard
Test-inf-silica	1	04/08/2018	Lab	2nd_scan	dried	D19	silicagel	14	1180	C2207D19EC16	2	coluzzii	yes	Sporozoite	Exposed		Bernard
Test-inf-silica	1	04/08/2018	Lab	2nd_scan	dried	D19	silicagel	14	1181	C2207D19EC17	1	coluzzii	yes	Sporozoite	Exposed		Bernard
Test-inf-silica	1	04/08/2018	Lab	2nd_scan	dried	D19	silicagel	14	1182	C2207D19EC17	2	coluzzii	yes	Sporozoite	Exposed		Bernard
Test-inf-silica	1	04/08/2018	Lab	2nd_scan	dried	D19	silicagel	14	1183	C2207D19EC18	1	coluzzii	no	Sporozoite	Exposed		Bernard
Test-inf-silica	1	04/08/2018	Lab	2nd_scan	dried	D19	silicagel	14	1184	C2207D19EC18	2	coluzzii	no	Sporozoite	Exposed		Bernard
Test-inf-silica	1	04/08/2018	Lab	2nd_scan	dried	D19	silicagel	14	1185	C2207D19EC19	1	coluzzii	no	Sporozoite	Exposed		Bernard
Test-inf-silica	1	04/08/2018	Lab	2nd_scan	dried	D19	silicagel	14	1186	C2207D19EC19	2	coluzzii	no	Sporozoite	Exposed		Bernard
Test-inf-silica	1	04/08/2018	Lab	2nd_scan	dried	D19	silicagel	14	1187	C2207D19EC20	1	coluzzii	no	Sporozoite	Exposed		Bernard
Test-inf-silica	1	04/08/2018	Lab	2nd_scan	dried	D19	silicagel	14	1188	C2207D19EC20	2	coluzzii	no	Sporozoite	Exposed		Bernard
Test-inf-silica	1	04/08/2018	Lab	2nd_scan	dried	D19	silicagel	14	1189	C2207D19EC21	1	coluzzii	no	Sporozoite	Exposed		Bernard
Test-inf-silica	1	04/08/2018	Lab	2nd_scan	dried	D19	silicagel	14	1190	C2207D19EC21	2	coluzzii	no	Sporozoite	Exposed		Bernard
Test-inf-silica	1	04/08/2018	Lab	2nd_scan	dried	D19	silicagel	14	1191	C2207D19EC22	1	coluzzii	yes	Sporozoite	Exposed		Bernard
Test-inf-silica	1	04/08/2018	Lab	2nd_scan	dried	D19	silicagel	14	1192	C2207D19EC22	2	coluzzii	yes	Sporozoite	Exposed		Bernard
Test-inf-silica	1	04/08/2018	Lab	2nd_scan	dried	D19	silicagel	14	1193	C2207D19EC23	1	coluzzii	no	Sporozoite	Exposed		Bernard
Test-inf-silica	1	04/08/2018	Lab	2nd_scan	dried	D19	silicagel	14	1194	C2207D19EC23	2	coluzzii	no	Sporozoite	Exposed		Bernard
Test-inf-silica	1	04/08/2018	Lab	2nd_scan	dried	D19	silicagel	14	1195	C2207D19EC24	1	coluzzii	yes	Sporozoite	Exposed		Bernard
Test-inf-silica	1	04/08/2018	Lab	2nd_scan	dried	D19	silicagel	14	1196	C2207D19EC24	2	coluzzii	yes	Sporozoite	Exposed		Bernard
Test-inf-silica	1	04/08/2018	Lab	2nd_scan	dried	D19	silicagel	14	1197	C2207D19EC25	1	coluzzii	no	Sporozoite	Exposed		Bernard
Test-inf-silica	1	04/08/2018	Lab	2nd_scan	dried	D19	silicagel	14	1198	C2207D19EC25	2	coluzzii	no	Sporozoite	Exposed		Bernard
Test-inf-silica	1	04/08/2018	Lab	2nd_scan	dried	D19	silicagel	14	1199	C2207D19EC26	1	coluzzii	no	Sporozoite	Exposed		Bernard
Test-inf-silica	1	04/08/2018	Lab	2nd_scan	dried	D19	silicagel	14	1200	C2207D19EC26	2	coluzzii	no	Sporozoite	Exposed		Bernard
Test-inf-silica	1	04/08/2018	Lab	2nd_scan	dried	D19	silicagel	14	1201	C2207D19EC27	1	coluzzii	yes	Sporozoite	Exposed		Bernard
Test-inf-silica	1	04/08/2018	Lab	2nd_scan	dried	D19	silicagel	14	1202	C2207D19EC27	2	coluzzii	yes	Sporozoite	Exposed		Bernard
Test-inf-silica	1	04/08/2018	Lab	2nd_scan	dried	D19	silicagel	14	1203	C2207D19EC28	1	coluzzii	yes	Sporozoite	Exposed		Bernard
Test-inf-silica	1	04/08/2018	Lab	2nd_scan	dried	D19	silicagel	14	1204	C2207D19EC28	2	coluzzii	yes	Sporozoite	Exposed		Bernard
Test-inf-silica	1	04/08/2018	Lab	2nd_scan	dried	D19	silicagel	14	1205	C2207D19EC29	1	coluzzii	yes	Sporozoite	Exposed		Bernard
Test-inf-silica	1	04/08/2018	Lab	2nd_scan	dried	D19	silicagel	14	1206	C2207D19EC29	2	coluzzii	yes	Sporozoite	Exposed		Bernard
Test-inf-silica	1	04/08/2018	Lab	2nd_scan	dried	D19	silicagel	14	1207	C2207D19EC30	1	coluzzii	no	Sporozoite	Exposed		Bernard
Test-inf-silica	1	04/08/2018	Lab	2nd_scan	dried	D19	silicagel	14	1208	C2207D19EC30	2	coluzzii	no	Sporozoite	Exposed		Bernard
Test-inf-silica	1	04/08/2018	Lab	2nd_scan	dried	D19	silicagel	14	1209	C2207D19EC31	1	coluzzii	yes	Sporozoite	Exposed		Bernard
Test-inf-silica	1	04/08/2018	Lab	2nd_scan	dried	D19	silicagel	14	1210	C2207D19EC31	2	coluzzii	yes	Sporozoite	Exposed		Bernard
Test-inf-silica	1	04/08/2018	Lab	2nd_scan	dried	D19	silicagel	14	1211	C2207D19EC32	1	coluzzii	no	Sporozoite	Exposed		Bernard
Test-inf-silica	1	04/08/2018	Lab	2nd_scan	dried	D19	silicagel	14	1212	C2207D19EC32	2	coluzzii	no	Sporozoite	Exposed		Bernard
Test-inf-silica	1	04/08/2018	Lab	2nd_scan	dried	D19	silicagel	14	1213	C2207D19EC33	1	coluzzii	yes	Sporozoite	Exposed		Bernard
Test-inf-silica	1	04/08/2018	Lab	2nd_scan	dried	D19	silicagel	14	1214	C2207D19EC33	2	coluzzii	yes	Sporozoite	Exposed		Bernard
Test-inf-silica	1	04/08/2018	Lab	2nd_scan	dried	D19	silicagel	14	1215	C2207D19EC34	1	coluzzii	no	Sporozoite	Exposed		Bernard
Test-inf-silica	1	04/08/2018	Lab	2nd_scan	dried	D19	silicagel	14	1216	C2207D19EC34	2	coluzzii	no	Sporozoite	Exposed		Bernard
Test-inf-silica	1	04/08/2018	Lab	2nd_scan	dried	D19	silicagel	14	1217	C2207D19EC35	1	coluzzii	yes	Sporozoite	Exposed		Bernard
Test-inf-silica	1	04/08/2018	Lab	2nd_scan	dried	D19	silicagel	14	1218	C2207D19EC35	2	coluzzii	yes	Sporozoite	Exposed		Bernard
Test-inf-silica	1	04/08/2018	Lab	2nd_scan	dried	D19	silicagel	14	1219	C2207D19EC36	1	coluzzii	no	Sporozoite	Exposed		Bernard	scan 4 time (NA)
Test-inf-silica	1	04/08/2018	Lab	2nd_scan	dried	D19	silicagel	14	1220	C2207D19EC36	2	coluzzii	no	Sporozoite	Exposed		Bernard	scan 4 time
Test-inf-silica	1	04/08/2018	Lab	2nd_scan	dried	D19	silicagel	14	1221	C2207D19EC36	3	coluzzii	no	Sporozoite	Exposed		Bernard	scan 4 time
Test-inf-silica	1	04/08/2018	Lab	2nd_scan	dried	D19	silicagel	14	1222	C2207D19EC36	4	coluzzii	no	Sporozoite	Exposed		Bernard	scan 4 time
Test-inf-silica	1	04/08/2018	Lab	2nd_scan	dried	D19	silicagel	14	1223	C2207D19IC01	1	coluzzii	no	Sporozoite	Control		Bernard
Test-inf-silica	1	04/08/2018	Lab	2nd_scan	dried	D19	silicagel	14	1224	C2207D19IC01	2	coluzzii	no	Sporozoite	Control		Bernard
Test-inf-silica	1	04/08/2018	Lab	2nd_scan	dried	D19	silicagel	14	1225	C2207D19IC02	1	coluzzii	no	Sporozoite	Control		Bernard
Test-inf-silica	1	04/08/2018	Lab	2nd_scan	dried	D19	silicagel	14	1226	C2207D19IC02	2	coluzzii	no	Sporozoite	Control		Bernard
Test-inf-silica	1	04/08/2018	Lab	2nd_scan	dried	D19	silicagel	14	1227	C2207D19IC03	1	coluzzii	no	Sporozoite	Control		Bernard
Test-inf-silica	1	04/08/2018	Lab	2nd_scan	dried	D19	silicagel	14	1228	C2207D19IC03	2	coluzzii	no	Sporozoite	Control		Bernard
Test-inf-silica	1	04/08/2018	Lab	2nd_scan	dried	D19	silicagel	14	1229	C2207D19IC04	1	coluzzii	no	Sporozoite	Control		Bernard
Test-inf-silica	1	04/08/2018	Lab	2nd_scan	dried	D19	silicagel	14	1230	C2207D19IC04	2	coluzzii	no	Sporozoite	Control		Bernard
Test-inf-silica	1	04/08/2018	Lab	2nd_scan	dried	D19	silicagel	14	1231	C2207D19IC05	1	coluzzii	no	Sporozoite	Control		Bernard
Test-inf-silica	1	04/08/2018	Lab	2nd_scan	dried	D19	silicagel	14	1232	C2207D19IC05	2	coluzzii	no	Sporozoite	Control		Bernard
Test-inf-silica	1	04/08/2018	Lab	2nd_scan	dried	D19	silicagel	14	1233	C2207D19IC06	1	coluzzii	no	Sporozoite	Control		Bernard
Test-inf-silica	1	04/08/2018	Lab	2nd_scan	dried	D19	silicagel	14	1234	C2207D19IC06	2	coluzzii	no	Sporozoite	Control		Bernard
Test-inf-silica	1	04/08/2018	Lab	2nd_scan	dried	D19	silicagel	14	1235	C2207D19IC07	1	coluzzii	no	Sporozoite	Control		Bernard
Test-inf-silica	1	04/08/2018	Lab	2nd_scan	dried	D19	silicagel	14	1236	C2207D19IC07	2	coluzzii	no	Sporozoite	Control		Bernard
Test-inf-silica	1	04/08/2018	Lab	2nd_scan	dried	D19	silicagel	14	1237	C2207D19IC08	1	coluzzii	no	Sporozoite	Control		Bernard
Test-inf-silica	1	04/08/2018	Lab	2nd_scan	dried	D19	silicagel	14	1238	C2207D19IC08	2	coluzzii	no	Sporozoite	Control		Bernard
Test-inf-silica	1	04/08/2018	Lab	2nd_scan	dried	D19	silicagel	14	1239	C2207D19IC09	1	coluzzii	no	Sporozoite	Control		Bernard
Test-inf-silica	1	04/08/2018	Lab	2nd_scan	dried	D19	silicagel	14	1240	C2207D19IC09	2	coluzzii	no	Sporozoite	Control		Bernard
Test-inf-silica	1	04/08/2018	Lab	2nd_scan	dried	D19	silicagel	14	1241	C2207D19IC10	1	coluzzii	no	Sporozoite	Control		Bernard
Test-inf-silica	1	04/08/2018	Lab	2nd_scan	dried	D19	silicagel	14	1242	C2207D19IC10	2	coluzzii	no	Sporozoite	Control		Bernard
Test-inf-silica	1	04/08/2018	Lab	2nd_scan	dried	D19	silicagel	14	1243	C2207D19IC11	1	coluzzii	no	Sporozoite	Control		Bernard
Test-inf-silica	1	04/08/2018	Lab	2nd_scan	dried	D19	silicagel	14	1244	C2207D19IC11	2	coluzzii	no	Sporozoite	Control		Bernard
Test-inf-silica	1	04/08/2018	Lab	2nd_scan	dried	D19	silicagel	14	1245	C2207D19IC12	1	coluzzii	no	Sporozoite	Control		Bernard
Test-inf-silica	1	04/08/2018	Lab	2nd_scan	dried	D19	silicagel	14	1246	C2207D19IC12	2	coluzzii	no	Sporozoite	Control		Bernard
Test-inf-silica	1	04/08/2018	Lab	2nd_scan	dried	D19	silicagel	14	1247	C2207D19IC13	1	coluzzii	no	Sporozoite	Control		Bernard
Test-inf-silica	1	04/08/2018	Lab	2nd_scan	dried	D19	silicagel	14	1248	C2207D19IC13	2	coluzzii	no	Sporozoite	Control		Bernard
Test-inf-silica	1	04/08/2018	Lab	2nd_scan	dried	D19	silicagel	14	1249	C2207D19IC14	1	coluzzii	no	Sporozoite	Control		Bernard
Test-inf-silica	1	04/08/2018	Lab	2nd_scan	dried	D19	silicagel	14	1250	C2207D19IC14	2	coluzzii	no	Sporozoite	Control		Bernard
Test-inf-silica	1	04/08/2018	Lab	2nd_scan	dried	D19	silicagel	14	1251	C2207D19IC15	1	coluzzii	no	Sporozoite	Control		Bernard
Test-inf-silica	1	04/08/2018	Lab	2nd_scan	dried	D19	silicagel	14	1252	C2207D19IC15	2	coluzzii	no	Sporozoite	Control		Bernard
Test-inf-silica	1	04/08/2018	Lab	2nd_scan	dried	D19	silicagel	14	1253	C2207D19IC16	1	coluzzii	no	Sporozoite	Control		Bernard
Test-inf-silica	1	04/08/2018	Lab	2nd_scan	dried	D19	silicagel	14	1254	C2207D19IC16	2	coluzzii	no	Sporozoite	Control		Bernard
Test-inf-silica	1	04/08/2018	Lab	2nd_scan	dried	D19	silicagel	14	1255	C2207D19IC17	1	coluzzii	no	Sporozoite	Control		Bernard
Test-inf-silica	1	04/08/2018	Lab	2nd_scan	dried	D19	silicagel	14	1256	C2207D19IC17	2	coluzzii	no	Sporozoite	Control		Bernard
Test-inf-silica	1	04/08/2018	Lab	2nd_scan	dried	D19	silicagel	14	1257	C2207D19IC18	1	coluzzii	no	Sporozoite	Control		Bernard
Test-inf-silica	1	04/08/2018	Lab	2nd_scan	dried	D19	silicagel	14	1258	C2207D19IC18	2	coluzzii	no	Sporozoite	Control		Bernard
Test-inf-silica	1	04/08/2018	Lab	2nd_scan	dried	D19	silicagel	14	1259	C2207D19IC19	1	coluzzii	no	Sporozoite	Control		Bernard
Test-inf-silica	1	04/08/2018	Lab	2nd_scan	dried	D19	silicagel	14	1260	C2207D19IC19	2	coluzzii	no	Sporozoite	Control		Bernard
Test-inf-silica	1	04/08/2018	Lab	2nd_scan	dried	D19	silicagel	14	1261	C2207D19IC20	1	coluzzii	no	Sporozoite	Control		Bernard
Test-inf-silica	1	04/08/2018	Lab	2nd_scan	dried	D19	silicagel	14	1262	C2207D19IC20	2	coluzzii	no	Sporozoite	Control		Bernard
Test-inf-silica	1	04/08/2018	Lab	2nd_scan	dried	D19	silicagel	14	1263	C2207D19IC21	1	coluzzii	no	Sporozoite	Control		Bernard
Test-inf-silica	1	04/08/2018	Lab	2nd_scan	dried	D19	silicagel	14	1264	C2207D19IC21	2	coluzzii	no	Sporozoite	Control		Bernard
Test-inf-silica	1	04/08/2018	Lab	2nd_scan	dried	D19	silicagel	14	1265	C2207D19IC22	1	coluzzii	no	Sporozoite	Control		Bernard
Test-inf-silica	1	04/08/2018	Lab	2nd_scan	dried	D19	silicagel	14	1266	C2207D19IC22	2	coluzzii	no	Sporozoite	Control		Bernard
Test-inf-silica	1	04/08/2018	Lab	2nd_scan	dried	D19	silicagel	14	1267	C2207D19IC23	1	coluzzii	no	Sporozoite	Control		Bernard
Test-inf-silica	1	04/08/2018	Lab	2nd_scan	dried	D19	silicagel	14	1268	C2207D19IC23	2	coluzzii	no	Sporozoite	Control		Bernard
Test-inf-silica	1	04/08/2018	Lab	2nd_scan	dried	D19	silicagel	14	1269	C2207D19IC24	1	coluzzii	no	Sporozoite	Control		Bernard
Test-inf-silica	1	04/08/2018	Lab	2nd_scan	dried	D19	silicagel	14	1270	C2207D19IC24	2	coluzzii	no	Sporozoite	Control		Bernard
Test-inf-silica	1	04/08/2018	Lab	2nd_scan	dried	D19	silicagel	14	1271	C2207D19IC25	1	coluzzii	no	Sporozoite	Control		Bernard
Test-inf-silica	1	04/08/2018	Lab	2nd_scan	dried	D19	silicagel	14	1272	C2207D19IC25	2	coluzzii	no	Sporozoite	Control		Bernard
Test-inf-silica	1	04/08/2018	Lab	2nd_scan	dried	D19	silicagel	14	1273	C2207D19IC26	1	coluzzii	no	Sporozoite	Control		Bernard
Test-inf-silica	1	04/08/2018	Lab	2nd_scan	dried	D19	silicagel	14	1274	C2207D19IC26	2	coluzzii	no	Sporozoite	Control		Bernard
Test-inf-silica	1	04/08/2018	Lab	2nd_scan	dried	D19	silicagel	14	1275	C2207D19IC27	1	coluzzii	no	Sporozoite	Control		Bernard
Test-inf-silica	1	04/08/2018	Lab	2nd_scan	dried	D19	silicagel	14	1276	C2207D19IC27	2	coluzzii	no	Sporozoite	Control		Bernard
Test-inf-silica	1	04/08/2018	Lab	2nd_scan	dried	D19	silicagel	14	1277	C2207D19IC28	1	coluzzii	no	Sporozoite	Control		Bernard
Test-inf-silica	1	04/08/2018	Lab	2nd_scan	dried	D19	silicagel	14	1278	C2207D19IC28	2	coluzzii	no	Sporozoite	Control		Bernard
Test-inf-silica	1	04/08/2018	Lab	2nd_scan	dried	D19	silicagel	14	1279	C2207D19IC29	1	coluzzii	no	Sporozoite	Control		Bernard
Test-inf-silica	1	04/08/2018	Lab	2nd_scan	dried	D19	silicagel	14	1280	C2207D19IC29	2	coluzzii	no	Sporozoite	Control		Bernard
Test-inf-silica	1	04/08/2018	Lab	2nd_scan	dried	D19	silicagel	14	1281	C2207D19IC30	1	coluzzii	no	Sporozoite	Control		Bernard
Test-inf-silica	1	04/08/2018	Lab	2nd_scan	dried	D19	silicagel	14	1282	C2207D19IC30	2	coluzzii	no	Sporozoite	Control		Bernard
Test-inf-silica	2	05/08/2018	Lab	2nd_scan	NA	D17	silicagel	NA	1283	NA	NA	coluzzii	NA	NA	NA		Bernard	scan vide
Test-inf-silica	2	05/08/2018	Lab	2nd_scan	NA	D17	silicagel	NA	1284	NA	NA	coluzzii	NA	NA	NA		Bernard	scan vide
Test-inf-silica	2	05/08/2018	Lab	2nd_scan	dried	D17	silicagel	14	1285	C2307D17EC01	1	coluzzii	yes	Sporozoite	Exposed		Bernard
Test-inf-silica	2	05/08/2018	Lab	2nd_scan	dried	D17	silicagel	14	1286	C2307D17EC01	2	coluzzii	yes	Sporozoite	Exposed		Bernard
Test-inf-silica	2	05/08/2018	Lab	2nd_scan	dried	D17	silicagel	14	1287	C2307D17EC02	1	coluzzii	yes	Sporozoite	Exposed		Bernard
Test-inf-silica	2	05/08/2018	Lab	2nd_scan	dried	D17	silicagel	14	1288	C2307D17EC02	2	coluzzii	yes	Sporozoite	Exposed		Bernard
Test-inf-silica	2	05/08/2018	Lab	2nd_scan	dried	D17	silicagel	14	1289	C2307D17EC03	1	coluzzii	yes	Sporozoite	Exposed		Bernard
Test-inf-silica	2	05/08/2018	Lab	2nd_scan	dried	D17	silicagel	14	1290	C2307D17EC03	2	coluzzii	yes	Sporozoite	Exposed		Bernard
Test-inf-silica	2	05/08/2018	Lab	2nd_scan	dried	D17	silicagel	14	1291	C2307D17EC04	1	coluzzii	yes	Sporozoite	Exposed		Bernard
Test-inf-silica	2	05/08/2018	Lab	2nd_scan	dried	D17	silicagel	14	1292	C2307D17EC04	2	coluzzii	yes	Sporozoite	Exposed		Bernard
Test-inf-silica	2	05/08/2018	Lab	2nd_scan	dried	D17	silicagel	14	1293	C2307D17EC05	1	coluzzii	yes	Sporozoite	Exposed		Bernard
Test-inf-silica	2	05/08/2018	Lab	2nd_scan	dried	D17	silicagel	14	1294	C2307D17EC05	2	coluzzii	yes	Sporozoite	Exposed		Bernard
Test-inf-silica	2	05/08/2018	Lab	2nd_scan	dried	D17	silicagel	14	1295	C2307D17EC06	1	coluzzii	yes	Sporozoite	Exposed		Bernard
Test-inf-silica	2	05/08/2018	Lab	2nd_scan	dried	D17	silicagel	14	1296	C2307D17EC06	2	coluzzii	yes	Sporozoite	Exposed		Bernard
Test-inf-silica	2	05/08/2018	Lab	2nd_scan	dried	D17	silicagel	14	1297	C2307D17EC07	1	coluzzii	yes	Sporozoite	Exposed		Bernard
Test-inf-silica	2	05/08/2018	Lab	2nd_scan	dried	D17	silicagel	14	1298	C2307D17EC07	2	coluzzii	yes	Sporozoite	Exposed		Bernard
Test-inf-silica	2	05/08/2018	Lab	2nd_scan	dried	D17	silicagel	14	1299	C2307D17EC08	1	coluzzii	yes	Sporozoite	Exposed		Bernard
Test-inf-silica	2	05/08/2018	Lab	2nd_scan	dried	D17	silicagel	14	1300	C2307D17EC08	2	coluzzii	yes	Sporozoite	Exposed		Bernard
Test-inf-silica	2	05/08/2018	Lab	2nd_scan	dried	D17	silicagel	14	1301	C2307D17EC09	1	coluzzii	yes	Sporozoite	Exposed		Bernard
Test-inf-silica	2	05/08/2018	Lab	2nd_scan	dried	D17	silicagel	14	1302	C2307D17EC09	2	coluzzii	yes	Sporozoite	Exposed		Bernard
Test-inf-silica	2	05/08/2018	Lab	2nd_scan	dried	D17	silicagel	14	1303	C2307D17EC10	1	coluzzii	yes	Sporozoite	Exposed		Bernard
Test-inf-silica	2	05/08/2018	Lab	2nd_scan	dried	D17	silicagel	14	1304	C2307D17EC10	2	coluzzii	yes	Sporozoite	Exposed		Bernard
Test-inf-silica	2	05/08/2018	Lab	2nd_scan	dried	D17	silicagel	14	1305	C2307D17EC11	1	coluzzii	yes	Sporozoite	Exposed		Bernard
Test-inf-silica	2	05/08/2018	Lab	2nd_scan	dried	D17	silicagel	14	1306	C2307D17EC11	2	coluzzii	yes	Sporozoite	Exposed		Bernard
Test-inf-silica	2	05/08/2018	Lab	2nd_scan	dried	D17	silicagel	14	1307	C2307D17EC12	1	coluzzii	yes	Sporozoite	Exposed		Bernard
Test-inf-silica	2	05/08/2018	Lab	2nd_scan	dried	D17	silicagel	14	1308	C2307D17EC12	2	coluzzii	yes	Sporozoite	Exposed		Bernard
Test-inf-silica	2	05/08/2018	Lab	2nd_scan	dried	D17	silicagel	14	1309	C2307D17EC13	1	coluzzii	yes	Sporozoite	Exposed		Bernard
Test-inf-silica	2	05/08/2018	Lab	2nd_scan	dried	D17	silicagel	14	1310	C2307D17EC13	2	coluzzii	yes	Sporozoite	Exposed		Bernard
Test-inf-silica	2	05/08/2018	Lab	2nd_scan	dried	D17	silicagel	14	1311	C2307D17EC14	1	coluzzii	no	Sporozoite	Exposed		Bernard
Test-inf-silica	2	05/08/2018	Lab	2nd_scan	dried	D17	silicagel	14	1312	C2307D17EC14	2	coluzzii	no	Sporozoite	Exposed		Bernard
Test-inf-silica	2	05/08/2018	Lab	2nd_scan	dried	D17	silicagel	14	1313	C2307D17EC15	1	coluzzii	yes	Sporozoite	Exposed		Bernard
Test-inf-silica	2	05/08/2018	Lab	2nd_scan	dried	D17	silicagel	14	1314	C2307D17EC15	2	coluzzii	yes	Sporozoite	Exposed		Bernard
Test-inf-silica	2	05/08/2018	Lab	2nd_scan	dried	D17	silicagel	14	1315	C2307D17EC16	1	coluzzii	yes	Sporozoite	Exposed		Bernard
Test-inf-silica	2	05/08/2018	Lab	2nd_scan	dried	D17	silicagel	14	1316	C2307D17EC16	2	coluzzii	yes	Sporozoite	Exposed		Bernard
Test-inf-silica	2	05/08/2018	Lab	2nd_scan	dried	D17	silicagel	14	1317	C2307D17EC17	1	coluzzii	no	Sporozoite	Exposed		Bernard
Test-inf-silica	2	05/08/2018	Lab	2nd_scan	dried	D17	silicagel	14	1318	C2307D17EC17	2	coluzzii	no	Sporozoite	Exposed		Bernard
Test-inf-silica	2	05/08/2018	Lab	2nd_scan	dried	D17	silicagel	14	1319	C2307D17EC18	1	coluzzii	yes	Sporozoite	Exposed		Bernard
Test-inf-silica	2	05/08/2018	Lab	2nd_scan	dried	D17	silicagel	14	1320	C2307D17EC18	2	coluzzii	yes	Sporozoite	Exposed		Bernard
Test-inf-silica	2	05/08/2018	Lab	2nd_scan	dried	D17	silicagel	14	1321	C2307D17EC19	1	coluzzii	yes	Sporozoite	Exposed		Bernard
Test-inf-silica	2	05/08/2018	Lab	2nd_scan	dried	D17	silicagel	14	1322	C2307D17EC19	2	coluzzii	yes	Sporozoite	Exposed		Bernard
Test-inf-silica	2	05/08/2018	Lab	2nd_scan	dried	D17	silicagel	14	1323	C2307D17EC20	1	coluzzii	yes	Sporozoite	Exposed		Bernard
Test-inf-silica	2	05/08/2018	Lab	2nd_scan	dried	D17	silicagel	14	1324	C2307D17EC20	2	coluzzii	yes	Sporozoite	Exposed		Bernard
Test-inf-silica	2	05/08/2018	Lab	2nd_scan	dried	D17	silicagel	14	1325	C2307D17EC21	1	coluzzii	yes	Sporozoite	Exposed		Bernard
Test-inf-silica	2	05/08/2018	Lab	2nd_scan	dried	D17	silicagel	14	1326	C2307D17EC21	2	coluzzii	yes	Sporozoite	Exposed		Bernard
Test-inf-silica	2	05/08/2018	Lab	2nd_scan	dried	D17	silicagel	14	1327	C2307D17EC22	1	coluzzii	yes	Sporozoite	Exposed		Bernard
Test-inf-silica	2	05/08/2018	Lab	2nd_scan	dried	D17	silicagel	14	1328	C2307D17EC22	2	coluzzii	yes	Sporozoite	Exposed		Bernard
Test-inf-silica	2	05/08/2018	Lab	2nd_scan	dried	D17	silicagel	14	1329	C2307D17EC23	1	coluzzii	yes	Sporozoite	Exposed		Bernard
Test-inf-silica	2	05/08/2018	Lab	2nd_scan	dried	D17	silicagel	14	1330	C2307D17EC23	2	coluzzii	yes	Sporozoite	Exposed		Bernard
Test-inf-silica	2	05/08/2018	Lab	2nd_scan	dried	D17	silicagel	14	1331	C2307D17EC24	1	coluzzii	yes	Sporozoite	Exposed		Bernard
Test-inf-silica	2	05/08/2018	Lab	2nd_scan	dried	D17	silicagel	14	1332	C2307D17EC24	2	coluzzii	yes	Sporozoite	Exposed		Bernard
Test-inf-silica	2	05/08/2018	Lab	2nd_scan	dried	D17	silicagel	14	1333	C2307D17EC25	1	coluzzii	yes	Sporozoite	Exposed		Bernard
Test-inf-silica	2	05/08/2018	Lab	2nd_scan	dried	D17	silicagel	14	1334	C2307D17EC25	2	coluzzii	yes	Sporozoite	Exposed		Bernard
Test-inf-silica	2	05/08/2018	Lab	2nd_scan	dried	D17	silicagel	14	1335	C2307D17EC26	1	coluzzii	yes	Sporozoite	Exposed		Bernard
Test-inf-silica	2	05/08/2018	Lab	2nd_scan	dried	D17	silicagel	14	1336	C2307D17EC26	2	coluzzii	yes	Sporozoite	Exposed		Bernard
Test-inf-silica	2	05/08/2018	Lab	2nd_scan	dried	D17	silicagel	14	1337	C2307D17EC27	1	coluzzii	yes	Sporozoite	Exposed		Bernard
Test-inf-silica	2	05/08/2018	Lab	2nd_scan	dried	D17	silicagel	14	1338	C2307D17EC27	2	coluzzii	yes	Sporozoite	Exposed		Bernard
Test-inf-silica	2	05/08/2018	Lab	2nd_scan	dried	D17	silicagel	14	1339	C2307D17EC28	1	coluzzii	yes	Sporozoite	Exposed		Bernard
Test-inf-silica	2	05/08/2018	Lab	2nd_scan	dried	D17	silicagel	14	1340	C2307D17EC28	2	coluzzii	yes	Sporozoite	Exposed		Bernard
Test-inf-silica	2	05/08/2018	Lab	2nd_scan	dried	D17	silicagel	14	1341	C2307D17EC29	1	coluzzii	yes	Sporozoite	Exposed		Bernard
Test-inf-silica	2	05/08/2018	Lab	2nd_scan	dried	D17	silicagel	14	1342	C2307D17EC29	2	coluzzii	yes	Sporozoite	Exposed		Bernard
Test-inf-silica	2	05/08/2018	Lab	2nd_scan	dried	D17	silicagel	14	1343	C2307D17EC30	1	coluzzii	yes	Sporozoite	Exposed		Bernard
Test-inf-silica	2	05/08/2018	Lab	2nd_scan	dried	D17	silicagel	14	1344	C2307D17EC30	2	coluzzii	yes	Sporozoite	Exposed		Bernard
Test-inf-silica	2	05/08/2018	Lab	2nd_scan	dried	D17	silicagel	14	1345	C2307D17EC31	1	coluzzii	yes	Sporozoite	Exposed		Bernard
Test-inf-silica	2	05/08/2018	Lab	2nd_scan	dried	D17	silicagel	14	1346	C2307D17EC31	2	coluzzii	yes	Sporozoite	Exposed		Bernard
Test-inf-silica	2	05/08/2018	Lab	2nd_scan	dried	D17	silicagel	14	1347	C2307D17EC32	1	coluzzii	yes	Sporozoite	Exposed		Bernard
Test-inf-silica	2	05/08/2018	Lab	2nd_scan	dried	D17	silicagel	14	1348	C2307D17EC32	2	coluzzii	yes	Sporozoite	Exposed		Bernard
Test-inf-silica	2	05/08/2018	Lab	2nd_scan	dried	D17	silicagel	14	1349	C2307D17EC33	1	coluzzii	yes	Sporozoite	Exposed		Bernard
Test-inf-silica	2	05/08/2018	Lab	2nd_scan	dried	D17	silicagel	14	1350	C2307D17EC33	2	coluzzii	yes	Sporozoite	Exposed		Bernard
Test-inf-silica	2	05/08/2018	Lab	2nd_scan	dried	D17	silicagel	14	1351	C2307D17EC34	1	coluzzii	yes	Sporozoite	Exposed		Bernard
Test-inf-silica	2	05/08/2018	Lab	2nd_scan	dried	D17	silicagel	14	1352	C2307D17EC34	2	coluzzii	yes	Sporozoite	Exposed		Bernard
Test-inf-silica	2	05/08/2018	Lab	2nd_scan	dried	D17	silicagel	14	1353	C2307D17EC35	1	coluzzii	yes	Sporozoite	Exposed		Bernard
Test-inf-silica	2	05/08/2018	Lab	2nd_scan	dried	D17	silicagel	14	1354	C2307D17EC35	2	coluzzii	yes	Sporozoite	Exposed		Bernard
Test-inf-silica	2	05/08/2018	Lab	2nd_scan	dried	D17	silicagel	14	1355	C2307D17EC36	1	coluzzii	yes	Sporozoite	Exposed		Bernard
Test-inf-silica	2	05/08/2018	Lab	2nd_scan	dried	D17	silicagel	14	1356	C2307D17EC36	2	coluzzii	yes	Sporozoite	Exposed		Bernard
Test-inf-silica	2	05/08/2018	Lab	2nd_scan	dried	D17	silicagel	14	1357	C2307D17EC37	1	coluzzii	no	Sporozoite	Exposed		Bernard
Test-inf-silica	2	05/08/2018	Lab	2nd_scan	dried	D17	silicagel	14	1358	C2307D17EC37	2	coluzzii	no	Sporozoite	Exposed		Bernard
Test-inf-silica	2	05/08/2018	Lab	2nd_scan	dried	D17	silicagel	14	1359	C2307D17EC38	1	coluzzii	yes	Sporozoite	Exposed		Bernard
Test-inf-silica	2	05/08/2018	Lab	2nd_scan	dried	D17	silicagel	14	1360	C2307D17EC38	2	coluzzii	yes	Sporozoite	Exposed		Bernard
Test-inf-silica	2	05/08/2018	Lab	2nd_scan	dried	D17	silicagel	14	1361	C2307D17EC39	1	coluzzii	yes	Sporozoite	Exposed		Bernard
Test-inf-silica	2	05/08/2018	Lab	2nd_scan	dried	D17	silicagel	14	1362	C2307D17EC39	2	coluzzii	yes	Sporozoite	Exposed		Bernard
Test-inf-silica	2	05/08/2018	Lab	2nd_scan	dried	D17	silicagel	14	1363	C2307D17EC40	1	coluzzii	yes	Sporozoite	Exposed		Bernard
Test-inf-silica	2	05/08/2018	Lab	2nd_scan	dried	D17	silicagel	14	1364	C2307D17EC40	2	coluzzii	yes	Sporozoite	Exposed		Bernard
Test-inf-silica	2	05/08/2018	Lab	2nd_scan	dried	D17	silicagel	14	1365	C2307D17IC01	1	coluzzii	no	Sporozoite	Control		Bernard
Test-inf-silica	2	05/08/2018	Lab	2nd_scan	dried	D17	silicagel	14	1366	C2307D17IC01	2	coluzzii	no	Sporozoite	Control		Bernard
Test-inf-silica	2	05/08/2018	Lab	2nd_scan	dried	D17	silicagel	14	1367	C2307D17IC02	1	coluzzii	no	Sporozoite	Control		Bernard
Test-inf-silica	2	05/08/2018	Lab	2nd_scan	dried	D17	silicagel	14	1368	C2307D17IC02	2	coluzzii	no	Sporozoite	Control		Bernard
Test-inf-silica	2	05/08/2018	Lab	2nd_scan	dried	D17	silicagel	14	1369	C2307D17IC03	1	coluzzii	no	Sporozoite	Control		Bernard
Test-inf-silica	2	05/08/2018	Lab	2nd_scan	dried	D17	silicagel	14	1370	C2307D17IC03	2	coluzzii	no	Sporozoite	Control		Bernard
Test-inf-silica	2	05/08/2018	Lab	2nd_scan	dried	D17	silicagel	14	1371	C2307D17IC04	1	coluzzii	no	Sporozoite	Control		Bernard
Test-inf-silica	2	05/08/2018	Lab	2nd_scan	dried	D17	silicagel	14	1372	C2307D17IC04	2	coluzzii	no	Sporozoite	Control		Bernard
Test-inf-silica	2	05/08/2018	Lab	2nd_scan	dried	D17	silicagel	14	1373	C2307D17IC05	1	coluzzii	no	Sporozoite	Control		Bernard
Test-inf-silica	2	05/08/2018	Lab	2nd_scan	dried	D17	silicagel	14	1374	C2307D17IC05	2	coluzzii	no	Sporozoite	Control		Bernard
Test-inf-silica	2	05/08/2018	Lab	2nd_scan	dried	D17	silicagel	14	1375	C2307D17IC06	1	coluzzii	no	Sporozoite	Control		Bernard
Test-inf-silica	2	05/08/2018	Lab	2nd_scan	dried	D17	silicagel	14	1376	C2307D17IC06	2	coluzzii	no	Sporozoite	Control		Bernard
Test-inf-silica	2	05/08/2018	Lab	2nd_scan	dried	D17	silicagel	14	1377	C2307D17IC07	1	coluzzii	no	Sporozoite	Control		Bernard
Test-inf-silica	2	05/08/2018	Lab	2nd_scan	dried	D17	silicagel	14	1378	C2307D17IC07	2	coluzzii	no	Sporozoite	Control		Bernard
Test-inf-silica	2	05/08/2018	Lab	2nd_scan	dried	D17	silicagel	14	1379	C2307D17IC08	1	coluzzii	no	Sporozoite	Control		Bernard
Test-inf-silica	2	05/08/2018	Lab	2nd_scan	dried	D17	silicagel	14	1380	C2307D17IC08	2	coluzzii	no	Sporozoite	Control		Bernard
Test-inf-silica	2	05/08/2018	Lab	2nd_scan	dried	D17	silicagel	14	1381	C2307D17IC09	1	coluzzii	no	Sporozoite	Control		Bernard
Test-inf-silica	2	05/08/2018	Lab	2nd_scan	dried	D17	silicagel	14	1382	C2307D17IC09	2	coluzzii	no	Sporozoite	Control		Bernard
Test-inf-silica	2	05/08/2018	Lab	2nd_scan	dried	D17	silicagel	14	1383	C2307D17IC10	1	coluzzii	no	Sporozoite	Control		Bernard
Test-inf-silica	2	05/08/2018	Lab	2nd_scan	dried	D17	silicagel	14	1384	C2307D17IC10	2	coluzzii	no	Sporozoite	Control		Bernard
Test-inf-silica	2	05/08/2018	Lab	2nd_scan	dried	D17	silicagel	14	1385	C2307D17IC11	1	coluzzii	no	Sporozoite	Control		Bernard
Test-inf-silica	2	05/08/2018	Lab	2nd_scan	dried	D17	silicagel	14	1386	C2307D17IC11	2	coluzzii	no	Sporozoite	Control		Bernard
Test-inf-silica	2	05/08/2018	Lab	2nd_scan	dried	D17	silicagel	14	1387	C2307D17IC12	1	coluzzii	no	Sporozoite	Control		Bernard
Test-inf-silica	2	05/08/2018	Lab	2nd_scan	dried	D17	silicagel	14	1388	C2307D17IC12	2	coluzzii	no	Sporozoite	Control		Bernard
Test-inf-silica	2	05/08/2018	Lab	2nd_scan	dried	D17	silicagel	14	1389	C2307D17IC13	1	coluzzii	no	Sporozoite	Control		Bernard
Test-inf-silica	2	05/08/2018	Lab	2nd_scan	dried	D17	silicagel	14	1390	C2307D17IC13	2	coluzzii	no	Sporozoite	Control		Bernard
Test-inf-silica	2	05/08/2018	Lab	2nd_scan	dried	D17	silicagel	14	1391	C2307D17IC14	1	coluzzii	no	Sporozoite	Control		Bernard
Test-inf-silica	2	05/08/2018	Lab	2nd_scan	dried	D17	silicagel	14	1392	C2307D17IC14	2	coluzzii	no	Sporozoite	Control		Bernard
Test-inf-silica	2	05/08/2018	Lab	2nd_scan	dried	D17	silicagel	14	1393	C2307D17IC15	1	coluzzii	no	Sporozoite	Control		Bernard
Test-inf-silica	2	05/08/2018	Lab	2nd_scan	dried	D17	silicagel	14	1394	C2307D17IC15	2	coluzzii	no	Sporozoite	Control		Bernard
Test-inf-silica	2	05/08/2018	Lab	2nd_scan	dried	D17	silicagel	14	1395	C2307D17IC16	1	coluzzii	no	Sporozoite	Control		Bernard
Test-inf-silica	2	05/08/2018	Lab	2nd_scan	dried	D17	silicagel	14	1396	C2307D17IC16	2	coluzzii	no	Sporozoite	Control		Bernard
Test-inf-silica	2	05/08/2018	Lab	2nd_scan	dried	D17	silicagel	14	1397	C2307D17IC17	1	coluzzii	no	Sporozoite	Control		Bernard
Test-inf-silica	2	05/08/2018	Lab	2nd_scan	dried	D17	silicagel	14	1398	C2307D17IC17	2	coluzzii	no	Sporozoite	Control		Bernard
Test-inf-silica	2	05/08/2018	Lab	2nd_scan	dried	D17	silicagel	14	1399	C2307D17IC18	1	coluzzii	no	Sporozoite	Control		Bernard
Test-inf-silica	2	05/08/2018	Lab	2nd_scan	dried	D17	silicagel	14	1400	C2307D17IC18	2	coluzzii	no	Sporozoite	Control		Bernard
Test-inf-silica	2	05/08/2018	Lab	2nd_scan	dried	D17	silicagel	14	1401	C2307D17IC19	1	coluzzii	no	Sporozoite	Control		Bernard
Test-inf-silica	2	05/08/2018	Lab	2nd_scan	dried	D17	silicagel	14	1402	C2307D17IC19	2	coluzzii	no	Sporozoite	Control		Bernard
Test-inf-silica	2	05/08/2018	Lab	2nd_scan	dried	D17	silicagel	14	1403	C2307D17IC20	1	coluzzii	no	Sporozoite	Control		Bernard
Test-inf-silica	2	05/08/2018	Lab	2nd_scan	dried	D17	silicagel	14	1404	C2307D17IC20	2	coluzzii	no	Sporozoite	Control		Bernard
Test-inf-silica	2	07/08/2018	Lab	2nd_scan	NA	D19	silicagel	NA	1405	NA	NA	coluzzii	NA	NA	NA		Bernard	scan vide
Test-inf-silica	2	07/08/2018	Lab	2nd_scan	NA	D19	silicagel	NA	1406	NA	NA	coluzzii	NA	NA	NA		Bernard	scan vide
Test-inf-silica	2	07/08/2018	Lab	2nd_scan	dried	D19	silicagel	14	1407	C2507D19EC01	1	coluzzii	yes	Sporozoite	Exposed		Bernard
Test-inf-silica	2	07/08/2018	Lab	2nd_scan	dried	D19	silicagel	14	1408	C2507D19EC01	2	coluzzii	yes	Sporozoite	Exposed		Bernard
Test-inf-silica	2	07/08/2018	Lab	2nd_scan	dried	D19	silicagel	14	1409	C2507D19EC02	1	coluzzii	yes	Sporozoite	Exposed		Bernard
Test-inf-silica	2	07/08/2018	Lab	2nd_scan	dried	D19	silicagel	14	1410	C2507D19EC02	2	coluzzii	yes	Sporozoite	Exposed		Bernard
Test-inf-silica	2	07/08/2018	Lab	2nd_scan	dried	D19	silicagel	14	1411	C2507D19EC03	1	coluzzii	yes	Sporozoite	Exposed		Bernard
Test-inf-silica	2	07/08/2018	Lab	2nd_scan	dried	D19	silicagel	14	1412	C2507D19EC03	2	coluzzii	yes	Sporozoite	Exposed		Bernard
Test-inf-silica	2	07/08/2018	Lab	2nd_scan	dried	D19	silicagel	14	1413	C2507D19EC04	1	coluzzii	yes	Sporozoite	Exposed		Bernard
Test-inf-silica	2	07/08/2018	Lab	2nd_scan	dried	D19	silicagel	14	1414	C2507D19EC04	2	coluzzii	yes	Sporozoite	Exposed		Bernard
Test-inf-silica	2	07/08/2018	Lab	2nd_scan	dried	D19	silicagel	14	1415	C2507D19EC05	1	coluzzii	yes	Sporozoite	Exposed		Bernard
Test-inf-silica	2	07/08/2018	Lab	2nd_scan	dried	D19	silicagel	14	1416	C2507D19EC05	2	coluzzii	yes	Sporozoite	Exposed		Bernard
Test-inf-silica	2	07/08/2018	Lab	2nd_scan	dried	D19	silicagel	14	1417	C2507D19EC06	1	coluzzii	yes	Sporozoite	Exposed		Bernard
Test-inf-silica	2	07/08/2018	Lab	2nd_scan	dried	D19	silicagel	14	1418	C2507D19EC06	2	coluzzii	yes	Sporozoite	Exposed		Bernard
Test-inf-silica	2	07/08/2018	Lab	2nd_scan	dried	D19	silicagel	14	1419	C2507D19EC07	1	coluzzii	yes	Sporozoite	Exposed		Bernard
Test-inf-silica	2	07/08/2018	Lab	2nd_scan	dried	D19	silicagel	14	1420	C2507D19EC07	2	coluzzii	yes	Sporozoite	Exposed		Bernard
Test-inf-silica	2	07/08/2018	Lab	2nd_scan	dried	D19	silicagel	14	1421	C2507D19EC08	1	coluzzii	yes	Sporozoite	Exposed		Bernard
Test-inf-silica	2	07/08/2018	Lab	2nd_scan	dried	D19	silicagel	14	1422	C2507D19EC08	2	coluzzii	yes	Sporozoite	Exposed		Bernard
Test-inf-silica	2	07/08/2018	Lab	2nd_scan	dried	D19	silicagel	14	1423	C2507D19EC09	1	coluzzii	yes	Sporozoite	Exposed		Bernard
Test-inf-silica	2	07/08/2018	Lab	2nd_scan	dried	D19	silicagel	14	1424	C2507D19EC09	2	coluzzii	yes	Sporozoite	Exposed		Bernard
Test-inf-silica	2	07/08/2018	Lab	2nd_scan	dried	D19	silicagel	14	1425	C2507D19EC10	1	coluzzii	yes	Sporozoite	Exposed		Bernard
Test-inf-silica	2	07/08/2018	Lab	2nd_scan	dried	D19	silicagel	14	1426	C2507D19EC10	2	coluzzii	yes	Sporozoite	Exposed		Bernard
Test-inf-silica	2	07/08/2018	Lab	2nd_scan	dried	D19	silicagel	14	1427	C2507D19EC11	1	coluzzii	yes	Sporozoite	Exposed		Bernard
Test-inf-silica	2	07/08/2018	Lab	2nd_scan	dried	D19	silicagel	14	1428	C2507D19EC11	2	coluzzii	yes	Sporozoite	Exposed		Bernard
Test-inf-silica	2	07/08/2018	Lab	2nd_scan	dried	D19	silicagel	14	1429	C2507D19EC12	1	coluzzii	yes	Sporozoite	Exposed		Bernard
Test-inf-silica	2	07/08/2018	Lab	2nd_scan	dried	D19	silicagel	14	1430	C2507D19EC12	2	coluzzii	yes	Sporozoite	Exposed		Bernard
Test-inf-silica	2	07/08/2018	Lab	2nd_scan	dried	D19	silicagel	14	1431	C2507D19EC13	1	coluzzii	yes	Sporozoite	Exposed		Bernard
Test-inf-silica	2	07/08/2018	Lab	2nd_scan	dried	D19	silicagel	14	1432	C2507D19EC13	2	coluzzii	yes	Sporozoite	Exposed		Bernard
Test-inf-silica	2	07/08/2018	Lab	2nd_scan	dried	D19	silicagel	14	1433	C2507D19EC14	1	coluzzii	yes	Sporozoite	Exposed		Bernard
Test-inf-silica	2	07/08/2018	Lab	2nd_scan	dried	D19	silicagel	14	1434	C2507D19EC14	2	coluzzii	yes	Sporozoite	Exposed		Bernard
Test-inf-silica	2	07/08/2018	Lab	2nd_scan	dried	D19	silicagel	14	1435	C2507D19EC15	1	coluzzii	yes	Sporozoite	Exposed		Bernard
Test-inf-silica	2	07/08/2018	Lab	2nd_scan	dried	D19	silicagel	14	1436	C2507D19EC15	2	coluzzii	yes	Sporozoite	Exposed		Bernard
Test-inf-silica	2	07/08/2018	Lab	2nd_scan	dried	D19	silicagel	14	1437	C2507D19EC16	1	coluzzii	yes	Sporozoite	Exposed		Bernard
Test-inf-silica	2	07/08/2018	Lab	2nd_scan	dried	D19	silicagel	14	1438	C2507D19EC16	2	coluzzii	yes	Sporozoite	Exposed		Bernard
Test-inf-silica	2	07/08/2018	Lab	2nd_scan	dried	D19	silicagel	14	1439	C2507D19EC17	1	coluzzii	yes	Sporozoite	Exposed		Bernard
Test-inf-silica	2	07/08/2018	Lab	2nd_scan	dried	D19	silicagel	14	1440	C2507D19EC17	2	coluzzii	yes	Sporozoite	Exposed		Bernard
Test-inf-silica	2	07/08/2018	Lab	2nd_scan	dried	D19	silicagel	14	1441	C2507D19EC18	1	coluzzii	yes	Sporozoite	Exposed		Bernard
Test-inf-silica	2	07/08/2018	Lab	2nd_scan	dried	D19	silicagel	14	1442	C2507D19EC18	2	coluzzii	yes	Sporozoite	Exposed		Bernard
Test-inf-silica	2	07/08/2018	Lab	2nd_scan	dried	D19	silicagel	14	1443	C2507D19EC19	1	coluzzii	yes	Sporozoite	Exposed		Bernard
Test-inf-silica	2	07/08/2018	Lab	2nd_scan	dried	D19	silicagel	14	1444	C2507D19EC19	2	coluzzii	yes	Sporozoite	Exposed		Bernard
Test-inf-silica	2	07/08/2018	Lab	2nd_scan	dried	D19	silicagel	14	1445	C2507D19EC20	1	coluzzii	yes	Sporozoite	Exposed		Bernard
Test-inf-silica	2	07/08/2018	Lab	2nd_scan	dried	D19	silicagel	14	1446	C2507D19EC20	2	coluzzii	yes	Sporozoite	Exposed		Bernard
Test-inf-silica	2	07/08/2018	Lab	2nd_scan	dried	D19	silicagel	14	1447	C2507D19EC21	1	coluzzii	yes	Sporozoite	Exposed		Bernard
Test-inf-silica	2	07/08/2018	Lab	2nd_scan	dried	D19	silicagel	14	1448	C2507D19EC21	2	coluzzii	yes	Sporozoite	Exposed		Bernard
Test-inf-silica	2	07/08/2018	Lab	2nd_scan	dried	D19	silicagel	14	1449	C2507D19EC22	1	coluzzii	yes	Sporozoite	Exposed		Bernard
Test-inf-silica	2	07/08/2018	Lab	2nd_scan	dried	D19	silicagel	14	1450	C2507D19EC22	2	coluzzii	yes	Sporozoite	Exposed		Bernard
Test-inf-silica	2	07/08/2018	Lab	2nd_scan	dried	D19	silicagel	14	1451	C2507D19EC23	1	coluzzii	yes	Sporozoite	Exposed		Bernard
Test-inf-silica	2	07/08/2018	Lab	2nd_scan	dried	D19	silicagel	14	1452	C2507D19EC23	2	coluzzii	yes	Sporozoite	Exposed		Bernard
Test-inf-silica	2	07/08/2018	Lab	2nd_scan	dried	D19	silicagel	14	1453	C2507D19EC24	1	coluzzii	yes	Sporozoite	Exposed		Bernard
Test-inf-silica	2	07/08/2018	Lab	2nd_scan	dried	D19	silicagel	14	1454	C2507D19EC24	2	coluzzii	yes	Sporozoite	Exposed		Bernard
Test-inf-silica	2	07/08/2018	Lab	2nd_scan	dried	D19	silicagel	14	1455	C2507D19EC25	1	coluzzii	yes	Sporozoite	Exposed		Bernard
Test-inf-silica	2	07/08/2018	Lab	2nd_scan	dried	D19	silicagel	14	1456	C2507D19EC25	2	coluzzii	yes	Sporozoite	Exposed		Bernard
Test-inf-silica	2	07/08/2018	Lab	2nd_scan	dried	D19	silicagel	14	1457	C2507D19EC26	1	coluzzii	yes	Sporozoite	Exposed		Bernard
Test-inf-silica	2	07/08/2018	Lab	2nd_scan	dried	D19	silicagel	14	1458	C2507D19EC26	2	coluzzii	yes	Sporozoite	Exposed		Bernard
Test-inf-silica	2	07/08/2018	Lab	2nd_scan	dried	D19	silicagel	14	1459	C2507D19EC27	1	coluzzii	yes	Sporozoite	Exposed		Bernard
Test-inf-silica	2	07/08/2018	Lab	2nd_scan	dried	D19	silicagel	14	1460	C2507D19EC27	2	coluzzii	yes	Sporozoite	Exposed		Bernard
Test-inf-silica	2	07/08/2018	Lab	2nd_scan	dried	D19	silicagel	14	1461	C2507D19EC28	1	coluzzii	yes	Sporozoite	Exposed		Bernard
Test-inf-silica	2	07/08/2018	Lab	2nd_scan	dried	D19	silicagel	14	1462	C2507D19EC28	2	coluzzii	yes	Sporozoite	Exposed		Bernard
Test-inf-silica	2	07/08/2018	Lab	2nd_scan	dried	D19	silicagel	14	1463	C2507D19IC01	1	coluzzii	no	Sporozoite	Control		Bernard
Test-inf-silica	2	07/08/2018	Lab	2nd_scan	dried	D19	silicagel	14	1464	C2507D19IC01	2	coluzzii	no	Sporozoite	Control		Bernard
Test-inf-silica	2	07/08/2018	Lab	2nd_scan	dried	D19	silicagel	14	1465	C2507D19IC02	1	coluzzii	no	Sporozoite	Control		Bernard
Test-inf-silica	2	07/08/2018	Lab	2nd_scan	dried	D19	silicagel	14	1466	C2507D19IC02	2	coluzzii	no	Sporozoite	Control		Bernard
Test-inf-silica	2	07/08/2018	Lab	2nd_scan	dried	D19	silicagel	14	1467	C2507D19IC03	1	coluzzii	no	Sporozoite	Control		Bernard
Test-inf-silica	2	07/08/2018	Lab	2nd_scan	dried	D19	silicagel	14	1468	C2507D19IC03	2	coluzzii	no	Sporozoite	Control		Bernard
Test-inf-silica	2	07/08/2018	Lab	2nd_scan	dried	D19	silicagel	14	1469	C2507D19IC04	1	coluzzii	no	Sporozoite	Control		Bernard
Test-inf-silica	2	07/08/2018	Lab	2nd_scan	dried	D19	silicagel	14	1470	C2507D19IC04	2	coluzzii	no	Sporozoite	Control		Bernard
Test-inf-silica	2	07/08/2018	Lab	2nd_scan	dried	D19	silicagel	14	1471	C2507D19IC05	1	coluzzii	no	Sporozoite	Control		Bernard
Test-inf-silica	2	07/08/2018	Lab	2nd_scan	dried	D19	silicagel	14	1472	C2507D19IC05	2	coluzzii	no	Sporozoite	Control		Bernard
Test-inf-silica	2	07/08/2018	Lab	2nd_scan	dried	D19	silicagel	14	1473	C2507D19IC06	1	coluzzii	no	Sporozoite	Control		Bernard
Test-inf-silica	2	07/08/2018	Lab	2nd_scan	dried	D19	silicagel	14	1474	C2507D19IC06	2	coluzzii	no	Sporozoite	Control		Bernard
Test-inf-silica	2	07/08/2018	Lab	2nd_scan	dried	D19	silicagel	14	1475	C2507D19IC07	1	coluzzii	no	Sporozoite	Control		Bernard
Test-inf-silica	2	07/08/2018	Lab	2nd_scan	dried	D19	silicagel	14	1476	C2507D19IC07	2	coluzzii	no	Sporozoite	Control		Bernard
Test-inf-silica	2	07/08/2018	Lab	2nd_scan	dried	D19	silicagel	14	1477	C2507D19IC08	1	coluzzii	no	Sporozoite	Control		Bernard
Test-inf-silica	2	07/08/2018	Lab	2nd_scan	dried	D19	silicagel	14	1478	C2507D19IC08	2	coluzzii	no	Sporozoite	Control		Bernard
Test-inf-silica	2	07/08/2018	Lab	2nd_scan	dried	D19	silicagel	14	1479	C2507D19IC09	1	coluzzii	no	Sporozoite	Control		Bernard
Test-inf-silica	2	07/08/2018	Lab	2nd_scan	dried	D19	silicagel	14	1480	C2507D19IC09	2	coluzzii	no	Sporozoite	Control		Bernard
Test-inf-silica	2	07/08/2018	Lab	2nd_scan	dried	D19	silicagel	14	1481	C2507D19IC10	1	coluzzii	no	Sporozoite	Control		Bernard
Test-inf-silica	2	07/08/2018	Lab	2nd_scan	dried	D19	silicagel	14	1482	C2507D19IC10	2	coluzzii	no	Sporozoite	Control		Bernard
Test-inf-silica	2	07/08/2018	Lab	2nd_scan	dried	D19	silicagel	14	1483	C2507D19IC11	1	coluzzii	no	Sporozoite	Control		Bernard
Test-inf-silica	2	07/08/2018	Lab	2nd_scan	dried	D19	silicagel	14	1484	C2507D19IC11	2	coluzzii	no	Sporozoite	Control		Bernard
Test-inf-silica	2	07/08/2018	Lab	2nd_scan	dried	D19	silicagel	14	1485	C2507D19IC12	1	coluzzii	no	Sporozoite	Control		Bernard
Test-inf-silica	2	07/08/2018	Lab	2nd_scan	dried	D19	silicagel	14	1486	C2507D19IC12	2	coluzzii	no	Sporozoite	Control		Bernard
Species-inf	NA	10/09/2019	Field	NA	NA	NA	NA	NA	0	NA	NA	NA	NA	Sporozoite	NA		Bernard	scan vide
Species-inf	NA	10/09/2019	Field	1st_scan	Fresh	D7	silicagel	0	1	L1009D7SA1	1	coluzzii	no	Sporozoite	NA		Bernard
Species-inf	NA	10/09/2019	Field	1st_scan	Fresh	D7	silicagel	0	2	L1009D7SA1	2	coluzzii	no	Sporozoite	NA		Bernard
Species-inf	NA	10/09/2019	Field	1st_scan	Fresh	D7	silicagel	0	3	L1009D7SA2	1	gambiae	no	Sporozoite	NA		Bernard
Species-inf	NA	10/09/2019	Field	1st_scan	Fresh	D7	silicagel	0	4	L1009D7SA2	2	gambiae	no	Sporozoite	NA		Bernard
Species-inf	NA	10/09/2019	Field	1st_scan	Fresh	D7	silicagel	0	5	L1009D7SA3	1	gambiae	no	Sporozoite	NA		Bernard
Species-inf	NA	10/09/2019	Field	1st_scan	Fresh	D7	silicagel	0	6	L1009D7SA3	2	gambiae	no	Sporozoite	NA		Bernard
Species-inf	NA	10/09/2019	Field	1st_scan	Fresh	D7	silicagel	0	7	L1009D7SA4	1	coluzzii	no	Sporozoite	NA		Bernard
Species-inf	NA	10/09/2019	Field	1st_scan	Fresh	D7	silicagel	0	8	L1009D7SA4	2	coluzzii	no	Sporozoite	NA		Bernard
Species-inf	NA	10/09/2019	Field	1st_scan	Fresh	D7	silicagel	0	9	L1009D7SA5	1	gambiae	no	Sporozoite	NA		Bernard
Species-inf	NA	10/09/2019	Field	1st_scan	Fresh	D7	silicagel	0	10	L1009D7SA5	2	gambiae	no	Sporozoite	NA		Bernard
Species-inf	NA	10/09/2019	Field	NA	NA	NA	NA	NA	11	NA	NA	NA	NA	Sporozoite	NA		Bernard
Species-inf	NA	10/09/2019	Field	NA	NA	NA	NA	NA	12	NA	NA	NA	NA	Sporozoite	NA		Bernard
Species-inf	NA	10/09/2019	Field	1st_scan	Fresh	D7	silicagel	0	13	L1009D7SA7	1	coluzzii	no	Sporozoite	NA		Bernard
Species-inf	NA	10/09/2019	Field	1st_scan	Fresh	D7	silicagel	0	14	L1009D7SA7	2	coluzzii	no	Sporozoite	NA		Bernard
Species-inf	NA	10/09/2019	Field	1st_scan	Fresh	D7	silicagel	0	15	L1009D7SA8	1	coluzzii	no	Sporozoite	NA		Bernard
Species-inf	NA	10/09/2019	Field	1st_scan	Fresh	D7	silicagel	0	16	L1009D7SA8	2	coluzzii	no	Sporozoite	NA		Bernard
Species-inf	NA	10/09/2019	Field	1st_scan	Fresh	D7	silicagel	0	17	L1009D7SA9	1	coluzzii	no	Sporozoite	NA		Bernard
Species-inf	NA	10/09/2019	Field	1st_scan	Fresh	D7	silicagel	0	18	L1009D7SA9	2	coluzzii	no	Sporozoite	NA		Bernard
Species-inf	NA	10/09/2019	Field	1st_scan	Fresh	D7	silicagel	0	19	L1009D7SA10	1	coluzzii	yes	Sporozoite	NA		Bernard
Species-inf	NA	10/09/2019	Field	1st_scan	Fresh	D7	silicagel	0	20	L1009D7SA10	2	coluzzii	yes	Sporozoite	NA		Bernard
Species-inf	NA	10/09/2019	Field	1st_scan	Fresh	D7	silicagel	0	21	L1009D7SA11	1	coluzzii	no	Sporozoite	NA		Bernard
Species-inf	NA	10/09/2019	Field	1st_scan	Fresh	D7	silicagel	0	22	L1009D7SA11	2	coluzzii	no	Sporozoite	NA		Bernard
Species-inf	NA	10/09/2019	Field	1st_scan	Fresh	D7	silicagel	0	23	L1009D7SA12	1	coluzzii	no	Sporozoite	NA		Bernard
Species-inf	NA	10/09/2019	Field	1st_scan	Fresh	D7	silicagel	0	24	L1009D7SA12	2	coluzzii	no	Sporozoite	NA		Bernard
Species-inf	NA	10/09/2019	Field	1st_scan	Fresh	D7	silicagel	0	25	L1009D7SA13	1	coluzzii	no	Sporozoite	NA		Bernard
Species-inf	NA	10/09/2019	Field	1st_scan	Fresh	D7	silicagel	0	26	L1009D7SA13	2	coluzzii	no	Sporozoite	NA		Bernard
Species-inf	NA	10/09/2019	Field	1st_scan	Fresh	D7	silicagel	0	27	L1009D7SA14	1	coluzzii	no	Sporozoite	NA		Bernard
Species-inf	NA	10/09/2019	Field	1st_scan	Fresh	D7	silicagel	0	28	L1009D7SA14	2	coluzzii	no	Sporozoite	NA		Bernard
Species-inf	NA	10/09/2019	Field	1st_scan	Fresh	D7	silicagel	0	29	L1009D7SA15	1	coluzzii	no	Sporozoite	NA		Bernard
Species-inf	NA	10/09/2019	Field	1st_scan	Fresh	D7	silicagel	0	30	L1009D7SA15	2	coluzzii	no	Sporozoite	NA		Bernard
Species-inf	NA	10/09/2019	Field	1st_scan	Fresh	D7	silicagel	0	31	L1009D7SA16	1	coluzzii	no	Sporozoite	NA		Bernard
Species-inf	NA	10/09/2019	Field	1st_scan	Fresh	D7	silicagel	0	32	L1009D7SA16	2	coluzzii	no	Sporozoite	NA		Bernard
Species-inf	NA	10/09/2019	Field	1st_scan	Fresh	D7	silicagel	0	33	L1009D7SA17	1	coluzzii	no	Sporozoite	NA		Bernard
Species-inf	NA	10/09/2019	Field	1st_scan	Fresh	D7	silicagel	0	34	L1009D7SA17	2	coluzzii	no	Sporozoite	NA		Bernard
Species-inf	NA	10/09/2019	Field	NA	NA	NA	NA	NA	35	NA	NA	NA	NA	Sporozoite	NA		Bernard
Species-inf	NA	10/09/2019	Field	NA	NA	NA	NA	NA	36	NA	NA	NA	NA	Sporozoite	NA		Bernard
Species-inf	NA	10/09/2019	Field	1st_scan	Fresh	D7	silicagel	0	37	L1009D7SA19	1	gambiae	no	Sporozoite	NA		Bernard
Species-inf	NA	10/09/2019	Field	1st_scan	Fresh	D7	silicagel	0	38	L1009D7SA19	2	gambiae	no	Sporozoite	NA		Bernard
Species-inf	NA	10/09/2019	Field	1st_scan	Fresh	D7	silicagel	0	39	L1009D7SA20	1	coluzzii	yes	Sporozoite	NA		Bernard
Species-inf	NA	10/09/2019	Field	1st_scan	Fresh	D7	silicagel	0	40	L1009D7SA20	2	coluzzii	yes	Sporozoite	NA		Bernard
Species-inf	NA	10/09/2019	Field	1st_scan	Fresh	D7	silicagel	0	41	L1009D7SA21	1	coluzzii	no	Sporozoite	NA		Bernard
Species-inf	NA	10/09/2019	Field	1st_scan	Fresh	D7	silicagel	0	42	L1009D7SA21	2	coluzzii	no	Sporozoite	NA		Bernard
Species-inf	NA	10/09/2019	Field	1st_scan	Fresh	D7	silicagel	0	43	L1009D7SA22	1	coluzzii	no	Sporozoite	NA		Bernard
Species-inf	NA	10/09/2019	Field	1st_scan	Fresh	D7	silicagel	0	44	L1009D7SA22	2	coluzzii	no	Sporozoite	NA		Bernard
Species-inf	NA	10/09/2019	Field	1st_scan	Fresh	D7	silicagel	0	45	L1009D7SA23	1	coluzzii	yes	Sporozoite	NA		Bernard
Species-inf	NA	10/09/2019	Field	1st_scan	Fresh	D7	silicagel	0	46	L1009D7SA23	2	coluzzii	yes	Sporozoite	NA		Bernard
Species-inf	NA	10/09/2019	Field	NA	NA	NA	NA	NA	47	NA	NA	NA	NA	Sporozoite	NA		Bernard
Species-inf	NA	10/09/2019	Field	NA	NA	NA	NA	NA	48	NA	NA	NA	NA	Sporozoite	NA		Bernard
Species-inf	NA	10/09/2019	Field	1st_scan	Fresh	D7	silicagel	0	49	L1009D7SA25	1	coluzzii	no	Sporozoite	NA		Bernard
Species-inf	NA	10/09/2019	Field	1st_scan	Fresh	D7	silicagel	0	50	L1009D7SA25	2	coluzzii	no	Sporozoite	NA		Bernard
Species-inf	NA	10/09/2019	Field	1st_scan	Fresh	D7	silicagel	0	51	L1009D7SA26	1	coluzzii	no	Sporozoite	NA		Bernard
Species-inf	NA	10/09/2019	Field	1st_scan	Fresh	D7	silicagel	0	52	L1009D7SA26	2	coluzzii	no	Sporozoite	NA		Bernard
Species-inf	NA	10/09/2019	Field	1st_scan	Fresh	D7	silicagel	0	53	L1009D7SA27	1	coluzzii	no	Sporozoite	NA		Bernard
Species-inf	NA	10/09/2019	Field	1st_scan	Fresh	D7	silicagel	0	54	L1009D7SA27	2	coluzzii	no	Sporozoite	NA		Bernard
Species-inf	NA	10/09/2019	Field	NA	NA	NA	NA	NA	55	NA	NA	NA	NA	Sporozoite	NA		Bernard
Species-inf	NA	10/09/2019	Field	NA	NA	NA	NA	NA	56	NA	NA	NA	NA	Sporozoite	NA		Bernard
Species-inf	NA	10/09/2019	Field	1st_scan	Fresh	D7	silicagel	0	57	L1009D7SA29	1	gambiae	no	Sporozoite	NA		Bernard
Species-inf	NA	10/09/2019	Field	1st_scan	Fresh	D7	silicagel	0	58	L1009D7SA29	2	gambiae	no	Sporozoite	NA		Bernard
Species-inf	NA	10/09/2019	Field	1st_scan	Fresh	D7	silicagel	0	59	L1009D7SA30	1	gambiae	no	Sporozoite	NA		Bernard
Species-inf	NA	10/09/2019	Field	1st_scan	Fresh	D7	silicagel	0	60	L1009D7SA30	2	gambiae	no	Sporozoite	NA		Bernard
Species-inf	NA	10/09/2019	Field	1st_scan	Fresh	D7	silicagel	0	61	L1009D7SA31	1	coluzzii	no	Sporozoite	NA		Bernard
Species-inf	NA	10/09/2019	Field	1st_scan	Fresh	D7	silicagel	0	62	L1009D7SA31	2	coluzzii	no	Sporozoite	NA		Bernard
Species-inf	NA	10/09/2019	Field	NA	NA	NA	NA	NA	63	NA	NA	NA	NA	Sporozoite	NA		Bernard
Species-inf	NA	10/09/2019	Field	NA	NA	NA	NA	NA	64	NA	NA	NA	NA	Sporozoite	NA		Bernard
Species-inf	NA	10/09/2019	Field	1st_scan	Fresh	D7	silicagel	0	65	L1009D7SA33	1	coluzzii	no	Sporozoite	NA		Bernard
Species-inf	NA	10/09/2019	Field	1st_scan	Fresh	D7	silicagel	0	66	L1009D7SA33	2	coluzzii	no	Sporozoite	NA		Bernard
Species-inf	NA	10/09/2019	Field	1st_scan	Fresh	D7	silicagel	0	67	L1009D7SA34	1	coluzzii	no	Sporozoite	NA		Bernard
Species-inf	NA	10/09/2019	Field	1st_scan	Fresh	D7	silicagel	0	68	L1009D7SA34	2	coluzzii	no	Sporozoite	NA		Bernard
Species-inf	NA	10/09/2019	Field	NA	NA	NA	NA	NA	69	NA	NA	NA	NA	Sporozoite	NA		Bernard
Species-inf	NA	10/09/2019	Field	NA	NA	NA	NA	NA	70	NA	NA	NA	NA	Sporozoite	NA		Bernard
Species-inf	NA	10/09/2019	Field	NA	NA	NA	NA	NA	71	NA	NA	NA	NA	Sporozoite	NA		Bernard
Species-inf	NA	10/09/2019	Field	NA	NA	NA	NA	NA	72	NA	NA	NA	NA	Sporozoite	NA		Bernard
Species-inf	NA	10/09/2019	Field	1st_scan	Fresh	D7	silicagel	0	73	L1009D7SA37	1	coluzzii	no	Sporozoite	NA		Bernard
Species-inf	NA	10/09/2019	Field	1st_scan	Fresh	D7	silicagel	0	74	L1009D7SA37	2	coluzzii	no	Sporozoite	NA		Bernard
Species-inf	NA	10/09/2019	Field	1st_scan	Fresh	D7	silicagel	0	75	L1009D7SA38	1	coluzzii	no	Sporozoite	NA		Bernard
Species-inf	NA	10/09/2019	Field	1st_scan	Fresh	D7	silicagel	0	76	L1009D7SA38	2	coluzzii	no	Sporozoite	NA		Bernard
Species-inf	NA	10/09/2019	Field	NA	NA	NA	NA	NA	77	NA	NA	NA	NA	Sporozoite	NA		Bernard
Species-inf	NA	10/09/2019	Field	NA	NA	NA	NA	NA	78	NA	NA	NA	NA	Sporozoite	NA		Bernard
Species-inf	NA	10/09/2019	Field	NA	NA	NA	NA	NA	79	NA	NA	NA	NA	Sporozoite	NA		Bernard
Species-inf	NA	10/09/2019	Field	NA	NA	NA	NA	NA	80	NA	NA	NA	NA	Sporozoite	NA		Bernard
Species-inf	NA	10/09/2019	Field	1st_scan	Fresh	D7	silicagel	0	81	L1009D7SA41	1	coluzzii	no	Sporozoite	NA		Bernard
Species-inf	NA	10/09/2019	Field	1st_scan	Fresh	D7	silicagel	0	82	L1009D7SA41	2	coluzzii	no	Sporozoite	NA		Bernard
Species-inf	NA	10/09/2019	Field	1st_scan	Fresh	D7	silicagel	0	83	L1009D7SA42	1	coluzzii	no	Sporozoite	NA		Bernard
Species-inf	NA	10/09/2019	Field	1st_scan	Fresh	D7	silicagel	0	84	L1009D7SA42	2	coluzzii	no	Sporozoite	NA		Bernard
Species-inf	NA	10/09/2019	Field	NA	NA	NA	NA	NA	85	NA	NA	NA	NA	Sporozoite	NA		Bernard
Species-inf	NA	10/09/2019	Field	NA	NA	NA	NA	NA	86	NA	NA	NA	NA	Sporozoite	NA		Bernard
Species-inf	NA	10/09/2019	Field	1st_scan	Fresh	D7	silicagel	0	87	L1009D7SA44	1	coluzzii	no	Sporozoite	NA		Bernard
Species-inf	NA	10/09/2019	Field	1st_scan	Fresh	D7	silicagel	0	88	L1009D7SA44	2	coluzzii	no	Sporozoite	NA		Bernard
Species-inf	NA	10/09/2019	Field	NA	NA	NA	NA	NA	89	NA	NA	NA	NA	Sporozoite	NA		Bernard
Species-inf	NA	10/09/2019	Field	NA	NA	NA	NA	NA	90	NA	NA	NA	NA	Sporozoite	NA		Bernard
Species-inf	NA	10/09/2019	Field	1st_scan	Fresh	D7	silicagel	0	91	L1009D7SA46	1	gambiae	no	Sporozoite	NA		Bernard
Species-inf	NA	10/09/2019	Field	1st_scan	Fresh	D7	silicagel	0	92	L1009D7SA46	2	gambiae	no	Sporozoite	NA		Bernard
Species-inf	NA	10/09/2019	Field	1st_scan	Fresh	D7	silicagel	0	93	L1009D7SA47	1	coluzzii	no	Sporozoite	NA		Bernard
Species-inf	NA	10/09/2019	Field	1st_scan	Fresh	D7	silicagel	0	94	L1009D7SA47	2	coluzzii	no	Sporozoite	NA		Bernard
Species-inf	NA	10/09/2019	Field	1st_scan	Fresh	D7	silicagel	0	95	L1009D7SA48	1	coluzzii	no	Sporozoite	NA		Bernard
Species-inf	NA	10/09/2019	Field	1st_scan	Fresh	D7	silicagel	0	96	L1009D7SA48	2	coluzzii	no	Sporozoite	NA		Bernard
Species-inf	NA	10/09/2019	Field	1st_scan	Fresh	D7	silicagel	0	97	L1009D7SA49	1	coluzzii	no	Sporozoite	NA		Bernard
Species-inf	NA	10/09/2019	Field	1st_scan	Fresh	D7	silicagel	0	98	L1009D7SA49	2	coluzzii	no	Sporozoite	NA		Bernard
Species-inf	NA	10/09/2019	Field	1st_scan	Fresh	D7	silicagel	0	99	L1009D7SA50	1	coluzzii	no	Sporozoite	NA		Bernard
Species-inf	NA	10/09/2019	Field	1st_scan	Fresh	D7	silicagel	0	100	L1009D7SA50	2	coluzzii	no	Sporozoite	NA		Bernard
Species-inf	NA	10/09/2019	Field	1st_scan	Fresh	D7	silicagel	0	101	L1009D7SA51	1	coluzzii	yes	Sporozoite	NA		Bernard
Species-inf	NA	10/09/2019	Field	1st_scan	Fresh	D7	silicagel	0	102	L1009D7SA51	2	coluzzii	yes	Sporozoite	NA		Bernard
Species-inf	NA	10/09/2019	Field	NA	NA	NA	NA	NA	103	NA	NA	NA	NA	Sporozoite	NA		Bernard
Species-inf	NA	10/09/2019	Field	NA	NA	NA	NA	NA	104	NA	NA	NA	NA	Sporozoite	NA		Bernard
Species-inf	NA	10/09/2019	Field	1st_scan	Fresh	D7	silicagel	0	105	L1009D7SA53	1	coluzzii	no	Sporozoite	NA		Bernard
Species-inf	NA	10/09/2019	Field	1st_scan	Fresh	D7	silicagel	0	106	L1009D7SA53	2	coluzzii	no	Sporozoite	NA		Bernard
Species-inf	NA	10/09/2019	Field	1st_scan	Fresh	D7	silicagel	0	107	L1009D7SA54	1	coluzzii	no	Sporozoite	NA		Bernard
Species-inf	NA	10/09/2019	Field	1st_scan	Fresh	D7	silicagel	0	108	L1009D7SA54	2	coluzzii	no	Sporozoite	NA		Bernard
Species-inf	NA	10/09/2019	Field	1st_scan	Fresh	D7	silicagel	0	109	L1009D7SA55	1	coluzzii	no	Sporozoite	NA		Bernard
Species-inf	NA	10/09/2019	Field	1st_scan	Fresh	D7	silicagel	0	110	L1009D7SA55	2	coluzzii	no	Sporozoite	NA		Bernard
Species-inf	NA	10/09/2019	Field	1st_scan	Fresh	D7	silicagel	0	111	L1009D7SA56	1	coluzzii	no	Sporozoite	NA		Bernard
Species-inf	NA	10/09/2019	Field	1st_scan	Fresh	D7	silicagel	0	112	L1009D7SA56	2	coluzzii	no	Sporozoite	NA		Bernard
Species-inf	NA	10/09/2019	Field	1st_scan	Fresh	D7	silicagel	0	113	L1009D7SA57	1	coluzzii	no	Sporozoite	NA		Bernard
Species-inf	NA	10/09/2019	Field	1st_scan	Fresh	D7	silicagel	0	114	L1009D7SA57	2	coluzzii	no	Sporozoite	NA		Bernard
Species-inf	NA	10/09/2019	Field	1st_scan	Fresh	D7	silicagel	0	115	L1009D7SA58	1	coluzzii	no	Sporozoite	NA		Bernard
Species-inf	NA	10/09/2019	Field	1st_scan	Fresh	D7	silicagel	0	116	L1009D7SA58	2	coluzzii	no	Sporozoite	NA		Bernard
Species-inf	NA	10/09/2019	Field	1st_scan	Fresh	D7	silicagel	0	117	L1009D7SA59	1	coluzzii	no	Sporozoite	NA		Bernard
Species-inf	NA	10/09/2019	Field	1st_scan	Fresh	D7	silicagel	0	118	L1009D7SA59	2	coluzzii	no	Sporozoite	NA		Bernard
Species-inf	NA	10/09/2019	Field	NA	NA	NA	NA	NA	119	NA	NA	NA	NA	Sporozoite	NA		Bernard
Species-inf	NA	10/09/2019	Field	NA	NA	NA	NA	NA	120	NA	NA	NA	NA	Sporozoite	NA		Bernard
Species-inf	NA	10/09/2019	Field	1st_scan	Fresh	D7	silicagel	0	121	L1009D7SA61	1	coluzzii	no	Sporozoite	NA		Bernard
Species-inf	NA	10/09/2019	Field	1st_scan	Fresh	D7	silicagel	0	122	L1009D7SA61	2	coluzzii	no	Sporozoite	NA		Bernard
Species-inf	NA	10/09/2019	Field	1st_scan	Fresh	D7	silicagel	0	123	L1009D7SA62	1	coluzzii	no	Sporozoite	NA		Bernard
Species-inf	NA	10/09/2019	Field	1st_scan	Fresh	D7	silicagel	0	124	L1009D7SA62	2	coluzzii	no	Sporozoite	NA		Bernard
Species-inf	NA	10/09/2019	Field	1st_scan	Fresh	D7	silicagel	0	125	L1009D7SA63	1	coluzzii	no	Sporozoite	NA		Bernard
Species-inf	NA	10/09/2019	Field	1st_scan	Fresh	D7	silicagel	0	126	L1009D7SA63	2	coluzzii	no	Sporozoite	NA		Bernard
Species-inf	NA	10/09/2019	Field	1st_scan	Fresh	D7	silicagel	0	127	L1009D7SA64	1	coluzzii	yes	Sporozoite	NA		Bernard
Species-inf	NA	10/09/2019	Field	1st_scan	Fresh	D7	silicagel	0	128	L1009D7SA64	2	coluzzii	yes	Sporozoite	NA		Bernard
Species-inf	NA	10/09/2019	Field	1st_scan	Fresh	D7	silicagel	0	129	L1009D7SA65	1	coluzzii	no	Sporozoite	NA		Bernard
Species-inf	NA	10/09/2019	Field	1st_scan	Fresh	D7	silicagel	0	130	L1009D7SA65	2	coluzzii	no	Sporozoite	NA		Bernard
Species-inf	NA	10/09/2019	Field	1st_scan	Fresh	D7	silicagel	0	131	L1009D7SA66	1	coluzzii	no	Sporozoite	NA		Bernard
Species-inf	NA	10/09/2019	Field	1st_scan	Fresh	D7	silicagel	0	132	L1009D7SA66	2	coluzzii	no	Sporozoite	NA		Bernard
Species-inf	NA	10/09/2019	Field	1st_scan	Fresh	D7	silicagel	0	133	L1009D7SA67	1	coluzzii	yes	Sporozoite	NA		Bernard
Species-inf	NA	10/09/2019	Field	1st_scan	Fresh	D7	silicagel	0	134	L1009D7SA67	2	coluzzii	yes	Sporozoite	NA		Bernard
Species-inf	NA	10/09/2019	Field	1st_scan	Fresh	D7	silicagel	0	135	L1009D7SA68	1	coluzzii	no	Sporozoite	NA		Bernard
Species-inf	NA	10/09/2019	Field	1st_scan	Fresh	D7	silicagel	0	136	L1009D7SA68	2	coluzzii	no	Sporozoite	NA		Bernard
Species-inf	NA	10/09/2019	Field	1st_scan	Fresh	D7	silicagel	0	137	L1009D7SA69	1	coluzzii	no	Sporozoite	NA		Bernard
Species-inf	NA	10/09/2019	Field	1st_scan	Fresh	D7	silicagel	0	138	L1009D7SA69	2	coluzzii	no	Sporozoite	NA		Bernard
Species-inf	NA	10/09/2019	Field	1st_scan	Fresh	D7	silicagel	0	139	L1009D7SA70	1	gambiae	no	Sporozoite	NA		Bernard
Species-inf	NA	10/09/2019	Field	1st_scan	Fresh	D7	silicagel	0	140	L1009D7SA70	2	gambiae	no	Sporozoite	NA		Bernard
Species-inf	NA	10/09/2019	Field	1st_scan	Fresh	D7	silicagel	0	141	L1009D7SA71	1	gambiae	no	Sporozoite	NA		Bernard
Species-inf	NA	10/09/2019	Field	1st_scan	Fresh	D7	silicagel	0	142	L1009D7SA71	2	gambiae	no	Sporozoite	NA		Bernard
Species-inf	NA	10/09/2019	Field	1st_scan	Fresh	D7	silicagel	0	143	L1009D7SA72	1	gambiae	no	Sporozoite	NA		Bernard
Species-inf	NA	10/09/2019	Field	1st_scan	Fresh	D7	silicagel	0	144	L1009D7SA72	2	gambiae	no	Sporozoite	NA		Bernard
Species-inf	NA	10/09/2019	Field	1st_scan	Fresh	D7	silicagel	0	145	L1009D7SA73	1	gambiae	no	Sporozoite	NA		Bernard
Species-inf	NA	10/09/2019	Field	1st_scan	Fresh	D7	silicagel	0	146	L1009D7SA73	2	gambiae	no	Sporozoite	NA		Bernard
Species-inf	NA	10/09/2019	Field	NA	NA	NA	NA	NA	147	NA	NA	NA	NA	Sporozoite	NA		Bernard
Species-inf	NA	10/09/2019	Field	NA	NA	NA	NA	NA	148	NA	NA	NA	NA	Sporozoite	NA		Bernard
Species-inf	NA	10/09/2019	Field	1st_scan	Fresh	D7	silicagel	0	149	L1009D7SA75	1	coluzzii	no	Sporozoite	NA		Bernard
Species-inf	NA	10/09/2019	Field	1st_scan	Fresh	D7	silicagel	0	150	L1009D7SA75	2	coluzzii	no	Sporozoite	NA		Bernard
Species-inf	NA	10/09/2019	Field	1st_scan	Fresh	D7	silicagel	0	151	L1009D7SA76	1	coluzzii	no	Sporozoite	NA		Bernard
Species-inf	NA	10/09/2019	Field	1st_scan	Fresh	D7	silicagel	0	152	L1009D7SA76	2	coluzzii	no	Sporozoite	NA		Bernard
Species-inf	NA	10/09/2019	Field	1st_scan	Fresh	D7	silicagel	0	153	L1009D7SA77	1	coluzzii	no	Sporozoite	NA		Bernard
Species-inf	NA	10/09/2019	Field	1st_scan	Fresh	D7	silicagel	0	154	L1009D7SA77	2	coluzzii	no	Sporozoite	NA		Bernard
Species-inf	NA	10/09/2019	Field	1st_scan	Fresh	D7	silicagel	0	155	L1009D7SA78	1	coluzzii	no	Sporozoite	NA		Bernard
Species-inf	NA	10/09/2019	Field	1st_scan	Fresh	D7	silicagel	0	156	L1009D7SA78	2	coluzzii	no	Sporozoite	NA		Bernard
Species-inf	NA	10/09/2019	Field	NA	NA	NA	NA	NA	157	NA	NA	NA	NA	Sporozoite	NA		Bernard
Species-inf	NA	10/09/2019	Field	NA	NA	NA	NA	NA	158	NA	NA	NA	NA	Sporozoite	NA		Bernard
Species-inf	NA	10/09/2019	Field	1st_scan	Fresh	D7	silicagel	0	159	L1009D7SA80	1	coluzzii	no	Sporozoite	NA		Bernard
Species-inf	NA	10/09/2019	Field	1st_scan	Fresh	D7	silicagel	0	160	L1009D7SA80	2	coluzzii	no	Sporozoite	NA		Bernard
Species-inf	NA	10/09/2019	Field	1st_scan	Fresh	D7	silicagel	0	161	L1009D7SA81	1	coluzzii	no	Sporozoite	NA		Bernard
Species-inf	NA	10/09/2019	Field	1st_scan	Fresh	D7	silicagel	0	162	L1009D7SA81	2	coluzzii	no	Sporozoite	NA		Bernard
Species-inf	NA	10/09/2019	Field	1st_scan	Fresh	D7	silicagel	0	163	L1009D7SA82	1	coluzzii	no	Sporozoite	NA		Bernard
Species-inf	NA	10/09/2019	Field	1st_scan	Fresh	D7	silicagel	0	164	L1009D7SA82	2	coluzzii	no	Sporozoite	NA		Bernard
Species-inf	NA	10/09/2019	Field	1st_scan	Fresh	D7	silicagel	0	165	L1009D7SA83	1	coluzzii	no	Sporozoite	NA		Bernard
Species-inf	NA	10/09/2019	Field	1st_scan	Fresh	D7	silicagel	0	166	L1009D7SA83	2	coluzzii	no	Sporozoite	NA		Bernard
Species-inf	NA	10/09/2019	Field	1st_scan	Fresh	D7	silicagel	0	167	L1009D7SA84	1	coluzzii	no	Sporozoite	NA		Bernard
Species-inf	NA	10/09/2019	Field	1st_scan	Fresh	D7	silicagel	0	168	L1009D7SA84	2	coluzzii	no	Sporozoite	NA		Bernard
Species-inf	NA	10/09/2019	Field	1st_scan	Fresh	D7	silicagel	0	169	L1009D7SA85	1	gambiae	no	Sporozoite	NA		Bernard
Species-inf	NA	10/09/2019	Field	1st_scan	Fresh	D7	silicagel	0	170	L1009D7SA85	2	gambiae	no	Sporozoite	NA		Bernard
Species-inf	NA	10/09/2019	Field	NA	NA	NA	NA	NA	171	NA	NA	NA	NA	Sporozoite	NA		Bernard
Species-inf	NA	10/09/2019	Field	NA	NA	NA	NA	NA	172	NA	NA	NA	NA	Sporozoite	NA		Bernard
Species-inf	NA	10/09/2019	Field	1st_scan	Fresh	D7	silicagel	0	173	L1009D7SA87	1	coluzzii	no	Sporozoite	NA		Bernard
Species-inf	NA	10/09/2019	Field	1st_scan	Fresh	D7	silicagel	0	174	L1009D7SA87	2	coluzzii	no	Sporozoite	NA		Bernard
Species-inf	NA	10/09/2019	Field	1st_scan	Fresh	D7	silicagel	0	175	L1009D7SA88	1	gambiae	no	Sporozoite	NA		Bernard
Species-inf	NA	10/09/2019	Field	1st_scan	Fresh	D7	silicagel	0	176	L1009D7SA88	2	gambiae	no	Sporozoite	NA		Bernard
Species-inf	NA	10/09/2019	Field	1st_scan	Fresh	D7	silicagel	0	177	L1009D7SA89	1	gambiae	no	Sporozoite	NA		Bernard
Species-inf	NA	10/09/2019	Field	1st_scan	Fresh	D7	silicagel	0	178	L1009D7SA89	2	gambiae	no	Sporozoite	NA		Bernard
Species-inf	NA	10/09/2019	Field	NA	NA	NA	NA	NA	179	NA	NA	NA	NA	Sporozoite	NA		Bernard
Species-inf	NA	10/09/2019	Field	NA	NA	NA	NA	NA	180	NA	NA	NA	NA	Sporozoite	NA		Bernard
Species-inf	NA	10/09/2019	Field	1st_scan	Fresh	D7	silicagel	0	181	L1009D7SA91	1	coluzzii	no	Sporozoite	NA		Bernard
Species-inf	NA	10/09/2019	Field	1st_scan	Fresh	D7	silicagel	0	182	L1009D7SA91	2	coluzzii	no	Sporozoite	NA		Bernard
Species-inf	NA	10/09/2019	Field	1st_scan	Fresh	D7	silicagel	0	183	L1009D7SA92	1	gambiae	no	Sporozoite	NA		Bernard
Species-inf	NA	10/09/2019	Field	1st_scan	Fresh	D7	silicagel	0	184	L1009D7SA92	2	gambiae	no	Sporozoite	NA		Bernard
Species-inf	NA	10/09/2019	Field	NA	NA	NA	NA	NA	185	NA	NA	NA	NA	Sporozoite	NA		Bernard
Species-inf	NA	10/09/2019	Field	NA	NA	NA	NA	NA	186	NA	NA	NA	NA	Sporozoite	NA		Bernard
Species-inf	NA	10/09/2019	Field	1st_scan	Fresh	D7	silicagel	0	187	L1009D7SA94	1	coluzzii	no	Sporozoite	NA		Bernard
Species-inf	NA	10/09/2019	Field	1st_scan	Fresh	D7	silicagel	0	188	L1009D7SA94	2	coluzzii	no	Sporozoite	NA		Bernard
Species-inf	NA	10/09/2019	Field	1st_scan	Fresh	D7	silicagel	0	189	L1009D7SA95	1	gambiae	no	Sporozoite	NA		Bernard
Species-inf	NA	10/09/2019	Field	1st_scan	Fresh	D7	silicagel	0	190	L1009D7SA95	2	gambiae	no	Sporozoite	NA		Bernard
Species-inf	NA	10/09/2019	Field	1st_scan	Fresh	D7	silicagel	0	191	L1009D7SA96	1	gambiae	no	Sporozoite	NA		Bernard
Species-inf	NA	10/09/2019	Field	1st_scan	Fresh	D7	silicagel	0	192	L1009D7SA96	2	gambiae	no	Sporozoite	NA		Bernard
Species-inf	NA	10/09/2019	Field	NA	NA	NA	NA	NA	193	NA	NA	NA	NA	Sporozoite	NA		Bernard
Species-inf	NA	10/09/2019	Field	NA	NA	NA	NA	NA	194	NA	NA	NA	NA	Sporozoite	NA		Bernard
Species-inf	NA	10/09/2019	Field	1st_scan	Fresh	D7	silicagel	0	195	L1009D7SA98	1	coluzzii	no	Sporozoite	NA		Bernard
Species-inf	NA	10/09/2019	Field	1st_scan	Fresh	D7	silicagel	0	196	L1009D7SA98	2	coluzzii	no	Sporozoite	NA		Bernard
Species-inf	NA	10/09/2019	Field	1st_scan	Fresh	D7	silicagel	0	197	L1009D7SA99	1	coluzzii	no	Sporozoite	NA		Bernard
Species-inf	NA	10/09/2019	Field	1st_scan	Fresh	D7	silicagel	0	198	L1009D7SA99	2	coluzzii	no	Sporozoite	NA		Bernard
Species-inf	NA	10/09/2019	Field	1st_scan	Fresh	D7	silicagel	0	199	L1009D7SA100	1	coluzzii	no	Sporozoite	NA		Bernard
Species-inf	NA	10/09/2019	Field	1st_scan	Fresh	D7	silicagel	0	200	L1009D7SA100	2	coluzzii	no	Sporozoite	NA		Bernard
Species-inf	NA	10/09/2019	Field	1st_scan	Fresh	D7	ethanol 80°	0	201	L1009D7EA1	1	coluzzii	no	Sporozoite	NA		Bernard
Species-inf	NA	10/09/2019	Field	1st_scan	Fresh	D7	ethanol 80°	0	202	L1009D7EA1	2	coluzzii	no	Sporozoite	NA		Bernard
Species-inf	NA	10/09/2019	Field	1st_scan	Fresh	D7	ethanol 80°	0	203	L1009D7EA2	1	coluzzii	yes	Sporozoite	NA		Bernard
Species-inf	NA	10/09/2019	Field	1st_scan	Fresh	D7	ethanol 80°	0	204	L1009D7EA2	2	coluzzii	yes	Sporozoite	NA		Bernard
Species-inf	NA	10/09/2019	Field	1st_scan	Fresh	D7	ethanol 80°	0	205	L1009D7EA3	1	coluzzii	no	Sporozoite	NA		Bernard
Species-inf	NA	10/09/2019	Field	1st_scan	Fresh	D7	ethanol 80°	0	206	L1009D7EA3	2	coluzzii	no	Sporozoite	NA		Bernard
Species-inf	NA	10/09/2019	Field	1st_scan	Fresh	D7	ethanol 80°	0	207	L1009D7EA4	1	gambiae	no	Sporozoite	NA		Bernard
Species-inf	NA	10/09/2019	Field	1st_scan	Fresh	D7	ethanol 80°	0	208	L1009D7EA4	2	gambiae	no	Sporozoite	NA		Bernard
Species-inf	NA	10/09/2019	Field	1st_scan	Fresh	D7	ethanol 80°	0	209	L1009D7EA5	1	coluzzii	no	Sporozoite	NA		Bernard
Species-inf	NA	10/09/2019	Field	1st_scan	Fresh	D7	ethanol 80°	0	210	L1009D7EA5	2	coluzzii	no	Sporozoite	NA		Bernard
Species-inf	NA	10/09/2019	Field	1st_scan	Fresh	D7	ethanol 80°	0	211	L1009D7EA6	1	coluzzii	no	Sporozoite	NA		Bernard
Species-inf	NA	10/09/2019	Field	1st_scan	Fresh	D7	ethanol 80°	0	212	L1009D7EA6	2	coluzzii	no	Sporozoite	NA		Bernard
Species-inf	NA	10/09/2019	Field	1st_scan	Fresh	D7	ethanol 80°	0	213	L1009D7EA7	1	coluzzii	yes	Sporozoite	NA		Bernard
Species-inf	NA	10/09/2019	Field	1st_scan	Fresh	D7	ethanol 80°	0	214	L1009D7EA7	2	coluzzii	yes	Sporozoite	NA		Bernard
Species-inf	NA	10/09/2019	Field	1st_scan	Fresh	D7	ethanol 80°	0	215	L1009D7EA8	1	coluzzii	yes	Sporozoite	NA		Bernard
Species-inf	NA	10/09/2019	Field	1st_scan	Fresh	D7	ethanol 80°	0	216	L1009D7EA8	2	coluzzii	yes	Sporozoite	NA		Bernard
Species-inf	NA	10/09/2019	Field	1st_scan	Fresh	D7	ethanol 80°	0	217	L1009D7EA9	1	coluzzii	yes	Sporozoite	NA		Bernard
Species-inf	NA	10/09/2019	Field	1st_scan	Fresh	D7	ethanol 80°	0	218	L1009D7EA9	2	coluzzii	yes	Sporozoite	NA		Bernard
Species-inf	NA	10/09/2019	Field	1st_scan	Fresh	D7	ethanol 80°	0	219	L1009D7EA10	1	coluzzii	no	Sporozoite	NA		Bernard
Species-inf	NA	10/09/2019	Field	1st_scan	Fresh	D7	ethanol 80°	0	220	L1009D7EA10	2	coluzzii	no	Sporozoite	NA		Bernard
Species-inf	NA	10/09/2019	Field	1st_scan	Fresh	D7	ethanol 80°	0	221	L1009D7EA11	1	gambiae	no	Sporozoite	NA		Bernard
Species-inf	NA	10/09/2019	Field	1st_scan	Fresh	D7	ethanol 80°	0	222	L1009D7EA11	2	gambiae	no	Sporozoite	NA		Bernard
Species-inf	NA	10/09/2019	Field	NA	NA	NA	NA	NA	223	NA	NA	NA	NA	Sporozoite	NA		Bernard
Species-inf	NA	10/09/2019	Field	NA	NA	NA	NA	NA	224	NA	NA	NA	NA	Sporozoite	NA		Bernard
Species-inf	NA	10/09/2019	Field	1st_scan	Fresh	D7	ethanol 80°	0	225	L1009D7EA13	1	gambiae	no	Sporozoite	NA		Bernard
Species-inf	NA	10/09/2019	Field	1st_scan	Fresh	D7	ethanol 80°	0	226	L1009D7EA13	2	gambiae	no	Sporozoite	NA		Bernard
Species-inf	NA	10/09/2019	Field	1st_scan	Fresh	D7	ethanol 80°	0	227	L1009D7EA14	1	coluzzii	no	Sporozoite	NA		Bernard
Species-inf	NA	10/09/2019	Field	1st_scan	Fresh	D7	ethanol 80°	0	228	L1009D7EA14	2	coluzzii	no	Sporozoite	NA		Bernard
Species-inf	NA	10/09/2019	Field	NA	NA	NA	NA	NA	229	NA	NA	NA	NA	Sporozoite	NA		Bernard
Species-inf	NA	10/09/2019	Field	NA	NA	NA	NA	NA	230	NA	NA	NA	NA	Sporozoite	NA		Bernard
Species-inf	NA	10/09/2019	Field	NA	NA	NA	NA	NA	231	NA	NA	NA	NA	Sporozoite	NA		Bernard
Species-inf	NA	10/09/2019	Field	NA	NA	NA	NA	NA	232	NA	NA	NA	NA	Sporozoite	NA		Bernard
Species-inf	NA	10/09/2019	Field	1st_scan	Fresh	D7	ethanol 80°	0	233	L1009D7EA17	1	coluzzii	no	Sporozoite	NA		Bernard
Species-inf	NA	10/09/2019	Field	1st_scan	Fresh	D7	ethanol 80°	0	234	L1009D7EA17	2	coluzzii	no	Sporozoite	NA		Bernard
Species-inf	NA	10/09/2019	Field	1st_scan	Fresh	D7	ethanol 80°	0	235	L1009D7EA18	1	gambiae	no	Sporozoite	NA		Bernard
Species-inf	NA	10/09/2019	Field	1st_scan	Fresh	D7	ethanol 80°	0	236	L1009D7EA18	2	gambiae	no	Sporozoite	NA		Bernard
Species-inf	NA	10/09/2019	Field	1st_scan	Fresh	D7	ethanol 80°	0	237	L1009D7EA19	1	coluzzii	no	Sporozoite	NA		Bernard
Species-inf	NA	10/09/2019	Field	1st_scan	Fresh	D7	ethanol 80°	0	238	L1009D7EA19	2	coluzzii	no	Sporozoite	NA		Bernard
Species-inf	NA	10/09/2019	Field	1st_scan	Fresh	D7	ethanol 80°	0	239	L1009D7EA20	1	coluzzii	no	Sporozoite	NA		Bernard
Species-inf	NA	10/09/2019	Field	1st_scan	Fresh	D7	ethanol 80°	0	240	L1009D7EA20	2	coluzzii	no	Sporozoite	NA		Bernard
Species-inf	NA	10/09/2019	Field	NA	NA	NA	NA	NA	241	NA	NA	NA	NA	Sporozoite	NA		Bernard
Species-inf	NA	10/09/2019	Field	NA	NA	NA	NA	NA	242	NA	NA	NA	NA	Sporozoite	NA		Bernard
Species-inf	NA	10/09/2019	Field	NA	NA	NA	NA	NA	243	NA	NA	NA	NA	Sporozoite	NA		Bernard
Species-inf	NA	10/09/2019	Field	NA	NA	NA	NA	NA	244	NA	NA	NA	NA	Sporozoite	NA		Bernard
Species-inf	NA	10/09/2019	Field	1st_scan	Fresh	D7	ethanol 80°	0	245	L1009D7EA23	1	coluzzii	no	Sporozoite	NA		Bernard
Species-inf	NA	10/09/2019	Field	1st_scan	Fresh	D7	ethanol 80°	0	246	L1009D7EA23	2	coluzzii	no	Sporozoite	NA		Bernard
Species-inf	NA	10/09/2019	Field	1st_scan	Fresh	D7	ethanol 80°	0	247	L1009D7EA24	1	coluzzii	yes	Sporozoite	NA		Bernard
Species-inf	NA	10/09/2019	Field	1st_scan	Fresh	D7	ethanol 80°	0	248	L1009D7EA24	2	coluzzii	yes	Sporozoite	NA		Bernard
Species-inf	NA	10/09/2019	Field	NA	NA	NA	NA	NA	249	NA	NA	NA	NA	Sporozoite	NA		Bernard
Species-inf	NA	10/09/2019	Field	NA	NA	NA	NA	NA	250	NA	NA	NA	NA	Sporozoite	NA		Bernard
Species-inf	NA	10/09/2019	Field	1st_scan	Fresh	D7	ethanol 80°	0	251	L1009D7EA26	1	coluzzii	no	Sporozoite	NA		Bernard
Species-inf	NA	10/09/2019	Field	1st_scan	Fresh	D7	ethanol 80°	0	252	L1009D7EA26	2	coluzzii	no	Sporozoite	NA		Bernard
Species-inf	NA	10/09/2019	Field	1st_scan	Fresh	D7	ethanol 80°	0	253	L1009D7EA27	1	coluzzii	no	Sporozoite	NA		Bernard
Species-inf	NA	10/09/2019	Field	1st_scan	Fresh	D7	ethanol 80°	0	254	L1009D7EA27	2	coluzzii	no	Sporozoite	NA		Bernard
Species-inf	NA	10/09/2019	Field	1st_scan	Fresh	D7	ethanol 80°	0	255	L1009D7EA28	1	coluzzii	no	Sporozoite	NA		Bernard
Species-inf	NA	10/09/2019	Field	1st_scan	Fresh	D7	ethanol 80°	0	256	L1009D7EA28	2	coluzzii	no	Sporozoite	NA		Bernard
Species-inf	NA	10/09/2019	Field	1st_scan	Fresh	D7	ethanol 80°	0	257	L1009D7EA29	1	coluzzii	yes	Sporozoite	NA		Bernard
Species-inf	NA	10/09/2019	Field	1st_scan	Fresh	D7	ethanol 80°	0	258	L1009D7EA29	2	coluzzii	yes	Sporozoite	NA		Bernard
Species-inf	NA	10/09/2019	Field	1st_scan	Fresh	D7	ethanol 80°	0	259	L1009D7EA30	1	coluzzii	no	Sporozoite	NA		Bernard
Species-inf	NA	10/09/2019	Field	1st_scan	Fresh	D7	ethanol 80°	0	260	L1009D7EA30	2	coluzzii	no	Sporozoite	NA		Bernard
Species-inf	NA	10/09/2019	Field	1st_scan	Fresh	D7	ethanol 80°	0	261	L1009D7EA31	1	coluzzii	no	Sporozoite	NA		Bernard
Species-inf	NA	10/09/2019	Field	1st_scan	Fresh	D7	ethanol 80°	0	262	L1009D7EA31	2	coluzzii	no	Sporozoite	NA		Bernard
Species-inf	NA	10/09/2019	Field	NA	NA	NA	NA	NA	263	NA	NA	NA	NA	Sporozoite	NA		Bernard
Species-inf	NA	10/09/2019	Field	NA	NA	NA	NA	NA	264	NA	NA	NA	NA	Sporozoite	NA		Bernard
Species-inf	NA	10/09/2019	Field	1st_scan	Fresh	D7	ethanol 80°	0	265	L1009D7EA33	1	gambiae	no	Sporozoite	NA		Bernard
Species-inf	NA	10/09/2019	Field	1st_scan	Fresh	D7	ethanol 80°	0	266	L1009D7EA33	2	gambiae	no	Sporozoite	NA		Bernard
Species-inf	NA	10/09/2019	Field	NA	NA	NA	NA	NA	267	NA	NA	NA	NA	Sporozoite	NA		Bernard
Species-inf	NA	10/09/2019	Field	NA	NA	NA	NA	NA	268	NA	NA	NA	NA	Sporozoite	NA		Bernard
Species-inf	NA	10/09/2019	Field	1st_scan	Fresh	D7	ethanol 80°	0	269	L1009D7EA35	1	gambiae	no	Sporozoite	NA		Bernard
Species-inf	NA	10/09/2019	Field	1st_scan	Fresh	D7	ethanol 80°	0	270	L1009D7EA35	2	gambiae	no	Sporozoite	NA		Bernard
Species-inf	NA	10/09/2019	Field	1st_scan	Fresh	D7	ethanol 80°	0	271	L1009D7EA36	1	coluzzii	no	Sporozoite	NA		Bernard
Species-inf	NA	10/09/2019	Field	1st_scan	Fresh	D7	ethanol 80°	0	272	L1009D7EA36	2	coluzzii	no	Sporozoite	NA		Bernard
Species-inf	NA	10/09/2019	Field	1st_scan	Fresh	D7	ethanol 80°	0	273	L1009D7EA37	1	gambiae	no	Sporozoite	NA		Bernard
Species-inf	NA	10/09/2019	Field	1st_scan	Fresh	D7	ethanol 80°	0	274	L1009D7EA37	2	gambiae	no	Sporozoite	NA		Bernard
Species-inf	NA	10/09/2019	Field	1st_scan	Fresh	D7	ethanol 80°	0	275	L1009D7EA38	1	coluzzii	no	Sporozoite	NA		Bernard
Species-inf	NA	10/09/2019	Field	1st_scan	Fresh	D7	ethanol 80°	0	276	L1009D7EA38	2	coluzzii	no	Sporozoite	NA		Bernard
Species-inf	NA	10/09/2019	Field	1st_scan	Fresh	D7	ethanol 80°	0	277	L1009D7EA39	1	gambiae	no	Sporozoite	NA		Bernard
Species-inf	NA	10/09/2019	Field	1st_scan	Fresh	D7	ethanol 80°	0	278	L1009D7EA39	2	gambiae	no	Sporozoite	NA		Bernard
Species-inf	NA	10/09/2019	Field	1st_scan	Fresh	D7	ethanol 80°	0	279	L1009D7EA40	1	gambiae	no	Sporozoite	NA		Bernard
Species-inf	NA	10/09/2019	Field	1st_scan	Fresh	D7	ethanol 80°	0	280	L1009D7EA40	2	gambiae	no	Sporozoite	NA		Bernard
Species-inf	NA	10/09/2019	Field	NA	NA	NA	NA	NA	281	NA	NA	NA	NA	Sporozoite	NA		Bernard
Species-inf	NA	10/09/2019	Field	NA	NA	NA	NA	NA	282	NA	NA	NA	NA	Sporozoite	NA		Bernard
Species-inf	NA	10/09/2019	Field	NA	NA	NA	NA	NA	283	NA	NA	NA	NA	Sporozoite	NA		Bernard
Species-inf	NA	10/09/2019	Field	NA	NA	NA	NA	NA	284	NA	NA	NA	NA	Sporozoite	NA		Bernard
Species-inf	NA	10/09/2019	Field	1st_scan	Fresh	D7	ethanol 80°	0	285	L1009D7EA43	1	coluzzii	no	Sporozoite	NA		Bernard
Species-inf	NA	10/09/2019	Field	1st_scan	Fresh	D7	ethanol 80°	0	286	L1009D7EA43	2	coluzzii	no	Sporozoite	NA		Bernard
Species-inf	NA	10/09/2019	Field	1st_scan	Fresh	D7	ethanol 80°	0	287	L1009D7EA44	1	coluzzii	no	Sporozoite	NA		Bernard
Species-inf	NA	10/09/2019	Field	1st_scan	Fresh	D7	ethanol 80°	0	288	L1009D7EA44	2	coluzzii	no	Sporozoite	NA		Bernard
Species-inf	NA	10/09/2019	Field	1st_scan	Fresh	D7	ethanol 80°	0	289	L1009D7EA45	1	coluzzii	no	Sporozoite	NA		Bernard
Species-inf	NA	10/09/2019	Field	1st_scan	Fresh	D7	ethanol 80°	0	290	L1009D7EA45	2	coluzzii	no	Sporozoite	NA		Bernard
Species-inf	NA	10/09/2019	Field	1st_scan	Fresh	D7	ethanol 80°	0	291	L1009D7EA46	1	coluzzii	no	Sporozoite	NA		Bernard
Species-inf	NA	10/09/2019	Field	1st_scan	Fresh	D7	ethanol 80°	0	292	L1009D7EA46	2	coluzzii	no	Sporozoite	NA		Bernard
Species-inf	NA	10/09/2019	Field	1st_scan	Fresh	D7	ethanol 80°	0	293	L1009D7EA47	1	coluzzii	no	Sporozoite	NA		Bernard
Species-inf	NA	10/09/2019	Field	1st_scan	Fresh	D7	ethanol 80°	0	294	L1009D7EA47	2	coluzzii	no	Sporozoite	NA		Bernard
Species-inf	NA	10/09/2019	Field	1st_scan	Fresh	D7	ethanol 80°	0	295	L1009D7EA48	1	coluzzii	no	Sporozoite	NA		Bernard
Species-inf	NA	10/09/2019	Field	1st_scan	Fresh	D7	ethanol 80°	0	296	L1009D7EA48	2	coluzzii	no	Sporozoite	NA		Bernard
Species-inf	NA	10/09/2019	Field	1st_scan	Fresh	D7	ethanol 80°	0	297	L1009D7EA49	1	coluzzii	yes	Sporozoite	NA		Bernard
Species-inf	NA	10/09/2019	Field	1st_scan	Fresh	D7	ethanol 80°	0	298	L1009D7EA49	2	coluzzii	yes	Sporozoite	NA		Bernard
Species-inf	NA	10/09/2019	Field	1st_scan	Fresh	D7	ethanol 80°	0	299	L1009D7EA50	1	coluzzii	no	Sporozoite	NA		Bernard
Species-inf	NA	10/09/2019	Field	1st_scan	Fresh	D7	ethanol 80°	0	300	L1009D7EA50	2	coluzzii	no	Sporozoite	NA		Bernard
Species-inf	NA	10/09/2019	Field	1st_scan	Fresh	D7	ethanol 80°	0	301	L1009D7EA51	1	coluzzii	no	Sporozoite	NA		Bernard
Species-inf	NA	10/09/2019	Field	1st_scan	Fresh	D7	ethanol 80°	0	302	L1009D7EA51	2	coluzzii	no	Sporozoite	NA		Bernard
Species-inf	NA	10/09/2019	Field	1st_scan	Fresh	D7	ethanol 80°	0	303	L1009D7EA52	1	coluzzii	no	Sporozoite	NA		Bernard
Species-inf	NA	10/09/2019	Field	1st_scan	Fresh	D7	ethanol 80°	0	304	L1009D7EA52	2	coluzzii	no	Sporozoite	NA		Bernard
Species-inf	NA	10/09/2019	Field	1st_scan	Fresh	D7	ethanol 80°	0	305	L1009D7EA53	1	coluzzii	no	Sporozoite	NA		Bernard
Species-inf	NA	10/09/2019	Field	1st_scan	Fresh	D7	ethanol 80°	0	306	L1009D7EA53	2	coluzzii	no	Sporozoite	NA		Bernard
Species-inf	NA	10/09/2019	Field	1st_scan	Fresh	D7	ethanol 80°	0	307	L1009D7EA54	1	coluzzii	no	Sporozoite	NA		Bernard
Species-inf	NA	10/09/2019	Field	1st_scan	Fresh	D7	ethanol 80°	0	308	L1009D7EA54	2	coluzzii	no	Sporozoite	NA		Bernard
Species-inf	NA	10/09/2019	Field	NA	NA	NA	NA	NA	309	NA	NA	NA	NA	Sporozoite	NA		Bernard
Species-inf	NA	10/09/2019	Field	NA	NA	NA	NA	NA	310	NA	NA	NA	NA	Sporozoite	NA		Bernard
Species-inf	NA	10/09/2019	Field	1st_scan	Fresh	D7	ethanol 80°	0	311	L1009D7EA56	1	coluzzii	yes	Sporozoite	NA		Bernard
Species-inf	NA	10/09/2019	Field	1st_scan	Fresh	D7	ethanol 80°	0	312	L1009D7EA56	2	coluzzii	yes	Sporozoite	NA		Bernard
Species-inf	NA	10/09/2019	Field	NA	NA	NA	NA	NA	313	NA	NA	NA	NA	Sporozoite	NA		Bernard
Species-inf	NA	10/09/2019	Field	NA	NA	NA	NA	NA	314	NA	NA	NA	NA	Sporozoite	NA		Bernard
Species-inf	NA	10/09/2019	Field	1st_scan	Fresh	D7	ethanol 80°	0	315	L1009D7EA58	1	coluzzii	no	Sporozoite	NA		Bernard
Species-inf	NA	10/09/2019	Field	1st_scan	Fresh	D7	ethanol 80°	0	316	L1009D7EA58	2	coluzzii	no	Sporozoite	NA		Bernard
Species-inf	NA	10/09/2019	Field	1st_scan	Fresh	D7	ethanol 80°	0	317	L1009D7EA59	1	coluzzii	no	Sporozoite	NA		Bernard
Species-inf	NA	10/09/2019	Field	1st_scan	Fresh	D7	ethanol 80°	0	318	L1009D7EA59	2	coluzzii	no	Sporozoite	NA		Bernard
Species-inf	NA	10/09/2019	Field	1st_scan	Fresh	D7	ethanol 80°	0	319	L1009D7EA60	1	coluzzii	no	Sporozoite	NA		Bernard
Species-inf	NA	10/09/2019	Field	1st_scan	Fresh	D7	ethanol 80°	0	320	L1009D7EA60	2	coluzzii	no	Sporozoite	NA		Bernard
Species-inf	NA	10/09/2019	Field	1st_scan	Fresh	D7	ethanol 80°	0	321	L1009D7EA61	1	coluzzii	no	Sporozoite	NA		Bernard
Species-inf	NA	10/09/2019	Field	1st_scan	Fresh	D7	ethanol 80°	0	322	L1009D7EA61	2	coluzzii	no	Sporozoite	NA		Bernard
Species-inf	NA	10/09/2019	Field	1st_scan	Fresh	D7	ethanol 80°	0	323	L1009D7EA62	1	coluzzii	no	Sporozoite	NA		Bernard
Species-inf	NA	10/09/2019	Field	1st_scan	Fresh	D7	ethanol 80°	0	324	L1009D7EA62	2	coluzzii	no	Sporozoite	NA		Bernard
Species-inf	NA	10/09/2019	Field	1st_scan	Fresh	D7	ethanol 80°	0	325	L1009D7EA63	1	coluzzii	no	Sporozoite	NA		Bernard
Species-inf	NA	10/09/2019	Field	1st_scan	Fresh	D7	ethanol 80°	0	326	L1009D7EA63	2	coluzzii	no	Sporozoite	NA		Bernard
Species-inf	NA	10/09/2019	Field	1st_scan	Fresh	D7	ethanol 80°	0	327	L1009D7EA64	1	coluzzii	yes	Sporozoite	NA		Bernard
Species-inf	NA	10/09/2019	Field	1st_scan	Fresh	D7	ethanol 80°	0	328	L1009D7EA64	2	coluzzii	yes	Sporozoite	NA		Bernard
Species-inf	NA	10/09/2019	Field	1st_scan	Fresh	D7	ethanol 80°	0	329	L1009D7EA65	1	coluzzii	no	Sporozoite	NA		Bernard
Species-inf	NA	10/09/2019	Field	1st_scan	Fresh	D7	ethanol 80°	0	330	L1009D7EA65	2	coluzzii	no	Sporozoite	NA		Bernard
Species-inf	NA	10/09/2019	Field	1st_scan	Fresh	D7	ethanol 80°	0	331	L1009D7EA66	1	coluzzii	no	Sporozoite	NA		Bernard
Species-inf	NA	10/09/2019	Field	1st_scan	Fresh	D7	ethanol 80°	0	332	L1009D7EA66	2	coluzzii	no	Sporozoite	NA		Bernard
Species-inf	NA	10/09/2019	Field	NA	NA	NA	NA	NA	333	NA	NA	NA	NA	Sporozoite	NA		Bernard
Species-inf	NA	10/09/2019	Field	NA	NA	NA	NA	NA	334	NA	NA	NA	NA	Sporozoite	NA		Bernard
Species-inf	NA	10/09/2019	Field	1st_scan	Fresh	D7	ethanol 80°	0	335	L1009D7EA68	1	coluzzii	no	Sporozoite	NA		Bernard
Species-inf	NA	10/09/2019	Field	1st_scan	Fresh	D7	ethanol 80°	0	336	L1009D7EA68	2	coluzzii	no	Sporozoite	NA		Bernard
Species-inf	NA	10/09/2019	Field	1st_scan	Fresh	D7	ethanol 80°	0	337	L1009D7EA69	1	coluzzii	no	Sporozoite	NA		Bernard
Species-inf	NA	10/09/2019	Field	1st_scan	Fresh	D7	ethanol 80°	0	338	L1009D7EA69	2	coluzzii	no	Sporozoite	NA		Bernard
Species-inf	NA	10/09/2019	Field	NA	NA	NA	NA	NA	339	NA	NA	NA	NA	Sporozoite	NA		Bernard
Species-inf	NA	10/09/2019	Field	NA	NA	NA	NA	NA	340	NA	NA	NA	NA	Sporozoite	NA		Bernard
Species-inf	NA	10/09/2019	Field	1st_scan	Fresh	D7	ethanol 80°	0	341	L1009D7EA71	1	coluzzii	no	Sporozoite	NA		Bernard
Species-inf	NA	10/09/2019	Field	1st_scan	Fresh	D7	ethanol 80°	0	342	L1009D7EA71	2	coluzzii	no	Sporozoite	NA		Bernard
Species-inf	NA	10/09/2019	Field	1st_scan	Fresh	D7	ethanol 80°	0	343	L1009D7EA72	1	coluzzii	yes	Sporozoite	NA		Bernard
Species-inf	NA	10/09/2019	Field	1st_scan	Fresh	D7	ethanol 80°	0	344	L1009D7EA72	2	coluzzii	yes	Sporozoite	NA		Bernard
Species-inf	NA	10/09/2019	Field	NA	NA	NA	NA	NA	345	NA	NA	NA	NA	Sporozoite	NA		Bernard
Species-inf	NA	10/09/2019	Field	NA	NA	NA	NA	NA	346	NA	NA	NA	NA	Sporozoite	NA		Bernard
Species-inf	NA	10/09/2019	Field	1st_scan	Fresh	D7	ethanol 80°	0	347	L1009D7EA74	1	coluzzii	no	Sporozoite	NA		Bernard
Species-inf	NA	10/09/2019	Field	1st_scan	Fresh	D7	ethanol 80°	0	348	L1009D7EA74	2	coluzzii	no	Sporozoite	NA		Bernard
Species-inf	NA	10/09/2019	Field	NA	NA	NA	NA	NA	349	NA	NA	NA	NA	Sporozoite	NA		Bernard
Species-inf	NA	10/09/2019	Field	NA	NA	NA	NA	NA	350	NA	NA	NA	NA	Sporozoite	NA		Bernard
Species-inf	NA	10/09/2019	Field	1st_scan	Fresh	D7	ethanol 80°	0	351	L1009D7EA76	1	coluzzii	no	Sporozoite	NA		Bernard
Species-inf	NA	10/09/2019	Field	1st_scan	Fresh	D7	ethanol 80°	0	352	L1009D7EA76	2	coluzzii	no	Sporozoite	NA		Bernard
Species-inf	NA	10/09/2019	Field	1st_scan	Fresh	D7	ethanol 80°	0	353	L1009D7EA77	1	coluzzii	no	Sporozoite	NA		Bernard
Species-inf	NA	10/09/2019	Field	1st_scan	Fresh	D7	ethanol 80°	0	354	L1009D7EA77	2	coluzzii	no	Sporozoite	NA		Bernard
Species-inf	NA	10/09/2019	Field	1st_scan	Fresh	D7	ethanol 80°	0	355	L1009D7EA78	1	coluzzii	no	Sporozoite	NA		Bernard
Species-inf	NA	10/09/2019	Field	1st_scan	Fresh	D7	ethanol 80°	0	356	L1009D7EA78	2	coluzzii	no	Sporozoite	NA		Bernard
Species-inf	NA	10/09/2019	Field	1st_scan	Fresh	D7	ethanol 80°	0	357	L1009D7EA79	1	gambiae	yes	Sporozoite	NA		Bernard
Species-inf	NA	10/09/2019	Field	1st_scan	Fresh	D7	ethanol 80°	0	358	L1009D7EA79	2	gambiae	yes	Sporozoite	NA		Bernard
Species-inf	NA	10/09/2019	Field	NA	NA	NA	NA	NA	359	NA	NA	NA	NA	Sporozoite	NA		Bernard
Species-inf	NA	10/09/2019	Field	NA	NA	NA	NA	NA	360	NA	NA	NA	NA	Sporozoite	NA		Bernard
Species-inf	NA	10/09/2019	Field	1st_scan	Fresh	D7	ethanol 80°	0	361	L1009D7EA81	1	coluzzii	no	Sporozoite	NA		Bernard
Species-inf	NA	10/09/2019	Field	1st_scan	Fresh	D7	ethanol 80°	0	362	L1009D7EA81	2	coluzzii	no	Sporozoite	NA		Bernard
Species-inf	NA	10/09/2019	Field	1st_scan	Fresh	D7	ethanol 80°	0	363	L1009D7EA82	1	coluzzii	no	Sporozoite	NA		Bernard
Species-inf	NA	10/09/2019	Field	1st_scan	Fresh	D7	ethanol 80°	0	364	L1009D7EA82	2	coluzzii	no	Sporozoite	NA		Bernard
Species-inf	NA	10/09/2019	Field	NA	NA	NA	NA	NA	365	NA	NA	NA	NA	Sporozoite	NA		Bernard
Species-inf	NA	10/09/2019	Field	NA	NA	NA	NA	NA	366	NA	NA	NA	NA	Sporozoite	NA		Bernard
Species-inf	NA	10/09/2019	Field	1st_scan	Fresh	D7	ethanol 80°	0	367	L1009D7EA84	1	coluzzii	no	Sporozoite	NA		Bernard
Species-inf	NA	10/09/2019	Field	1st_scan	Fresh	D7	ethanol 80°	0	368	L1009D7EA84	2	coluzzii	no	Sporozoite	NA		Bernard
Species-inf	NA	10/09/2019	Field	1st_scan	Fresh	D7	ethanol 80°	0	369	L1009D7EA85	1	coluzzii	no	Sporozoite	NA		Bernard
Species-inf	NA	10/09/2019	Field	1st_scan	Fresh	D7	ethanol 80°	0	370	L1009D7EA85	2	coluzzii	no	Sporozoite	NA		Bernard
Species-inf	NA	10/09/2019	Field	1st_scan	Fresh	D7	ethanol 80°	0	371	L1009D7EA86	1	coluzzii	no	Sporozoite	NA		Bernard
Species-inf	NA	10/09/2019	Field	1st_scan	Fresh	D7	ethanol 80°	0	372	L1009D7EA86	2	coluzzii	no	Sporozoite	NA		Bernard
Species-inf	NA	10/09/2019	Field	1st_scan	Fresh	D7	ethanol 80°	0	373	L1009D7EA87	1	coluzzii	no	Sporozoite	NA		Bernard
Species-inf	NA	10/09/2019	Field	1st_scan	Fresh	D7	ethanol 80°	0	374	L1009D7EA87	2	coluzzii	no	Sporozoite	NA		Bernard
Species-inf	NA	10/09/2019	Field	NA	NA	NA	NA	NA	375	NA	NA	NA	NA	Sporozoite	NA		Bernard
Species-inf	NA	10/09/2019	Field	NA	NA	NA	NA	NA	376	NA	NA	NA	NA	Sporozoite	NA		Bernard
Species-inf	NA	10/09/2019	Field	1st_scan	Fresh	D7	ethanol 80°	0	377	L1009D7EA89	1	coluzzii	no	Sporozoite	NA		Bernard
Species-inf	NA	10/09/2019	Field	1st_scan	Fresh	D7	ethanol 80°	0	378	L1009D7EA89	2	coluzzii	no	Sporozoite	NA		Bernard
Species-inf	NA	10/09/2019	Field	1st_scan	Fresh	D7	ethanol 80°	0	379	L1009D7EA90	1	gambiae	no	Sporozoite	NA		Bernard
Species-inf	NA	10/09/2019	Field	1st_scan	Fresh	D7	ethanol 80°	0	380	L1009D7EA90	2	gambiae	no	Sporozoite	NA		Bernard
Species-inf	NA	10/09/2019	Field	NA	NA	NA	NA	NA	381	NA	NA	NA	NA	Sporozoite	NA		Bernard
Species-inf	NA	10/09/2019	Field	NA	NA	NA	NA	NA	382	NA	NA	NA	NA	Sporozoite	NA		Bernard
Species-inf	NA	10/09/2019	Field	1st_scan	Fresh	D7	ethanol 80°	0	383	L1009D7EA92	1	coluzzii	no	Sporozoite	NA		Bernard
Species-inf	NA	10/09/2019	Field	1st_scan	Fresh	D7	ethanol 80°	0	384	L1009D7EA92	2	coluzzii	no	Sporozoite	NA		Bernard
Species-inf	NA	10/09/2019	Field	1st_scan	Fresh	D7	ethanol 80°	0	385	L1009D7EA93	1	coluzzii	yes	Sporozoite	NA		Bernard
Species-inf	NA	10/09/2019	Field	1st_scan	Fresh	D7	ethanol 80°	0	386	L1009D7EA93	2	coluzzii	yes	Sporozoite	NA		Bernard
Species-inf	NA	10/09/2019	Field	1st_scan	Fresh	D7	ethanol 80°	0	387	L1009D7EA94	1	coluzzii	no	Sporozoite	NA		Bernard
Species-inf	NA	10/09/2019	Field	1st_scan	Fresh	D7	ethanol 80°	0	388	L1009D7EA94	2	coluzzii	no	Sporozoite	NA		Bernard
Species-inf	NA	10/09/2019	Field	1st_scan	Fresh	D7	ethanol 80°	0	389	L1009D7EA95	1	coluzzii	yes	Sporozoite	NA		Bernard
Species-inf	NA	10/09/2019	Field	1st_scan	Fresh	D7	ethanol 80°	0	390	L1009D7EA95	2	coluzzii	yes	Sporozoite	NA		Bernard
Species-inf	NA	10/09/2019	Field	1st_scan	Fresh	D7	ethanol 80°	0	391	L1009D7EA96	1	coluzzii	no	Sporozoite	NA		Bernard
Species-inf	NA	10/09/2019	Field	1st_scan	Fresh	D7	ethanol 80°	0	392	L1009D7EA96	2	coluzzii	no	Sporozoite	NA		Bernard
Species-inf	NA	10/09/2019	Field	1st_scan	Fresh	D7	ethanol 80°	0	393	L1009D7EA97	1	coluzzii	no	Sporozoite	NA		Bernard
Species-inf	NA	10/09/2019	Field	1st_scan	Fresh	D7	ethanol 80°	0	394	L1009D7EA97	2	coluzzii	no	Sporozoite	NA		Bernard
Species-inf	NA	10/09/2019	Field	1st_scan	Fresh	D7	ethanol 80°	0	395	L1009D7EA98	1	coluzzii	yes	Sporozoite	NA		Bernard
Species-inf	NA	10/09/2019	Field	1st_scan	Fresh	D7	ethanol 80°	0	396	L1009D7EA98	2	coluzzii	yes	Sporozoite	NA		Bernard
Species-inf	NA	10/09/2019	Field	NA	NA	NA	NA	NA	397	NA	NA	NA	NA	Sporozoite	NA		Bernard
Species-inf	NA	10/09/2019	Field	NA	NA	NA	NA	NA	398	NA	NA	NA	NA	Sporozoite	NA		Bernard
Species-inf	NA	10/09/2019	Field	NA	NA	NA	NA	NA	399	NA	NA	NA	NA	Sporozoite	NA		Bernard
Species-inf	NA	10/09/2019	Field	NA	NA	NA	NA	NA	400	NA	NA	NA	NA	Sporozoite	NA		Bernard
Species-inf	NA	11/09/2019	Field	NA	NA	NA	NA	NA	401	NA	NA	NA	NA	Sporozoite	NA		Bernard	scan vide
Species-inf	NA	11/09/2019	Field	NA	NA	NA	NA	NA	402	NA	NA	NA	NA	Sporozoite	NA		Bernard	scan vide
Species-inf	NA	11/09/2019	Field	NA	NA	NA	NA	NA	403	NA	NA	NA	NA	Sporozoite	NA		Bernard
Species-inf	NA	11/09/2019	Field	NA	NA	NA	NA	NA	404	NA	NA	NA	NA	Sporozoite	NA		Bernard
Species-inf	NA	11/09/2019	Field	1st_scan	Fresh	D7	ethanol 80°	0	405	L1109D7EA2	1	gambiae	no	Sporozoite	NA		Bernard
Species-inf	NA	11/09/2019	Field	1st_scan	Fresh	D7	ethanol 80°	0	406	L1109D7EA2	2	gambiae	no	Sporozoite	NA		Bernard
Species-inf	NA	11/09/2019	Field	1st_scan	Fresh	D7	ethanol 80°	0	407	L1109D7EA3	1	coluzzii	yes	Sporozoite	NA		Bernard
Species-inf	NA	11/09/2019	Field	1st_scan	Fresh	D7	ethanol 80°	0	408	L1109D7EA3	2	coluzzii	yes	Sporozoite	NA		Bernard
Species-inf	NA	11/09/2019	Field	1st_scan	Fresh	D7	ethanol 80°	0	409	L1109D7EA4	1	coluzzii	no	Sporozoite	NA		Bernard
Species-inf	NA	11/09/2019	Field	1st_scan	Fresh	D7	ethanol 80°	0	410	L1109D7EA4	2	coluzzii	no	Sporozoite	NA		Bernard
Species-inf	NA	11/09/2019	Field	NA	NA	NA	NA	NA	411	NA	NA	NA	NA	Sporozoite	NA		Bernard
Species-inf	NA	11/09/2019	Field	NA	NA	NA	NA	NA	412	NA	NA	NA	NA	Sporozoite	NA		Bernard
Species-inf	NA	11/09/2019	Field	1st_scan	Fresh	D7	ethanol 80°	0	413	L1109D7EA6	1	gambiae	no	Sporozoite	NA		Bernard
Species-inf	NA	11/09/2019	Field	1st_scan	Fresh	D7	ethanol 80°	0	414	L1109D7EA6	2	gambiae	no	Sporozoite	NA		Bernard
Species-inf	NA	11/09/2019	Field	1st_scan	Fresh	D7	ethanol 80°	0	415	L1109D7EA7	1	gambiae	no	Sporozoite	NA		Bernard
Species-inf	NA	11/09/2019	Field	1st_scan	Fresh	D7	ethanol 80°	0	416	L1109D7EA7	2	gambiae	no	Sporozoite	NA		Bernard
Species-inf	NA	11/09/2019	Field	1st_scan	Fresh	D7	ethanol 80°	0	417	L1109D7EA8	1	gambiae	yes	Sporozoite	NA		Bernard
Species-inf	NA	11/09/2019	Field	1st_scan	Fresh	D7	ethanol 80°	0	418	L1109D7EA8	2	gambiae	yes	Sporozoite	NA		Bernard
Species-inf	NA	11/09/2019	Field	NA	NA	NA	NA	NA	419	NA	NA	NA	NA	Sporozoite	NA		Bernard
Species-inf	NA	11/09/2019	Field	NA	NA	NA	NA	NA	420	NA	NA	NA	NA	Sporozoite	NA		Bernard
Species-inf	NA	11/09/2019	Field	1st_scan	Fresh	D7	ethanol 80°	0	421	L1109D7EA10	1	coluzzii	no	Sporozoite	NA		Bernard
Species-inf	NA	11/09/2019	Field	1st_scan	Fresh	D7	ethanol 80°	0	422	L1109D7EA10	2	coluzzii	no	Sporozoite	NA		Bernard
Species-inf	NA	11/09/2019	Field	1st_scan	Fresh	D7	ethanol 80°	0	423	L1109D7EA11	1	gambiae	no	Sporozoite	NA		Bernard
Species-inf	NA	11/09/2019	Field	1st_scan	Fresh	D7	ethanol 80°	0	424	L1109D7EA11	2	gambiae	no	Sporozoite	NA		Bernard
Species-inf	NA	11/09/2019	Field	1st_scan	Fresh	D7	ethanol 80°	0	425	L1109D7EA12	1	coluzzii	no	Sporozoite	NA		Bernard
Species-inf	NA	11/09/2019	Field	1st_scan	Fresh	D7	ethanol 80°	0	426	L1109D7EA12	2	coluzzii	no	Sporozoite	NA		Bernard
Species-inf	NA	11/09/2019	Field	1st_scan	Fresh	D7	ethanol 80°	0	427	L1109D7EA13	1	coluzzii	no	Sporozoite	NA		Bernard
Species-inf	NA	11/09/2019	Field	1st_scan	Fresh	D7	ethanol 80°	0	428	L1109D7EA13	2	coluzzii	no	Sporozoite	NA		Bernard
Species-inf	NA	11/09/2019	Field	1st_scan	Fresh	D7	ethanol 80°	0	429	L1109D7EA14	1	gambiae	no	Sporozoite	NA		Bernard
Species-inf	NA	11/09/2019	Field	1st_scan	Fresh	D7	ethanol 80°	0	430	L1109D7EA14	2	gambiae	no	Sporozoite	NA		Bernard
Species-inf	NA	11/09/2019	Field	1st_scan	Fresh	D7	ethanol 80°	0	431	L1109D7EA15	1	gambiae	no	Sporozoite	NA		Bernard
Species-inf	NA	11/09/2019	Field	1st_scan	Fresh	D7	ethanol 80°	0	432	L1109D7EA15	2	gambiae	no	Sporozoite	NA		Bernard
Species-inf	NA	11/09/2019	Field	1st_scan	Fresh	D7	ethanol 80°	0	433	L1109D7EA16	1	gambiae	no	Sporozoite	NA		Bernard
Species-inf	NA	11/09/2019	Field	1st_scan	Fresh	D7	ethanol 80°	0	434	L1109D7EA16	2	gambiae	no	Sporozoite	NA		Bernard
Species-inf	NA	11/09/2019	Field	1st_scan	Fresh	D7	ethanol 80°	0	435	L1109D7EA17	1	coluzzii	no	Sporozoite	NA		Bernard
Species-inf	NA	11/09/2019	Field	1st_scan	Fresh	D7	ethanol 80°	0	436	L1109D7EA17	2	coluzzii	no	Sporozoite	NA		Bernard
Species-inf	NA	11/09/2019	Field	1st_scan	Fresh	D7	ethanol 80°	0	437	L1109D7EA18	1	coluzzii	no	Sporozoite	NA		Bernard
Species-inf	NA	11/09/2019	Field	1st_scan	Fresh	D7	ethanol 80°	0	438	L1109D7EA18	2	coluzzii	no	Sporozoite	NA		Bernard
Species-inf	NA	11/09/2019	Field	1st_scan	Fresh	D7	ethanol 80°	0	439	L1109D7EA19	1	gambiae	no	Sporozoite	NA		Bernard
Species-inf	NA	11/09/2019	Field	1st_scan	Fresh	D7	ethanol 80°	0	440	L1109D7EA19	2	gambiae	no	Sporozoite	NA		Bernard
Species-inf	NA	11/09/2019	Field	1st_scan	Fresh	D7	ethanol 80°	0	441	L1109D7EA20	1	gambiae	no	Sporozoite	NA		Bernard
Species-inf	NA	11/09/2019	Field	1st_scan	Fresh	D7	ethanol 80°	0	442	L1109D7EA20	2	gambiae	no	Sporozoite	NA		Bernard
Species-inf	NA	11/09/2019	Field	1st_scan	Fresh	D7	ethanol 80°	0	443	L1109D7EA21	1	coluzzii	no	Sporozoite	NA		Bernard
Species-inf	NA	11/09/2019	Field	1st_scan	Fresh	D7	ethanol 80°	0	444	L1109D7EA21	2	coluzzii	no	Sporozoite	NA		Bernard
Species-inf	NA	11/09/2019	Field	1st_scan	Fresh	D7	ethanol 80°	0	445	L1109D7EA22	1	coluzzii	no	Sporozoite	NA		Bernard
Species-inf	NA	11/09/2019	Field	1st_scan	Fresh	D7	ethanol 80°	0	446	L1109D7EA22	2	coluzzii	no	Sporozoite	NA		Bernard
Species-inf	NA	11/09/2019	Field	1st_scan	Fresh	D7	ethanol 80°	0	447	L1109D7EA23	1	coluzzii	no	Sporozoite	NA		Bernard
Species-inf	NA	11/09/2019	Field	1st_scan	Fresh	D7	ethanol 80°	0	448	L1109D7EA23	2	coluzzii	no	Sporozoite	NA		Bernard
Species-inf	NA	11/09/2019	Field	1st_scan	Fresh	D7	ethanol 80°	0	449	L1109D7EA24	1	gambiae	no	Sporozoite	NA		Bernard
Species-inf	NA	11/09/2019	Field	1st_scan	Fresh	D7	ethanol 80°	0	450	L1109D7EA24	2	gambiae	no	Sporozoite	NA		Bernard
Species-inf	NA	11/09/2019	Field	1st_scan	Fresh	D7	ethanol 80°	0	451	L1109D7EA25	1	gambiae	no	Sporozoite	NA		Bernard
Species-inf	NA	11/09/2019	Field	1st_scan	Fresh	D7	ethanol 80°	0	452	L1109D7EA25	2	gambiae	no	Sporozoite	NA		Bernard
Species-inf	NA	11/09/2019	Field	NA	NA	NA	NA	NA	453	NA	NA	NA	NA	Sporozoite	NA		Bernard
Species-inf	NA	11/09/2019	Field	NA	NA	NA	NA	NA	454	NA	NA	NA	NA	Sporozoite	NA		Bernard
Species-inf	NA	11/09/2019	Field	1st_scan	Fresh	D7	ethanol 80°	0	455	L1109D7EA27	1	gambiae	no	Sporozoite	NA		Bernard
Species-inf	NA	11/09/2019	Field	1st_scan	Fresh	D7	ethanol 80°	0	456	L1109D7EA27	2	gambiae	no	Sporozoite	NA		Bernard
Species-inf	NA	11/09/2019	Field	NA	NA	NA	NA	NA	457	NA	NA	NA	NA	Sporozoite	NA		Bernard
Species-inf	NA	11/09/2019	Field	NA	NA	NA	NA	NA	458	NA	NA	NA	NA	Sporozoite	NA		Bernard
Species-inf	NA	11/09/2019	Field	1st_scan	Fresh	D7	ethanol 80°	0	459	L1109D7EA29	1	coluzzii	no	Sporozoite	NA		Bernard
Species-inf	NA	11/09/2019	Field	1st_scan	Fresh	D7	ethanol 80°	0	460	L1109D7EA29	2	coluzzii	no	Sporozoite	NA		Bernard
Species-inf	NA	11/09/2019	Field	1st_scan	Fresh	D7	ethanol 80°	0	461	L1109D7EA30	1	gambiae	no	Sporozoite	NA		Bernard
Species-inf	NA	11/09/2019	Field	1st_scan	Fresh	D7	ethanol 80°	0	462	L1109D7EA30	2	gambiae	no	Sporozoite	NA		Bernard
Species-inf	NA	11/09/2019	Field	1st_scan	Fresh	D7	ethanol 80°	0	463	L1109D7EA31	1	coluzzii	no	Sporozoite	NA		Bernard
Species-inf	NA	11/09/2019	Field	1st_scan	Fresh	D7	ethanol 80°	0	464	L1109D7EA31	2	coluzzii	no	Sporozoite	NA		Bernard
Species-inf	NA	11/09/2019	Field	1st_scan	Fresh	D7	ethanol 80°	0	465	L1109D7EA32	1	coluzzii	yes	Sporozoite	NA		Bernard
Species-inf	NA	11/09/2019	Field	1st_scan	Fresh	D7	ethanol 80°	0	466	L1109D7EA32	2	coluzzii	yes	Sporozoite	NA		Bernard
Species-inf	NA	11/09/2019	Field	1st_scan	Fresh	D7	ethanol 80°	0	467	L1109D7EA33	1	coluzzii	no	Sporozoite	NA		Bernard
Species-inf	NA	11/09/2019	Field	1st_scan	Fresh	D7	ethanol 80°	0	468	L1109D7EA33	2	coluzzii	no	Sporozoite	NA		Bernard
Species-inf	NA	11/09/2019	Field	NA	NA	NA	NA	NA	469	NA	NA	NA	NA	Sporozoite	NA		Bernard
Species-inf	NA	11/09/2019	Field	NA	NA	NA	NA	NA	470	NA	NA	NA	NA	Sporozoite	NA		Bernard
Species-inf	NA	11/09/2019	Field	1st_scan	Fresh	D7	ethanol 80°	0	471	L1109D7EA35	1	gambiae	no	Sporozoite	NA		Bernard
Species-inf	NA	11/09/2019	Field	1st_scan	Fresh	D7	ethanol 80°	0	472	L1109D7EA35	2	gambiae	no	Sporozoite	NA		Bernard
Species-inf	NA	11/09/2019	Field	1st_scan	Fresh	D7	ethanol 80°	0	473	L1109D7EA36	1	gambiae	no	Sporozoite	NA		Bernard
Species-inf	NA	11/09/2019	Field	1st_scan	Fresh	D7	ethanol 80°	0	474	L1109D7EA36	2	gambiae	no	Sporozoite	NA		Bernard
Species-inf	NA	11/09/2019	Field	1st_scan	Fresh	D7	ethanol 80°	0	475	L1109D7EA37	1	coluzzii	no	Sporozoite	NA		Bernard
Species-inf	NA	11/09/2019	Field	1st_scan	Fresh	D7	ethanol 80°	0	476	L1109D7EA37	2	coluzzii	no	Sporozoite	NA		Bernard
Species-inf	NA	11/09/2019	Field	1st_scan	Fresh	D7	ethanol 80°	0	477	L1109D7EA38	1	coluzzii	no	Sporozoite	NA		Bernard
Species-inf	NA	11/09/2019	Field	1st_scan	Fresh	D7	ethanol 80°	0	478	L1109D7EA38	2	coluzzii	no	Sporozoite	NA		Bernard
Species-inf	NA	11/09/2019	Field	NA	NA	NA	NA	NA	479	NA	NA	NA	NA	Sporozoite	NA		Bernard
Species-inf	NA	11/09/2019	Field	NA	NA	NA	NA	NA	480	NA	NA	NA	NA	Sporozoite	NA		Bernard
Species-inf	NA	11/09/2019	Field	1st_scan	Fresh	D7	ethanol 80°	0	481	L1109D7EA40	1	coluzzii	no	Sporozoite	NA		Bernard
Species-inf	NA	11/09/2019	Field	1st_scan	Fresh	D7	ethanol 80°	0	482	L1109D7EA40	2	coluzzii	no	Sporozoite	NA		Bernard
Species-inf	NA	11/09/2019	Field	1st_scan	Fresh	D7	ethanol 80°	0	483	L1109D7EA41	1	gambiae	yes	Sporozoite	NA		Bernard
Species-inf	NA	11/09/2019	Field	1st_scan	Fresh	D7	ethanol 80°	0	484	L1109D7EA41	2	gambiae	yes	Sporozoite	NA		Bernard
Species-inf	NA	11/09/2019	Field	1st_scan	Fresh	D7	ethanol 80°	0	485	L1109D7EA42	1	coluzzii	no	Sporozoite	NA		Bernard
Species-inf	NA	11/09/2019	Field	1st_scan	Fresh	D7	ethanol 80°	0	486	L1109D7EA42	2	coluzzii	no	Sporozoite	NA		Bernard
Species-inf	NA	11/09/2019	Field	1st_scan	Fresh	D7	ethanol 80°	0	487	L1109D7EA43	1	coluzzii	no	Sporozoite	NA		Bernard
Species-inf	NA	11/09/2019	Field	1st_scan	Fresh	D7	ethanol 80°	0	488	L1109D7EA43	2	coluzzii	no	Sporozoite	NA		Bernard
Species-inf	NA	11/09/2019	Field	1st_scan	Fresh	D7	ethanol 80°	0	489	L1109D7EA44	1	coluzzii	no	Sporozoite	NA		Bernard
Species-inf	NA	11/09/2019	Field	1st_scan	Fresh	D7	ethanol 80°	0	490	L1109D7EA44	2	coluzzii	no	Sporozoite	NA		Bernard
Species-inf	NA	11/09/2019	Field	1st_scan	Fresh	D7	ethanol 80°	0	491	L1109D7EA45	1	coluzzii	no	Sporozoite	NA		Bernard
Species-inf	NA	11/09/2019	Field	1st_scan	Fresh	D7	ethanol 80°	0	492	L1109D7EA45	2	coluzzii	no	Sporozoite	NA		Bernard
Species-inf	NA	11/09/2019	Field	1st_scan	Fresh	D7	ethanol 80°	0	493	L1109D7EA46	1	coluzzii	no	Sporozoite	NA		Bernard
Species-inf	NA	11/09/2019	Field	1st_scan	Fresh	D7	ethanol 80°	0	494	L1109D7EA46	2	coluzzii	no	Sporozoite	NA		Bernard
Species-inf	NA	11/09/2019	Field	1st_scan	Fresh	D7	ethanol 80°	0	495	L1109D7EA47	1	gambiae	yes	Sporozoite	NA		Bernard
Species-inf	NA	11/09/2019	Field	1st_scan	Fresh	D7	ethanol 80°	0	496	L1109D7EA47	2	gambiae	yes	Sporozoite	NA		Bernard
Species-inf	NA	11/09/2019	Field	NA	NA	NA	NA	NA	497	NA	NA	NA	NA	Sporozoite	NA		Bernard
Species-inf	NA	11/09/2019	Field	NA	NA	NA	NA	NA	498	NA	NA	NA	NA	Sporozoite	NA		Bernard
Species-inf	NA	11/09/2019	Field	1st_scan	Fresh	D7	ethanol 80°	0	499	L1109D7EA49	1	coluzzii	no	Sporozoite	NA		Bernard
Species-inf	NA	11/09/2019	Field	1st_scan	Fresh	D7	ethanol 80°	0	500	L1109D7EA49	2	coluzzii	no	Sporozoite	NA		Bernard
Species-inf	NA	11/09/2019	Field	1st_scan	Fresh	D7	ethanol 80°	0	501	L1109D7EA50	1	coluzzii	no	Sporozoite	NA		Bernard
Species-inf	NA	11/09/2019	Field	1st_scan	Fresh	D7	ethanol 80°	0	502	L1109D7EA50	2	coluzzii	no	Sporozoite	NA		Bernard
Species-inf	NA	11/09/2019	Field	1st_scan	Fresh	D7	ethanol 80°	0	503	L1109D7EA51	1	coluzzii	no	Sporozoite	NA		Bernard
Species-inf	NA	11/09/2019	Field	1st_scan	Fresh	D7	ethanol 80°	0	504	L1109D7EA51	2	coluzzii	no	Sporozoite	NA		Bernard
Species-inf	NA	11/09/2019	Field	NA	NA	NA	NA	NA	505	NA	NA	NA	NA	Sporozoite	NA		Bernard
Species-inf	NA	11/09/2019	Field	NA	NA	NA	NA	NA	506	NA	NA	NA	NA	Sporozoite	NA		Bernard
Species-inf	NA	11/09/2019	Field	1st_scan	Fresh	D7	ethanol 80°	0	507	L1109D7EA53	1	coluzzii	no	Sporozoite	NA		Bernard
Species-inf	NA	11/09/2019	Field	1st_scan	Fresh	D7	ethanol 80°	0	508	L1109D7EA53	2	coluzzii	no	Sporozoite	NA		Bernard
Species-inf	NA	11/09/2019	Field	1st_scan	Fresh	D7	ethanol 80°	0	509	L1109D7EA54	1	gambiae	no	Sporozoite	NA		Bernard
Species-inf	NA	11/09/2019	Field	1st_scan	Fresh	D7	ethanol 80°	0	510	L1109D7EA54	2	gambiae	no	Sporozoite	NA		Bernard
Species-inf	NA	11/09/2019	Field	1st_scan	Fresh	D7	ethanol 80°	0	511	L1109D7EA55	1	coluzzii	yes	Sporozoite	NA		Bernard
[truncated: 2,427 more rows]
