# Supplementary material for: Adapting field-mosquito collection techniques in a perspective of near-infrared spectroscopy implementation
Source: Parasit Vectors. 2022 Sep 26;15:338. doi: 10.1186/s13071-022-05458-6 (PMC9513905; doi:10.1186/s13071-022-05458-6)
Supplement: Supplementary file 2 — Additional file 2. Dataset S2. [file 13071_2022_5458_MOESM2_ESM.csv]

Experiment	Date	Species	Scan	Age	Storing.duration	Killing.option	storing_buffer	Scan.ID	Mosquito.ID	Position	Experimenter	Notes
test-killing-effect	05/06/2018	NA	NA	NA	NA	NA	NA	0	NA	NA	Bernard	Scan vide
test-killing-effect	05/06/2018	coluzzii	first_scan	D7	0	chloroform	Ethanol 80°	1	C0506D7AM1	1	Bernard
test-killing-effect	05/06/2018	coluzzii	first_scan	D7	0	chloroform	Ethanol 80°	2	C0506D7AM1	2	Bernard
test-killing-effect	05/06/2018	coluzzii	first_scan	D7	0	chloroform	Ethanol 80°	3	C0506D7AM2	1	Bernard
test-killing-effect	05/06/2018	coluzzii	first_scan	D7	0	chloroform	Ethanol 80°	4	C0506D7AM2	2	Bernard
test-killing-effect	05/06/2018	coluzzii	first_scan	D7	0	chloroform	Ethanol 80°	5	C0506D7AM3	1	Bernard
test-killing-effect	05/06/2018	coluzzii	first_scan	D7	0	chloroform	Ethanol 80°	6	C0506D7AM3	2	Bernard
test-killing-effect	05/06/2018	coluzzii	first_scan	D7	0	chloroform	Ethanol 80°	7	C0506D7AM4	1	Bernard
test-killing-effect	05/06/2018	coluzzii	first_scan	D7	0	chloroform	Ethanol 80°	8	C0506D7AM4	2	Bernard
test-killing-effect	05/06/2018	coluzzii	first_scan	D7	0	chloroform	Ethanol 80°	9	C0506D7AM5	1	Bernard
test-killing-effect	05/06/2018	coluzzii	first_scan	D7	0	chloroform	Ethanol 80°	10	C0506D7AM5	2	Bernard
test-killing-effect	05/06/2018	coluzzii	first_scan	D7	0	chloroform	Ethanol 80°	11	C0506D7AM6	1	Bernard
test-killing-effect	05/06/2018	coluzzii	first_scan	D7	0	chloroform	Ethanol 80°	12	C0506D7AM6	2	Bernard
test-killing-effect	05/06/2018	coluzzii	first_scan	D7	0	chloroform	Ethanol 80°	13	C0506D7AM7	1	Bernard
test-killing-effect	05/06/2018	coluzzii	first_scan	D7	0	chloroform	Ethanol 80°	14	C0506D7AM7	2	Bernard
test-killing-effect	05/06/2018	coluzzii	first_scan	D7	0	chloroform	Ethanol 80°	15	C0506D7AM8	1	Bernard
test-killing-effect	05/06/2018	coluzzii	first_scan	D7	0	chloroform	Ethanol 80°	16	C0506D7AM8	2	Bernard
test-killing-effect	05/06/2018	coluzzii	first_scan	D7	0	chloroform	Ethanol 80°	17	C0506D7AM9	1	Bernard
test-killing-effect	05/06/2018	coluzzii	first_scan	D7	0	chloroform	Ethanol 80°	18	C0506D7AM9	2	Bernard
test-killing-effect	05/06/2018	coluzzii	first_scan	D7	0	chloroform	Ethanol 80°	19	C0506D7AM10	1	Bernard
test-killing-effect	05/06/2018	coluzzii	first_scan	D7	0	chloroform	Ethanol 80°	20	C0506D7AM10	2	Bernard
test-killing-effect	05/06/2018	coluzzii	first_scan	D7	0	chloroform	Ethanol 80°	21	C0506D7AM11	1	Bernard
test-killing-effect	05/06/2018	coluzzii	first_scan	D7	0	chloroform	Ethanol 80°	22	C0506D7AM11	2	Bernard
test-killing-effect	05/06/2018	coluzzii	first_scan	D7	0	chloroform	Ethanol 80°	23	C0506D7AM12	1	Bernard
test-killing-effect	05/06/2018	coluzzii	first_scan	D7	0	chloroform	Ethanol 80°	24	C0506D7AM12	2	Bernard
test-killing-effect	05/06/2018	coluzzii	first_scan	D7	0	chloroform	Ethanol 80°	25	C0506D7AM13	1	Bernard
test-killing-effect	05/06/2018	coluzzii	first_scan	D7	0	chloroform	Ethanol 80°	26	C0506D7AM13	2	Bernard
test-killing-effect	05/06/2018	coluzzii	first_scan	D7	0	chloroform	Ethanol 80°	27	C0506D7AM14	1	Bernard
test-killing-effect	05/06/2018	coluzzii	first_scan	D7	0	chloroform	Ethanol 80°	28	C0506D7AM14	2	Bernard
test-killing-effect	05/06/2018	coluzzii	first_scan	D7	0	chloroform	Ethanol 80°	29	C0506D7AM15	1	Bernard
test-killing-effect	05/06/2018	coluzzii	first_scan	D7	0	chloroform	Ethanol 80°	30	C0506D7AM15	2	Bernard
test-killing-effect	05/06/2018	coluzzii	first_scan	D7	0	chloroform	Ethanol 80°	31	C0506D7AM16	1	Bernard
test-killing-effect	05/06/2018	coluzzii	first_scan	D7	0	chloroform	Ethanol 80°	32	C0506D7AM16	2	Bernard
test-killing-effect	05/06/2018	coluzzii	first_scan	D7	0	chloroform	Ethanol 80°	33	C0506D7AM17	1	Bernard
test-killing-effect	05/06/2018	coluzzii	first_scan	D7	0	chloroform	Ethanol 80°	34	C0506D7AM17	2	Bernard
test-killing-effect	05/06/2018	coluzzii	first_scan	D7	0	chloroform	Ethanol 80°	35	C0506D7AM18	1	Bernard
test-killing-effect	05/06/2018	coluzzii	first_scan	D7	0	chloroform	Ethanol 80°	36	C0506D7AM18	2	Bernard
test-killing-effect	05/06/2018	coluzzii	first_scan	D7	0	chloroform	Ethanol 80°	37	C0506D7AM19	1	Bernard
test-killing-effect	05/06/2018	coluzzii	first_scan	D7	0	chloroform	Ethanol 80°	38	C0506D7AM19	2	Bernard
test-killing-effect	05/06/2018	coluzzii	first_scan	D7	0	chloroform	Ethanol 80°	39	C0506D7AM20	1	Bernard
test-killing-effect	05/06/2018	coluzzii	first_scan	D7	0	chloroform	Ethanol 80°	40	C0506D7AM20	2	Bernard
test-killing-effect	05/06/2018	coluzzii	first_scan	D7	0	chloroform	Ethanol 80°	41	C0506D7AM21	1	Bernard
test-killing-effect	05/06/2018	coluzzii	first_scan	D7	0	chloroform	Ethanol 80°	42	C0506D7AM21	2	Bernard
test-killing-effect	05/06/2018	coluzzii	first_scan	D7	0	chloroform	Ethanol 80°	43	C0506D7AM22	1	Bernard
test-killing-effect	05/06/2018	coluzzii	first_scan	D7	0	chloroform	Ethanol 80°	44	C0506D7AM22	2	Bernard
test-killing-effect	05/06/2018	coluzzii	first_scan	D7	0	chloroform	Ethanol 80°	45	C0506D7AM23	1	Bernard
test-killing-effect	05/06/2018	coluzzii	first_scan	D7	0	chloroform	Ethanol 80°	46	C0506D7AM23	2	Bernard
test-killing-effect	05/06/2018	coluzzii	first_scan	D7	0	chloroform	Ethanol 80°	47	C0506D7AM24	1	Bernard
test-killing-effect	05/06/2018	coluzzii	first_scan	D7	0	chloroform	Ethanol 80°	48	C0506D7AM24	2	Bernard
test-killing-effect	05/06/2018	coluzzii	first_scan	D7	0	chloroform	Ethanol 80°	49	C0506D7AM25	1	Bernard
test-killing-effect	05/06/2018	coluzzii	first_scan	D7	0	chloroform	Ethanol 80°	50	C0506D7AM25	2	Bernard
test-killing-effect	05/06/2018	coluzzii	first_scan	D7	0	chloroform	Ethanol 80°	51	C0506D7AM26	1	Bernard
test-killing-effect	05/06/2018	coluzzii	first_scan	D7	0	chloroform	Ethanol 80°	52	C0506D7AM26	2	Bernard
test-killing-effect	05/06/2018	coluzzii	first_scan	D7	0	chloroform	Ethanol 80°	53	C0506D7AM27	1	Bernard
test-killing-effect	05/06/2018	coluzzii	first_scan	D7	0	chloroform	Ethanol 80°	54	C0506D7AM27	2	Bernard
test-killing-effect	05/06/2018	coluzzii	first_scan	D7	0	chloroform	Ethanol 80°	55	C0506D7AM28	1	Bernard
test-killing-effect	05/06/2018	coluzzii	first_scan	D7	0	chloroform	Ethanol 80°	56	C0506D7AM28	2	Bernard
test-killing-effect	05/06/2018	coluzzii	first_scan	D7	0	chloroform	Ethanol 80°	57	C0506D7AM29	1	Bernard
test-killing-effect	05/06/2018	coluzzii	first_scan	D7	0	chloroform	Ethanol 80°	58	C0506D7AM29	2	Bernard
test-killing-effect	05/06/2018	coluzzii	first_scan	D7	0	chloroform	Ethanol 80°	59	C0506D7AM30	1	Bernard
test-killing-effect	05/06/2018	coluzzii	first_scan	D7	0	chloroform	Ethanol 80°	60	C0506D7AM30	2	Bernard
test-killing-effect	05/06/2018	coluzzii	first_scan	D7	0	chloroform	Ethanol 80°	61	C0506D7AM31	1	Bernard
test-killing-effect	05/06/2018	coluzzii	first_scan	D7	0	chloroform	Ethanol 80°	62	C0506D7AM31	2	Bernard
test-killing-effect	05/06/2018	coluzzii	first_scan	D7	0	chloroform	Ethanol 80°	63	C0506D7AM32	1	Bernard
test-killing-effect	05/06/2018	coluzzii	first_scan	D7	0	chloroform	Ethanol 80°	64	C0506D7AM32	2	Bernard
test-killing-effect	05/06/2018	coluzzii	first_scan	D7	0	chloroform	Ethanol 80°	65	C0506D7AM33	1	Bernard
test-killing-effect	05/06/2018	coluzzii	first_scan	D7	0	chloroform	Ethanol 80°	66	C0506D7AM33	2	Bernard
test-killing-effect	05/06/2018	coluzzii	first_scan	D7	0	chloroform	Ethanol 80°	67	C0506D7AM34	1	Bernard
test-killing-effect	05/06/2018	coluzzii	first_scan	D7	0	chloroform	Ethanol 80°	68	C0506D7AM34	2	Bernard
test-killing-effect	05/06/2018	coluzzii	first_scan	D7	0	chloroform	Ethanol 80°	69	C0506D7AM35	1	Bernard
test-killing-effect	05/06/2018	coluzzii	first_scan	D7	0	chloroform	Ethanol 80°	70	C0506D7AM35	2	Bernard
test-killing-effect	05/06/2018	coluzzii	first_scan	D7	0	chloroform	Ethanol 80°	71	C0506D7AM36	1	Bernard
test-killing-effect	05/06/2018	coluzzii	first_scan	D7	0	chloroform	Ethanol 80°	72	C0506D7AM36	2	Bernard
test-killing-effect	05/06/2018	coluzzii	first_scan	D7	0	chloroform	Ethanol 80°	73	C0506D7AM37	1	Bernard
test-killing-effect	05/06/2018	coluzzii	first_scan	D7	0	chloroform	Ethanol 80°	74	C0506D7AM37	2	Bernard
test-killing-effect	05/06/2018	coluzzii	first_scan	D7	0	chloroform	Ethanol 80°	75	C0506D7AM38	1	Bernard
test-killing-effect	05/06/2018	coluzzii	first_scan	D7	0	chloroform	Ethanol 80°	76	C0506D7AM38	2	Bernard
test-killing-effect	05/06/2018	coluzzii	first_scan	D7	0	chloroform	Ethanol 80°	77	C0506D7AM39	1	Bernard
test-killing-effect	05/06/2018	coluzzii	first_scan	D7	0	chloroform	Ethanol 80°	78	C0506D7AM39	2	Bernard
test-killing-effect	05/06/2018	coluzzii	first_scan	D7	0	chloroform	Ethanol 80°	79	C0506D7AM40	1	Bernard
test-killing-effect	05/06/2018	coluzzii	first_scan	D7	0	chloroform	Ethanol 80°	80	C0506D7AM40	2	Bernard
test-killing-effect	05/06/2018	coluzzii	first_scan	D7	0	chloroform	Ethanol 80°	81	C0506D7AM41	1	Bernard
test-killing-effect	05/06/2018	coluzzii	first_scan	D7	0	chloroform	Ethanol 80°	82	C0506D7AM41	2	Bernard
test-killing-effect	05/06/2018	coluzzii	first_scan	D7	0	chloroform	Ethanol 80°	83	C0506D7AM42	1	Bernard
test-killing-effect	05/06/2018	coluzzii	first_scan	D7	0	chloroform	Ethanol 80°	84	C0506D7AM42	2	Bernard
test-killing-effect	05/06/2018	coluzzii	first_scan	D7	0	chloroform	Ethanol 80°	85	C0506D7AM43	1	Bernard
test-killing-effect	05/06/2018	coluzzii	first_scan	D7	0	chloroform	Ethanol 80°	86	C0506D7AM43	2	Bernard
test-killing-effect	05/06/2018	coluzzii	first_scan	D7	0	chloroform	Ethanol 80°	87	C0506D7AM44	1	Bernard
test-killing-effect	05/06/2018	coluzzii	first_scan	D7	0	chloroform	Ethanol 80°	88	C0506D7AM44	2	Bernard
test-killing-effect	05/06/2018	coluzzii	first_scan	D7	0	chloroform	Ethanol 80°	89	C0506D7AM45	1	Bernard
test-killing-effect	05/06/2018	coluzzii	first_scan	D7	0	chloroform	Ethanol 80°	90	C0506D7AM45	2	Bernard
test-killing-effect	05/06/2018	coluzzii	first_scan	D7	0	chloroform	Ethanol 80°	91	C0506D7AM46	1	Bernard
test-killing-effect	05/06/2018	coluzzii	first_scan	D7	0	chloroform	Ethanol 80°	92	C0506D7AM46	2	Bernard
test-killing-effect	05/06/2018	coluzzii	first_scan	D7	0	chloroform	Ethanol 80°	93	C0506D7AM47	1	Bernard
test-killing-effect	05/06/2018	coluzzii	first_scan	D7	0	chloroform	Ethanol 80°	94	C0506D7AM47	2	Bernard
test-killing-effect	05/06/2018	coluzzii	first_scan	D7	0	chloroform	Ethanol 80°	95	C0506D7AM48	1	Bernard
test-killing-effect	05/06/2018	coluzzii	first_scan	D7	0	chloroform	Ethanol 80°	96	C0506D7AM48	2	Bernard
test-killing-effect	05/06/2018	coluzzii	first_scan	D7	0	chloroform	Ethanol 80°	97	C0506D7AM49	1	Bernard
test-killing-effect	05/06/2018	coluzzii	first_scan	D7	0	chloroform	Ethanol 80°	98	C0506D7AM49	2	Bernard
test-killing-effect	05/06/2018	coluzzii	first_scan	D7	0	chloroform	Ethanol 80°	99	C0506D7AM50	1	Bernard
test-killing-effect	05/06/2018	coluzzii	first_scan	D7	0	chloroform	Ethanol 80°	100	C0506D7AM50	2	Bernard
test-killing-effect	05/06/2018	coluzzii	first_scan	D7	0	chloroform	silicagel	101	C0506D7SM1	1	Bernard
test-killing-effect	05/06/2018	coluzzii	first_scan	D7	0	chloroform	silicagel	102	C0506D7SM1	2	Bernard
test-killing-effect	05/06/2018	coluzzii	first_scan	D7	0	chloroform	silicagel	103	C0506D7SM2	1	Bernard
test-killing-effect	05/06/2018	coluzzii	first_scan	D7	0	chloroform	silicagel	104	C0506D7SM2	2	Bernard
test-killing-effect	05/06/2018	coluzzii	first_scan	D7	0	chloroform	silicagel	105	C0506D7SM3	1	Bernard
test-killing-effect	05/06/2018	coluzzii	first_scan	D7	0	chloroform	silicagel	106	C0506D7SM3	2	Bernard
test-killing-effect	05/06/2018	coluzzii	first_scan	D7	0	chloroform	silicagel	107	C0506D7SM4	1	Bernard
test-killing-effect	05/06/2018	coluzzii	first_scan	D7	0	chloroform	silicagel	108	C0506D7SM4	2	Bernard
test-killing-effect	05/06/2018	coluzzii	first_scan	D7	0	chloroform	silicagel	109	C0506D7SM5	1	Bernard
test-killing-effect	05/06/2018	coluzzii	first_scan	D7	0	chloroform	silicagel	110	C0506D7SM5	2	Bernard
test-killing-effect	05/06/2018	coluzzii	first_scan	D7	0	chloroform	silicagel	111	C0506D7SM6	1	Bernard
test-killing-effect	05/06/2018	coluzzii	first_scan	D7	0	chloroform	silicagel	112	C0506D7SM6	2	Bernard
test-killing-effect	05/06/2018	coluzzii	first_scan	D7	0	chloroform	silicagel	113	C0506D7SM7	1	Bernard
test-killing-effect	05/06/2018	coluzzii	first_scan	D7	0	chloroform	silicagel	114	C0506D7SM7	2	Bernard
test-killing-effect	05/06/2018	coluzzii	first_scan	D7	0	chloroform	silicagel	115	C0506D7SM8	1	Bernard
test-killing-effect	05/06/2018	coluzzii	first_scan	D7	0	chloroform	silicagel	116	C0506D7SM8	2	Bernard
test-killing-effect	05/06/2018	coluzzii	first_scan	D7	0	chloroform	silicagel	117	C0506D7SM9	1	Bernard
test-killing-effect	05/06/2018	coluzzii	first_scan	D7	0	chloroform	silicagel	118	C0506D7SM9	2	Bernard
test-killing-effect	05/06/2018	coluzzii	first_scan	D7	0	chloroform	silicagel	119	C0506D7SM10	1	Bernard
test-killing-effect	05/06/2018	coluzzii	first_scan	D7	0	chloroform	silicagel	120	C0506D7SM10	2	Bernard
test-killing-effect	05/06/2018	coluzzii	first_scan	D7	0	chloroform	silicagel	121	C0506D7SM11	1	Bernard
test-killing-effect	05/06/2018	coluzzii	first_scan	D7	0	chloroform	silicagel	122	C0506D7SM11	2	Bernard
test-killing-effect	05/06/2018	coluzzii	first_scan	D7	0	chloroform	silicagel	123	C0506D7SM12	1	Bernard
test-killing-effect	05/06/2018	coluzzii	first_scan	D7	0	chloroform	silicagel	124	C0506D7SM12	2	Bernard
test-killing-effect	05/06/2018	coluzzii	first_scan	D7	0	chloroform	silicagel	125	C0506D7SM13	1	Bernard
test-killing-effect	05/06/2018	coluzzii	first_scan	D7	0	chloroform	silicagel	126	C0506D7SM13	2	Bernard
test-killing-effect	05/06/2018	coluzzii	first_scan	D7	0	chloroform	silicagel	127	C0506D7SM14	1	Bernard
test-killing-effect	05/06/2018	coluzzii	first_scan	D7	0	chloroform	silicagel	128	C0506D7SM14	2	Bernard
test-killing-effect	05/06/2018	coluzzii	first_scan	D7	0	chloroform	silicagel	129	C0506D7SM15	1	Bernard
test-killing-effect	05/06/2018	coluzzii	first_scan	D7	0	chloroform	silicagel	130	C0506D7SM15	2	Bernard
test-killing-effect	05/06/2018	coluzzii	first_scan	D7	0	chloroform	silicagel	131	C0506D7SM16	1	Bernard
test-killing-effect	05/06/2018	coluzzii	first_scan	D7	0	chloroform	silicagel	132	C0506D7SM16	2	Bernard
test-killing-effect	05/06/2018	coluzzii	first_scan	D7	0	chloroform	silicagel	133	C0506D7SM17	1	Bernard
test-killing-effect	05/06/2018	coluzzii	first_scan	D7	0	chloroform	silicagel	134	C0506D7SM17	2	Bernard
test-killing-effect	05/06/2018	coluzzii	first_scan	D7	0	chloroform	silicagel	135	C0506D7SM18	1	Bernard
test-killing-effect	05/06/2018	coluzzii	first_scan	D7	0	chloroform	silicagel	136	C0506D7SM18	2	Bernard
test-killing-effect	05/06/2018	coluzzii	first_scan	D7	0	chloroform	silicagel	137	C0506D7SM19	1	Bernard
test-killing-effect	05/06/2018	coluzzii	first_scan	D7	0	chloroform	silicagel	138	C0506D7SM19	2	Bernard
test-killing-effect	05/06/2018	coluzzii	first_scan	D7	0	chloroform	silicagel	139	C0506D7SM20	1	Bernard
test-killing-effect	05/06/2018	coluzzii	first_scan	D7	0	chloroform	silicagel	140	C0506D7SM20	2	Bernard
test-killing-effect	05/06/2018	coluzzii	first_scan	D7	0	chloroform	silicagel	141	C0506D7SM21	1	Bernard
test-killing-effect	05/06/2018	coluzzii	first_scan	D7	0	chloroform	silicagel	142	C0506D7SM21	2	Bernard
test-killing-effect	05/06/2018	coluzzii	first_scan	D7	0	chloroform	silicagel	143	C0506D7SM22	1	Bernard
test-killing-effect	05/06/2018	coluzzii	first_scan	D7	0	chloroform	silicagel	144	C0506D7SM22	2	Bernard
test-killing-effect	05/06/2018	coluzzii	first_scan	D7	0	chloroform	silicagel	145	C0506D7SM23	1	Bernard
test-killing-effect	05/06/2018	coluzzii	first_scan	D7	0	chloroform	silicagel	146	C0506D7SM23	2	Bernard
test-killing-effect	05/06/2018	coluzzii	first_scan	D7	0	chloroform	silicagel	147	C0506D7SM24	1	Bernard
test-killing-effect	05/06/2018	coluzzii	first_scan	D7	0	chloroform	silicagel	148	C0506D7SM24	2	Bernard
test-killing-effect	05/06/2018	coluzzii	first_scan	D7	0	chloroform	silicagel	149	C0506D7SM25	1	Bernard
test-killing-effect	05/06/2018	coluzzii	first_scan	D7	0	chloroform	silicagel	150	C0506D7SM25	2	Bernard
test-killing-effect	05/06/2018	coluzzii	first_scan	D7	0	chloroform	silicagel	151	C0506D7SM26	1	Bernard
test-killing-effect	05/06/2018	coluzzii	first_scan	D7	0	chloroform	silicagel	152	C0506D7SM26	2	Bernard
test-killing-effect	05/06/2018	coluzzii	first_scan	D7	0	chloroform	silicagel	153	C0506D7SM27	1	Bernard
test-killing-effect	05/06/2018	coluzzii	first_scan	D7	0	chloroform	silicagel	154	C0506D7SM27	2	Bernard
test-killing-effect	05/06/2018	coluzzii	first_scan	D7	0	chloroform	silicagel	155	C0506D7SM28	1	Bernard
test-killing-effect	05/06/2018	coluzzii	first_scan	D7	0	chloroform	silicagel	156	C0506D7SM28	2	Bernard
test-killing-effect	05/06/2018	coluzzii	first_scan	D7	0	chloroform	silicagel	157	C0506D7SM29	1	Bernard
test-killing-effect	05/06/2018	coluzzii	first_scan	D7	0	chloroform	silicagel	158	C0506D7SM29	2	Bernard
test-killing-effect	05/06/2018	coluzzii	first_scan	D7	0	chloroform	silicagel	159	C0506D7SM30	1	Bernard
test-killing-effect	05/06/2018	coluzzii	first_scan	D7	0	chloroform	silicagel	160	C0506D7SM30	2	Bernard
test-killing-effect	05/06/2018	coluzzii	first_scan	D7	0	chloroform	silicagel	161	C0506D7SM31	1	Bernard
test-killing-effect	05/06/2018	coluzzii	first_scan	D7	0	chloroform	silicagel	162	C0506D7SM31	2	Bernard
test-killing-effect	05/06/2018	coluzzii	first_scan	D7	0	chloroform	silicagel	163	C0506D7SM32	1	Bernard
test-killing-effect	05/06/2018	coluzzii	first_scan	D7	0	chloroform	silicagel	164	C0506D7SM32	2	Bernard
test-killing-effect	05/06/2018	coluzzii	first_scan	D7	0	chloroform	silicagel	165	C0506D7SM33	1	Bernard
test-killing-effect	05/06/2018	coluzzii	first_scan	D7	0	chloroform	silicagel	166	C0506D7SM33	2	Bernard
test-killing-effect	05/06/2018	coluzzii	first_scan	D7	0	chloroform	silicagel	167	C0506D7SM34	1	Bernard
test-killing-effect	05/06/2018	coluzzii	first_scan	D7	0	chloroform	silicagel	168	C0506D7SM34	2	Bernard
test-killing-effect	05/06/2018	coluzzii	first_scan	D7	0	chloroform	silicagel	169	C0506D7SM35	1	Bernard
test-killing-effect	05/06/2018	coluzzii	first_scan	D7	0	chloroform	silicagel	170	C0506D7SM35	2	Bernard
test-killing-effect	05/06/2018	coluzzii	first_scan	D7	0	chloroform	silicagel	171	C0506D7SM36	1	Bernard
test-killing-effect	05/06/2018	coluzzii	first_scan	D7	0	chloroform	silicagel	172	C0506D7SM36	2	Bernard
test-killing-effect	05/06/2018	coluzzii	first_scan	D7	0	chloroform	silicagel	173	C0506D7SM37	1	Bernard
test-killing-effect	05/06/2018	coluzzii	first_scan	D7	0	chloroform	silicagel	174	C0506D7SM37	2	Bernard
test-killing-effect	05/06/2018	coluzzii	first_scan	D7	0	chloroform	silicagel	175	C0506D7SM38	1	Bernard
test-killing-effect	05/06/2018	coluzzii	first_scan	D7	0	chloroform	silicagel	176	C0506D7SM38	2	Bernard
test-killing-effect	05/06/2018	coluzzii	first_scan	D7	0	chloroform	silicagel	177	C0506D7SM39	1	Bernard
test-killing-effect	05/06/2018	coluzzii	first_scan	D7	0	chloroform	silicagel	178	C0506D7SM39	2	Bernard
test-killing-effect	05/06/2018	coluzzii	first_scan	D7	0	chloroform	silicagel	179	C0506D7SM40	1	Bernard
test-killing-effect	05/06/2018	coluzzii	first_scan	D7	0	chloroform	silicagel	180	C0506D7SM40	2	Bernard
test-killing-effect	05/06/2018	coluzzii	first_scan	D7	0	chloroform	silicagel	181	C0506D7SM41	1	Bernard
test-killing-effect	05/06/2018	coluzzii	first_scan	D7	0	chloroform	silicagel	182	C0506D7SM41	2	Bernard
test-killing-effect	05/06/2018	coluzzii	first_scan	D7	0	chloroform	silicagel	183	C0506D7SM42	1	Bernard
test-killing-effect	05/06/2018	coluzzii	first_scan	D7	0	chloroform	silicagel	184	C0506D7SM42	2	Bernard
test-killing-effect	05/06/2018	coluzzii	first_scan	D7	0	chloroform	silicagel	185	C0506D7SM43	1	Bernard
test-killing-effect	05/06/2018	coluzzii	first_scan	D7	0	chloroform	silicagel	186	C0506D7SM43	2	Bernard
test-killing-effect	05/06/2018	coluzzii	first_scan	D7	0	chloroform	silicagel	187	C0506D7SM44	1	Bernard
test-killing-effect	05/06/2018	coluzzii	first_scan	D7	0	chloroform	silicagel	188	C0506D7SM44	2	Bernard
test-killing-effect	05/06/2018	coluzzii	first_scan	D7	0	chloroform	silicagel	189	C0506D7SM45	1	Bernard
test-killing-effect	05/06/2018	coluzzii	first_scan	D7	0	chloroform	silicagel	190	C0506D7SM45	2	Bernard
test-killing-effect	05/06/2018	coluzzii	first_scan	D7	0	chloroform	silicagel	191	C0506D7SM46	1	Bernard
test-killing-effect	05/06/2018	coluzzii	first_scan	D7	0	chloroform	silicagel	192	C0506D7SM46	2	Bernard
test-killing-effect	05/06/2018	coluzzii	first_scan	D7	0	chloroform	silicagel	193	C0506D7SM47	1	Bernard
test-killing-effect	05/06/2018	coluzzii	first_scan	D7	0	chloroform	silicagel	194	C0506D7SM47	2	Bernard
test-killing-effect	05/06/2018	coluzzii	first_scan	D7	0	chloroform	silicagel	195	C0506D7SM48	1	Bernard
test-killing-effect	05/06/2018	coluzzii	first_scan	D7	0	chloroform	silicagel	196	C0506D7SM48	2	Bernard
test-killing-effect	05/06/2018	coluzzii	first_scan	D7	0	chloroform	silicagel	197	C0506D7SM49	1	Bernard
test-killing-effect	05/06/2018	coluzzii	first_scan	D7	0	chloroform	silicagel	198	C0506D7SM49	2	Bernard
test-killing-effect	05/06/2018	coluzzii	first_scan	D7	0	chloroform	silicagel	199	C0506D7SM50	1	Bernard
test-killing-effect	05/06/2018	coluzzii	first_scan	D7	0	chloroform	silicagel	200	C0506D7SM50	2	Bernard
test-killing-effect	05/06/2018	gambiae	first_scan	D7	0	chloroform	silicagel	201	C0506D7SG1	1	Bernard
test-killing-effect	05/06/2018	gambiae	first_scan	D7	0	chloroform	silicagel	202	C0506D7SG1	2	Bernard
test-killing-effect	05/06/2018	gambiae	first_scan	D7	0	chloroform	silicagel	203	C0506D7SG2	1	Bernard
test-killing-effect	05/06/2018	gambiae	first_scan	D7	0	chloroform	silicagel	204	C0506D7SG2	2	Bernard
test-killing-effect	05/06/2018	gambiae	first_scan	D7	0	chloroform	silicagel	205	C0506D7SG3	1	Bernard
test-killing-effect	05/06/2018	gambiae	first_scan	D7	0	chloroform	silicagel	206	C0506D7SG3	2	Bernard
test-killing-effect	05/06/2018	gambiae	first_scan	D7	0	chloroform	silicagel	207	C0506D7SG4	1	Bernard
test-killing-effect	05/06/2018	gambiae	first_scan	D7	0	chloroform	silicagel	208	C0506D7SG4	2	Bernard
test-killing-effect	05/06/2018	gambiae	first_scan	D7	0	chloroform	silicagel	209	C0506D7SG5	1	Bernard
test-killing-effect	05/06/2018	gambiae	first_scan	D7	0	chloroform	silicagel	210	C0506D7SG5	2	Bernard
test-killing-effect	05/06/2018	gambiae	first_scan	D7	0	chloroform	silicagel	211	C0506D7SG6	1	Bernard
test-killing-effect	05/06/2018	gambiae	first_scan	D7	0	chloroform	silicagel	212	C0506D7SG6	2	Bernard
test-killing-effect	05/06/2018	gambiae	first_scan	D7	0	chloroform	silicagel	213	C0506D7SG7	1	Bernard
test-killing-effect	05/06/2018	gambiae	first_scan	D7	0	chloroform	silicagel	214	C0506D7SG7	2	Bernard
test-killing-effect	05/06/2018	gambiae	first_scan	D7	0	chloroform	silicagel	215	C0506D7SG8	1	Bernard
test-killing-effect	05/06/2018	gambiae	first_scan	D7	0	chloroform	silicagel	216	C0506D7SG8	2	Bernard
test-killing-effect	05/06/2018	gambiae	first_scan	D7	0	chloroform	silicagel	217	C0506D7SG9	1	Bernard
test-killing-effect	05/06/2018	gambiae	first_scan	D7	0	chloroform	silicagel	218	C0506D7SG9	2	Bernard
test-killing-effect	05/06/2018	gambiae	first_scan	D7	0	chloroform	silicagel	219	C0506D7SG10	1	Bernard
test-killing-effect	05/06/2018	gambiae	first_scan	D7	0	chloroform	silicagel	220	C0506D7SG10	2	Bernard
test-killing-effect	05/06/2018	gambiae	first_scan	D7	0	chloroform	silicagel	221	C0506D7SG11	1	Bernard
test-killing-effect	05/06/2018	gambiae	first_scan	D7	0	chloroform	silicagel	222	C0506D7SG11	2	Bernard
test-killing-effect	05/06/2018	gambiae	first_scan	D7	0	chloroform	silicagel	223	C0506D7SG12	1	Bernard
test-killing-effect	05/06/2018	gambiae	first_scan	D7	0	chloroform	silicagel	224	C0506D7SG12	2	Bernard
test-killing-effect	05/06/2018	gambiae	first_scan	D7	0	chloroform	silicagel	225	C0506D7SG13	1	Bernard
test-killing-effect	05/06/2018	gambiae	first_scan	D7	0	chloroform	silicagel	226	C0506D7SG13	2	Bernard
test-killing-effect	05/06/2018	gambiae	first_scan	D7	0	chloroform	silicagel	227	C0506D7SG14	1	Bernard
test-killing-effect	05/06/2018	gambiae	first_scan	D7	0	chloroform	silicagel	228	C0506D7SG14	2	Bernard
test-killing-effect	05/06/2018	gambiae	first_scan	D7	0	chloroform	silicagel	229	C0506D7SG15	1	Bernard
test-killing-effect	05/06/2018	gambiae	first_scan	D7	0	chloroform	silicagel	230	C0506D7SG15	2	Bernard
test-killing-effect	05/06/2018	gambiae	first_scan	D7	0	chloroform	silicagel	231	C0506D7SG16	1	Bernard
test-killing-effect	05/06/2018	gambiae	first_scan	D7	0	chloroform	silicagel	232	C0506D7SG16	2	Bernard
test-killing-effect	05/06/2018	gambiae	first_scan	D7	0	chloroform	silicagel	233	C0506D7SG17	1	Bernard
test-killing-effect	05/06/2018	gambiae	first_scan	D7	0	chloroform	silicagel	234	C0506D7SG17	2	Bernard
test-killing-effect	05/06/2018	gambiae	first_scan	D7	0	chloroform	silicagel	235	C0506D7SG18	1	Bernard
test-killing-effect	05/06/2018	gambiae	first_scan	D7	0	chloroform	silicagel	236	C0506D7SG18	2	Bernard
test-killing-effect	05/06/2018	gambiae	first_scan	D7	0	chloroform	silicagel	237	C0506D7SG19	1	Bernard
test-killing-effect	05/06/2018	gambiae	first_scan	D7	0	chloroform	silicagel	238	C0506D7SG19	2	Bernard
test-killing-effect	05/06/2018	gambiae	first_scan	D7	0	chloroform	silicagel	239	C0506D7SG20	1	Bernard
test-killing-effect	05/06/2018	gambiae	first_scan	D7	0	chloroform	silicagel	240	C0506D7SG20	2	Bernard
test-killing-effect	05/06/2018	gambiae	first_scan	D7	0	chloroform	silicagel	241	C0506D7SG21	1	Bernard
test-killing-effect	05/06/2018	gambiae	first_scan	D7	0	chloroform	silicagel	242	C0506D7SG21	2	Bernard
test-killing-effect	05/06/2018	gambiae	first_scan	D7	0	chloroform	silicagel	243	C0506D7SG22	1	Bernard
test-killing-effect	05/06/2018	gambiae	first_scan	D7	0	chloroform	silicagel	244	C0506D7SG22	2	Bernard
test-killing-effect	05/06/2018	gambiae	first_scan	D7	0	chloroform	silicagel	245	C0506D7SG23	1	Bernard
test-killing-effect	05/06/2018	gambiae	first_scan	D7	0	chloroform	silicagel	246	C0506D7SG23	2	Bernard
test-killing-effect	05/06/2018	gambiae	first_scan	D7	0	chloroform	silicagel	247	C0506D7SG24	1	Bernard
test-killing-effect	05/06/2018	gambiae	first_scan	D7	0	chloroform	silicagel	248	C0506D7SG24	2	Bernard
test-killing-effect	05/06/2018	gambiae	first_scan	D7	0	chloroform	silicagel	249	C0506D7SG25	1	Bernard
test-killing-effect	05/06/2018	gambiae	first_scan	D7	0	chloroform	silicagel	250	C0506D7SG25	2	Bernard
test-killing-effect	05/06/2018	gambiae	first_scan	D7	0	chloroform	silicagel	251	C0506D7SG26	1	Bernard
test-killing-effect	05/06/2018	gambiae	first_scan	D7	0	chloroform	silicagel	252	C0506D7SG26	2	Bernard
test-killing-effect	05/06/2018	gambiae	first_scan	D7	0	chloroform	silicagel	253	C0506D7SG27	1	Bernard
test-killing-effect	05/06/2018	gambiae	first_scan	D7	0	chloroform	silicagel	254	C0506D7SG27	2	Bernard
test-killing-effect	05/06/2018	gambiae	first_scan	D7	0	chloroform	silicagel	255	C0506D7SG28	1	Bernard
test-killing-effect	05/06/2018	gambiae	first_scan	D7	0	chloroform	silicagel	256	C0506D7SG28	2	Bernard
test-killing-effect	05/06/2018	gambiae	first_scan	D7	0	chloroform	silicagel	257	C0506D7SG29	1	Bernard
test-killing-effect	05/06/2018	gambiae	first_scan	D7	0	chloroform	silicagel	258	C0506D7SG29	2	Bernard
test-killing-effect	05/06/2018	gambiae	first_scan	D7	0	chloroform	silicagel	259	C0506D7SG30	1	Bernard
test-killing-effect	05/06/2018	gambiae	first_scan	D7	0	chloroform	silicagel	260	C0506D7SG30	2	Bernard
test-killing-effect	05/06/2018	gambiae	first_scan	D7	0	chloroform	silicagel	261	C0506D7SG31	1	Bernard
test-killing-effect	05/06/2018	gambiae	first_scan	D7	0	chloroform	silicagel	262	C0506D7SG31	2	Bernard
test-killing-effect	05/06/2018	gambiae	first_scan	D7	0	chloroform	silicagel	263	C0506D7SG32	1	Bernard
test-killing-effect	05/06/2018	gambiae	first_scan	D7	0	chloroform	silicagel	264	C0506D7SG32	2	Bernard
test-killing-effect	05/06/2018	gambiae	first_scan	D7	0	chloroform	silicagel	265	C0506D7SG33	1	Bernard
test-killing-effect	05/06/2018	gambiae	first_scan	D7	0	chloroform	silicagel	266	C0506D7SG33	2	Bernard
test-killing-effect	05/06/2018	gambiae	first_scan	D7	0	chloroform	silicagel	267	C0506D7SG34	1	Bernard
test-killing-effect	05/06/2018	gambiae	first_scan	D7	0	chloroform	silicagel	268	C0506D7SG34	2	Bernard
test-killing-effect	05/06/2018	gambiae	first_scan	D7	0	chloroform	silicagel	269	C0506D7SG35	1	Bernard
test-killing-effect	05/06/2018	gambiae	first_scan	D7	0	chloroform	silicagel	270	C0506D7SG35	2	Bernard
test-killing-effect	05/06/2018	gambiae	first_scan	D7	0	chloroform	silicagel	271	C0506D7SG36	1	Bernard
test-killing-effect	05/06/2018	gambiae	first_scan	D7	0	chloroform	silicagel	272	C0506D7SG36	2	Bernard
test-killing-effect	05/06/2018	gambiae	first_scan	D7	0	chloroform	silicagel	273	C0506D7SG37	1	Bernard
test-killing-effect	05/06/2018	gambiae	first_scan	D7	0	chloroform	silicagel	274	C0506D7SG37	2	Bernard
test-killing-effect	05/06/2018	gambiae	first_scan	D7	0	chloroform	silicagel	275	C0506D7SG38	1	Bernard
test-killing-effect	05/06/2018	gambiae	first_scan	D7	0	chloroform	silicagel	276	C0506D7SG38	2	Bernard
test-killing-effect	06/06/2018	NA	NA	NA	NA	NA	NA	0	NA	NA	Bernard	Scan vide
test-killing-effect	06/06/2018	coluzzii	first_scan	D8	0	kaltox	Ethanol 80°	1	K0606D8AM1	1	Bernard
test-killing-effect	06/06/2018	coluzzii	first_scan	D8	0	kaltox	Ethanol 80°	2	K0606D8AM1	2	Bernard
test-killing-effect	06/06/2018	coluzzii	first_scan	D8	0	kaltox	Ethanol 80°	3	K0606D8AM2	1	Bernard
test-killing-effect	06/06/2018	coluzzii	first_scan	D8	0	kaltox	Ethanol 80°	4	K0606D8AM2	2	Bernard
test-killing-effect	06/06/2018	coluzzii	first_scan	D8	0	kaltox	Ethanol 80°	5	K0606D8AM3	1	Bernard
test-killing-effect	06/06/2018	coluzzii	first_scan	D8	0	kaltox	Ethanol 80°	6	K0606D8AM3	2	Bernard
test-killing-effect	06/06/2018	coluzzii	first_scan	D8	0	kaltox	Ethanol 80°	7	K0606D8AM4	1	Bernard
test-killing-effect	06/06/2018	coluzzii	first_scan	D8	0	kaltox	Ethanol 80°	8	K0606D8AM4	2	Bernard
test-killing-effect	06/06/2018	coluzzii	first_scan	D8	0	kaltox	Ethanol 80°	9	K0606D8AM5	1	Bernard
test-killing-effect	06/06/2018	coluzzii	first_scan	D8	0	kaltox	Ethanol 80°	10	K0606D8AM5	2	Bernard
test-killing-effect	06/06/2018	coluzzii	first_scan	D8	0	kaltox	Ethanol 80°	11	K0606D8AM6	1	Bernard
test-killing-effect	06/06/2018	coluzzii	first_scan	D8	0	kaltox	Ethanol 80°	12	K0606D8AM6	2	Bernard
test-killing-effect	06/06/2018	coluzzii	first_scan	D8	0	kaltox	Ethanol 80°	13	K0606D8AM7	1	Bernard
test-killing-effect	06/06/2018	coluzzii	first_scan	D8	0	kaltox	Ethanol 80°	14	K0606D8AM7	2	Bernard
test-killing-effect	06/06/2018	coluzzii	first_scan	D8	0	kaltox	Ethanol 80°	15	K0606D8AM8	1	Bernard
test-killing-effect	06/06/2018	coluzzii	first_scan	D8	0	kaltox	Ethanol 80°	16	K0606D8AM8	2	Bernard
test-killing-effect	06/06/2018	coluzzii	first_scan	D8	0	kaltox	Ethanol 80°	17	K0606D8AM9	1	Bernard
test-killing-effect	06/06/2018	coluzzii	first_scan	D8	0	kaltox	Ethanol 80°	18	K0606D8AM9	2	Bernard
test-killing-effect	06/06/2018	coluzzii	first_scan	D8	0	kaltox	Ethanol 80°	19	K0606D8AM10	1	Bernard
test-killing-effect	06/06/2018	coluzzii	first_scan	D8	0	kaltox	Ethanol 80°	20	K0606D8AM10	2	Bernard
test-killing-effect	06/06/2018	coluzzii	first_scan	D8	0	kaltox	Ethanol 80°	21	K0606D8AM11	1	Bernard
test-killing-effect	06/06/2018	coluzzii	first_scan	D8	0	kaltox	Ethanol 80°	22	K0606D8AM11	2	Bernard
test-killing-effect	06/06/2018	coluzzii	first_scan	D8	0	kaltox	Ethanol 80°	23	K0606D8AM12	1	Bernard
test-killing-effect	06/06/2018	coluzzii	first_scan	D8	0	kaltox	Ethanol 80°	24	K0606D8AM12	2	Bernard
test-killing-effect	06/06/2018	coluzzii	first_scan	D8	0	kaltox	Ethanol 80°	25	K0606D8AM13	1	Bernard
test-killing-effect	06/06/2018	coluzzii	first_scan	D8	0	kaltox	Ethanol 80°	26	K0606D8AM13	2	Bernard
test-killing-effect	06/06/2018	coluzzii	first_scan	D8	0	kaltox	Ethanol 80°	27	K0606D8AM14	1	Bernard
test-killing-effect	06/06/2018	coluzzii	first_scan	D8	0	kaltox	Ethanol 80°	28	K0606D8AM14	2	Bernard
test-killing-effect	06/06/2018	coluzzii	first_scan	D8	0	kaltox	Ethanol 80°	29	K0606D8AM15	1	Bernard
test-killing-effect	06/06/2018	coluzzii	first_scan	D8	0	kaltox	Ethanol 80°	30	K0606D8AM15	2	Bernard
test-killing-effect	06/06/2018	coluzzii	first_scan	D8	0	kaltox	Ethanol 80°	31	K0606D8AM16	1	Bernard
test-killing-effect	06/06/2018	coluzzii	first_scan	D8	0	kaltox	Ethanol 80°	32	K0606D8AM16	2	Bernard
test-killing-effect	06/06/2018	coluzzii	first_scan	D8	0	kaltox	Ethanol 80°	33	K0606D8AM17	1	Bernard
test-killing-effect	06/06/2018	coluzzii	first_scan	D8	0	kaltox	Ethanol 80°	34	K0606D8AM17	2	Bernard
test-killing-effect	06/06/2018	coluzzii	first_scan	D8	0	kaltox	Ethanol 80°	35	K0606D8AM18	1	Bernard
test-killing-effect	06/06/2018	coluzzii	first_scan	D8	0	kaltox	Ethanol 80°	36	K0606D8AM18	2	Bernard
test-killing-effect	06/06/2018	coluzzii	first_scan	D8	0	kaltox	Ethanol 80°	37	K0606D8AM19	1	Bernard
test-killing-effect	06/06/2018	coluzzii	first_scan	D8	0	kaltox	Ethanol 80°	38	K0606D8AM19	2	Bernard
test-killing-effect	06/06/2018	coluzzii	first_scan	D8	0	kaltox	Ethanol 80°	39	K0606D8AM20	1	Bernard
test-killing-effect	06/06/2018	coluzzii	first_scan	D8	0	kaltox	Ethanol 80°	40	K0606D8AM20	2	Bernard
test-killing-effect	06/06/2018	coluzzii	first_scan	D8	0	kaltox	Ethanol 80°	41	K0606D8AM21	1	Bernard
test-killing-effect	06/06/2018	coluzzii	first_scan	D8	0	kaltox	Ethanol 80°	42	K0606D8AM21	2	Bernard
test-killing-effect	06/06/2018	coluzzii	first_scan	D8	0	kaltox	Ethanol 80°	43	K0606D8AM22	1	Bernard
test-killing-effect	06/06/2018	coluzzii	first_scan	D8	0	kaltox	Ethanol 80°	44	K0606D8AM22	2	Bernard
test-killing-effect	06/06/2018	coluzzii	first_scan	D8	0	kaltox	Ethanol 80°	45	K0606D8AM23	1	Bernard
test-killing-effect	06/06/2018	coluzzii	first_scan	D8	0	kaltox	Ethanol 80°	46	K0606D8AM23	2	Bernard
test-killing-effect	06/06/2018	coluzzii	first_scan	D8	0	kaltox	Ethanol 80°	47	K0606D8AM24	1	Bernard
test-killing-effect	06/06/2018	coluzzii	first_scan	D8	0	kaltox	Ethanol 80°	48	K0606D8AM24	2	Bernard
test-killing-effect	06/06/2018	coluzzii	first_scan	D8	0	kaltox	Ethanol 80°	49	K0606D8AM25	1	Bernard
test-killing-effect	06/06/2018	coluzzii	first_scan	D8	0	kaltox	Ethanol 80°	50	K0606D8AM25	2	Bernard
test-killing-effect	06/06/2018	coluzzii	first_scan	D8	0	kaltox	Ethanol 80°	51	K0606D8AM26	1	Bernard
test-killing-effect	06/06/2018	coluzzii	first_scan	D8	0	kaltox	Ethanol 80°	52	K0606D8AM26	2	Bernard
test-killing-effect	06/06/2018	coluzzii	first_scan	D8	0	kaltox	Ethanol 80°	53	K0606D8AM27	1	Bernard
test-killing-effect	06/06/2018	coluzzii	first_scan	D8	0	kaltox	Ethanol 80°	54	K0606D8AM27	2	Bernard
test-killing-effect	06/06/2018	coluzzii	first_scan	D8	0	kaltox	Ethanol 80°	55	K0606D8AM28	1	Bernard
test-killing-effect	06/06/2018	coluzzii	first_scan	D8	0	kaltox	Ethanol 80°	56	K0606D8AM28	2	Bernard
test-killing-effect	06/06/2018	coluzzii	first_scan	D8	0	kaltox	Ethanol 80°	57	K0606D8AM29	1	Bernard
test-killing-effect	06/06/2018	coluzzii	first_scan	D8	0	kaltox	Ethanol 80°	58	K0606D8AM29	2	Bernard
test-killing-effect	06/06/2018	coluzzii	first_scan	D8	0	kaltox	Ethanol 80°	59	K0606D8AM30	1	Bernard
test-killing-effect	06/06/2018	coluzzii	first_scan	D8	0	kaltox	Ethanol 80°	60	K0606D8AM30	2	Bernard
test-killing-effect	06/06/2018	coluzzii	first_scan	D8	0	kaltox	Ethanol 80°	61	K0606D8AM31	1	Bernard
test-killing-effect	06/06/2018	coluzzii	first_scan	D8	0	kaltox	Ethanol 80°	62	K0606D8AM31	2	Bernard
test-killing-effect	06/06/2018	coluzzii	first_scan	D8	0	kaltox	Ethanol 80°	63	K0606D8AM32	1	Bernard
test-killing-effect	06/06/2018	coluzzii	first_scan	D8	0	kaltox	Ethanol 80°	64	K0606D8AM32	2	Bernard
test-killing-effect	06/06/2018	coluzzii	first_scan	D8	0	kaltox	Ethanol 80°	65	K0606D8AM33	1	Bernard
test-killing-effect	06/06/2018	coluzzii	first_scan	D8	0	kaltox	Ethanol 80°	66	K0606D8AM33	2	Bernard
test-killing-effect	06/06/2018	coluzzii	first_scan	D8	0	kaltox	Ethanol 80°	67	K0606D8AM34	1	Bernard
test-killing-effect	06/06/2018	coluzzii	first_scan	D8	0	kaltox	Ethanol 80°	68	K0606D8AM34	2	Bernard
test-killing-effect	06/06/2018	coluzzii	first_scan	D8	0	kaltox	Ethanol 80°	69	K0606D8AM35	1	Bernard
test-killing-effect	06/06/2018	coluzzii	first_scan	D8	0	kaltox	Ethanol 80°	70	K0606D8AM35	2	Bernard
test-killing-effect	06/06/2018	coluzzii	first_scan	D8	0	kaltox	Ethanol 80°	71	K0606D8AM36	1	Bernard
test-killing-effect	06/06/2018	coluzzii	first_scan	D8	0	kaltox	Ethanol 80°	72	K0606D8AM36	2	Bernard
test-killing-effect	06/06/2018	coluzzii	first_scan	D8	0	kaltox	Ethanol 80°	73	K0606D8AM37	1	Bernard
test-killing-effect	06/06/2018	coluzzii	first_scan	D8	0	kaltox	Ethanol 80°	74	K0606D8AM37	2	Bernard
test-killing-effect	06/06/2018	coluzzii	first_scan	D8	0	kaltox	Ethanol 80°	75	K0606D8AM38	1	Bernard
test-killing-effect	06/06/2018	coluzzii	first_scan	D8	0	kaltox	Ethanol 80°	76	K0606D8AM38	2	Bernard
test-killing-effect	06/06/2018	coluzzii	first_scan	D8	0	kaltox	Ethanol 80°	77	K0606D8AM39	1	Bernard
test-killing-effect	06/06/2018	coluzzii	first_scan	D8	0	kaltox	Ethanol 80°	78	K0606D8AM39	2	Bernard
test-killing-effect	06/06/2018	coluzzii	first_scan	D8	0	kaltox	Ethanol 80°	79	K0606D8AM40	1	Bernard
test-killing-effect	06/06/2018	coluzzii	first_scan	D8	0	kaltox	Ethanol 80°	80	K0606D8AM40	2	Bernard
test-killing-effect	06/06/2018	coluzzii	first_scan	D8	0	kaltox	Ethanol 80°	81	K0606D8AM41	1	Bernard
test-killing-effect	06/06/2018	coluzzii	first_scan	D8	0	kaltox	Ethanol 80°	82	K0606D8AM41	2	Bernard
test-killing-effect	06/06/2018	coluzzii	first_scan	D8	0	kaltox	Ethanol 80°	83	K0606D8AM42	1	Bernard
test-killing-effect	06/06/2018	coluzzii	first_scan	D8	0	kaltox	Ethanol 80°	84	K0606D8AM42	2	Bernard
test-killing-effect	06/06/2018	coluzzii	first_scan	D8	0	kaltox	Ethanol 80°	85	K0606D8AM43	1	Bernard
test-killing-effect	06/06/2018	coluzzii	first_scan	D8	0	kaltox	Ethanol 80°	86	K0606D8AM43	2	Bernard
test-killing-effect	06/06/2018	coluzzii	first_scan	D8	0	kaltox	Ethanol 80°	87	K0606D8AM44	1	Bernard
test-killing-effect	06/06/2018	coluzzii	first_scan	D8	0	kaltox	Ethanol 80°	88	K0606D8AM44	2	Bernard
test-killing-effect	06/06/2018	coluzzii	first_scan	D8	0	kaltox	Ethanol 80°	89	K0606D8AM45	1	Bernard
test-killing-effect	06/06/2018	coluzzii	first_scan	D8	0	kaltox	Ethanol 80°	90	K0606D8AM45	2	Bernard
test-killing-effect	06/06/2018	coluzzii	first_scan	D8	0	kaltox	Ethanol 80°	91	K0606D8AM46	1	Bernard
test-killing-effect	06/06/2018	coluzzii	first_scan	D8	0	kaltox	Ethanol 80°	92	K0606D8AM46	2	Bernard
test-killing-effect	06/06/2018	coluzzii	first_scan	D8	0	kaltox	Ethanol 80°	93	K0606D8AM47	1	Bernard
test-killing-effect	06/06/2018	coluzzii	first_scan	D8	0	kaltox	Ethanol 80°	94	K0606D8AM47	2	Bernard
test-killing-effect	06/06/2018	coluzzii	first_scan	D8	0	kaltox	Ethanol 80°	95	K0606D8AM48	1	Bernard
test-killing-effect	06/06/2018	coluzzii	first_scan	D8	0	kaltox	Ethanol 80°	96	K0606D8AM48	2	Bernard
test-killing-effect	06/06/2018	coluzzii	first_scan	D8	0	kaltox	Ethanol 80°	97	K0606D8AM49	1	Bernard
test-killing-effect	06/06/2018	coluzzii	first_scan	D8	0	kaltox	Ethanol 80°	98	K0606D8AM49	2	Bernard
test-killing-effect	06/06/2018	coluzzii	first_scan	D8	0	kaltox	Ethanol 80°	99	K0606D8AM50	1	Bernard
test-killing-effect	06/06/2018	coluzzii	first_scan	D8	0	kaltox	Ethanol 80°	100	K0606D8AM50	2	Bernard
test-killing-effect	06/06/2018	coluzzii	first_scan	D8	0	kaltox	silicagel	101	K0606D8SM1	1	Bernard
test-killing-effect	06/06/2018	coluzzii	first_scan	D8	0	kaltox	silicagel	102	K0606D8SM1	2	Bernard
test-killing-effect	06/06/2018	coluzzii	first_scan	D8	0	kaltox	silicagel	103	K0606D8SM2	1	Bernard
test-killing-effect	06/06/2018	coluzzii	first_scan	D8	0	kaltox	silicagel	104	K0606D8SM2	2	Bernard
test-killing-effect	06/06/2018	coluzzii	first_scan	D8	0	kaltox	silicagel	105	K0606D8SM3	1	Bernard
test-killing-effect	06/06/2018	coluzzii	first_scan	D8	0	kaltox	silicagel	106	K0606D8SM3	2	Bernard
test-killing-effect	06/06/2018	coluzzii	first_scan	D8	0	kaltox	silicagel	107	K0606D8SM4	1	Bernard
test-killing-effect	06/06/2018	coluzzii	first_scan	D8	0	kaltox	silicagel	108	K0606D8SM4	2	Bernard
test-killing-effect	06/06/2018	coluzzii	first_scan	D8	0	kaltox	silicagel	109	K0606D8SM5	1	Bernard
test-killing-effect	06/06/2018	coluzzii	first_scan	D8	0	kaltox	silicagel	110	K0606D8SM5	2	Bernard
test-killing-effect	06/06/2018	coluzzii	first_scan	D8	0	kaltox	silicagel	111	K0606D8SM6	1	Bernard
test-killing-effect	06/06/2018	coluzzii	first_scan	D8	0	kaltox	silicagel	112	K0606D8SM6	2	Bernard
test-killing-effect	06/06/2018	coluzzii	first_scan	D8	0	kaltox	silicagel	113	K0606D8SM7	1	Bernard
test-killing-effect	06/06/2018	coluzzii	first_scan	D8	0	kaltox	silicagel	114	K0606D8SM7	2	Bernard
test-killing-effect	06/06/2018	coluzzii	first_scan	D8	0	kaltox	silicagel	115	K0606D8SM8	1	Bernard
test-killing-effect	06/06/2018	coluzzii	first_scan	D8	0	kaltox	silicagel	116	K0606D8SM8	2	Bernard
test-killing-effect	06/06/2018	coluzzii	first_scan	D8	0	kaltox	silicagel	117	K0606D8SM9	1	Bernard
test-killing-effect	06/06/2018	coluzzii	first_scan	D8	0	kaltox	silicagel	118	K0606D8SM9	2	Bernard
test-killing-effect	06/06/2018	coluzzii	first_scan	D8	0	kaltox	silicagel	119	K0606D8SM10	1	Bernard
test-killing-effect	06/06/2018	coluzzii	first_scan	D8	0	kaltox	silicagel	120	K0606D8SM10	2	Bernard
test-killing-effect	06/06/2018	coluzzii	first_scan	D8	0	kaltox	silicagel	121	K0606D8SM11	1	Bernard
test-killing-effect	06/06/2018	coluzzii	first_scan	D8	0	kaltox	silicagel	122	K0606D8SM11	2	Bernard
test-killing-effect	06/06/2018	coluzzii	first_scan	D8	0	kaltox	silicagel	123	K0606D8SM12	1	Bernard
test-killing-effect	06/06/2018	coluzzii	first_scan	D8	0	kaltox	silicagel	124	K0606D8SM12	2	Bernard
test-killing-effect	06/06/2018	coluzzii	first_scan	D8	0	kaltox	silicagel	125	K0606D8SM13	1	Bernard
test-killing-effect	06/06/2018	coluzzii	first_scan	D8	0	kaltox	silicagel	126	K0606D8SM13	2	Bernard
test-killing-effect	06/06/2018	coluzzii	first_scan	D8	0	kaltox	silicagel	127	K0606D8SM14	1	Bernard
test-killing-effect	06/06/2018	coluzzii	first_scan	D8	0	kaltox	silicagel	128	K0606D8SM14	2	Bernard
test-killing-effect	06/06/2018	coluzzii	first_scan	D8	0	kaltox	silicagel	129	K0606D8SM15	1	Bernard
test-killing-effect	06/06/2018	coluzzii	first_scan	D8	0	kaltox	silicagel	130	K0606D8SM15	2	Bernard
test-killing-effect	06/06/2018	coluzzii	first_scan	D8	0	kaltox	silicagel	131	K0606D8SM16	1	Bernard
test-killing-effect	06/06/2018	coluzzii	first_scan	D8	0	kaltox	silicagel	132	K0606D8SM16	2	Bernard
test-killing-effect	06/06/2018	coluzzii	first_scan	D8	0	kaltox	silicagel	133	K0606D8SM17	1	Bernard
test-killing-effect	06/06/2018	coluzzii	first_scan	D8	0	kaltox	silicagel	134	K0606D8SM17	2	Bernard
test-killing-effect	06/06/2018	coluzzii	first_scan	D8	0	kaltox	silicagel	135	K0606D8SM18	1	Bernard
test-killing-effect	06/06/2018	coluzzii	first_scan	D8	0	kaltox	silicagel	136	K0606D8SM18	2	Bernard
test-killing-effect	06/06/2018	coluzzii	first_scan	D8	0	kaltox	silicagel	137	K0606D8SM19	1	Bernard
test-killing-effect	06/06/2018	coluzzii	first_scan	D8	0	kaltox	silicagel	138	K0606D8SM19	2	Bernard
test-killing-effect	06/06/2018	coluzzii	first_scan	D8	0	kaltox	silicagel	139	K0606D8SM20	1	Bernard
test-killing-effect	06/06/2018	coluzzii	first_scan	D8	0	kaltox	silicagel	140	K0606D8SM20	2	Bernard
test-killing-effect	06/06/2018	coluzzii	first_scan	D8	0	kaltox	silicagel	141	K0606D8SM21	1	Bernard
test-killing-effect	06/06/2018	coluzzii	first_scan	D8	0	kaltox	silicagel	142	K0606D8SM21	2	Bernard
test-killing-effect	06/06/2018	coluzzii	first_scan	D8	0	kaltox	silicagel	143	K0606D8SM22	1	Bernard
test-killing-effect	06/06/2018	coluzzii	first_scan	D8	0	kaltox	silicagel	144	K0606D8SM22	2	Bernard
test-killing-effect	06/06/2018	coluzzii	first_scan	D8	0	kaltox	silicagel	145	K0606D8SM23	1	Bernard
test-killing-effect	06/06/2018	coluzzii	first_scan	D8	0	kaltox	silicagel	146	K0606D8SM23	2	Bernard
test-killing-effect	06/06/2018	coluzzii	first_scan	D8	0	kaltox	silicagel	147	K0606D8SM24	1	Bernard
test-killing-effect	06/06/2018	coluzzii	first_scan	D8	0	kaltox	silicagel	148	K0606D8SM24	2	Bernard
test-killing-effect	06/06/2018	coluzzii	first_scan	D8	0	kaltox	silicagel	149	K0606D8SM25	1	Bernard
test-killing-effect	06/06/2018	coluzzii	first_scan	D8	0	kaltox	silicagel	150	K0606D8SM25	2	Bernard
test-killing-effect	06/06/2018	coluzzii	first_scan	D8	0	kaltox	silicagel	151	K0606D8SM26	1	Bernard
test-killing-effect	06/06/2018	coluzzii	first_scan	D8	0	kaltox	silicagel	152	K0606D8SM26	2	Bernard
test-killing-effect	06/06/2018	coluzzii	first_scan	D8	0	kaltox	silicagel	153	K0606D8SM27	1	Bernard
test-killing-effect	06/06/2018	coluzzii	first_scan	D8	0	kaltox	silicagel	154	K0606D8SM27	2	Bernard
test-killing-effect	06/06/2018	coluzzii	first_scan	D8	0	kaltox	silicagel	155	K0606D8SM28	1	Bernard
test-killing-effect	06/06/2018	coluzzii	first_scan	D8	0	kaltox	silicagel	156	K0606D8SM28	2	Bernard
test-killing-effect	06/06/2018	coluzzii	first_scan	D8	0	kaltox	silicagel	157	K0606D8SM29	1	Bernard
test-killing-effect	06/06/2018	coluzzii	first_scan	D8	0	kaltox	silicagel	158	K0606D8SM29	2	Bernard
test-killing-effect	06/06/2018	coluzzii	first_scan	D8	0	kaltox	silicagel	159	K0606D8SM30	1	Bernard
test-killing-effect	06/06/2018	coluzzii	first_scan	D8	0	kaltox	silicagel	160	K0606D8SM30	2	Bernard
test-killing-effect	06/06/2018	coluzzii	first_scan	D8	0	kaltox	silicagel	161	K0606D8SM31	1	Bernard
test-killing-effect	06/06/2018	coluzzii	first_scan	D8	0	kaltox	silicagel	162	K0606D8SM31	2	Bernard
test-killing-effect	06/06/2018	coluzzii	first_scan	D8	0	kaltox	silicagel	163	K0606D8SM32	1	Bernard
test-killing-effect	06/06/2018	coluzzii	first_scan	D8	0	kaltox	silicagel	164	K0606D8SM32	2	Bernard
test-killing-effect	06/06/2018	coluzzii	first_scan	D8	0	kaltox	silicagel	165	K0606D8SM33	1	Bernard
test-killing-effect	06/06/2018	coluzzii	first_scan	D8	0	kaltox	silicagel	166	K0606D8SM33	2	Bernard
test-killing-effect	06/06/2018	coluzzii	first_scan	D8	0	kaltox	silicagel	167	K0606D8SM34	1	Bernard
test-killing-effect	06/06/2018	coluzzii	first_scan	D8	0	kaltox	silicagel	168	K0606D8SM34	2	Bernard
test-killing-effect	06/06/2018	coluzzii	first_scan	D8	0	kaltox	silicagel	169	K0606D8SM35	1	Bernard
test-killing-effect	06/06/2018	coluzzii	first_scan	D8	0	kaltox	silicagel	170	K0606D8SM35	2	Bernard
test-killing-effect	06/06/2018	coluzzii	first_scan	D8	0	kaltox	silicagel	171	K0606D8SM36	1	Bernard
test-killing-effect	06/06/2018	coluzzii	first_scan	D8	0	kaltox	silicagel	172	K0606D8SM36	2	Bernard
test-killing-effect	06/06/2018	coluzzii	first_scan	D8	0	kaltox	silicagel	173	K0606D8SM37	1	Bernard
test-killing-effect	06/06/2018	coluzzii	first_scan	D8	0	kaltox	silicagel	174	K0606D8SM37	2	Bernard
test-killing-effect	06/06/2018	coluzzii	first_scan	D8	0	kaltox	silicagel	175	K0606D8SM38	1	Bernard
test-killing-effect	06/06/2018	coluzzii	first_scan	D8	0	kaltox	silicagel	176	K0606D8SM38	2	Bernard
test-killing-effect	06/06/2018	coluzzii	first_scan	D8	0	kaltox	silicagel	177	K0606D8SM39	1	Bernard
test-killing-effect	06/06/2018	coluzzii	first_scan	D8	0	kaltox	silicagel	178	K0606D8SM39	2	Bernard
test-killing-effect	06/06/2018	coluzzii	first_scan	D8	0	kaltox	silicagel	179	K0606D8SM40	1	Bernard
test-killing-effect	06/06/2018	coluzzii	first_scan	D8	0	kaltox	silicagel	180	K0606D8SM40	2	Bernard
test-killing-effect	06/06/2018	coluzzii	first_scan	D8	0	kaltox	silicagel	181	K0606D8SM41	1	Bernard
test-killing-effect	06/06/2018	coluzzii	first_scan	D8	0	kaltox	silicagel	182	K0606D8SM41	2	Bernard
test-killing-effect	06/06/2018	coluzzii	first_scan	D8	0	kaltox	silicagel	183	K0606D8SM42	1	Bernard
test-killing-effect	06/06/2018	coluzzii	first_scan	D8	0	kaltox	silicagel	184	K0606D8SM42	2	Bernard
test-killing-effect	06/06/2018	coluzzii	first_scan	D8	0	kaltox	silicagel	185	K0606D8SM43	1	Bernard
test-killing-effect	06/06/2018	coluzzii	first_scan	D8	0	kaltox	silicagel	186	K0606D8SM43	2	Bernard
test-killing-effect	06/06/2018	coluzzii	first_scan	D8	0	kaltox	silicagel	187	K0606D8SM44	1	Bernard
test-killing-effect	06/06/2018	coluzzii	first_scan	D8	0	kaltox	silicagel	188	K0606D8SM44	2	Bernard
test-killing-effect	06/06/2018	coluzzii	first_scan	D8	0	kaltox	silicagel	189	K0606D8SM45	1	Bernard
test-killing-effect	06/06/2018	coluzzii	first_scan	D8	0	kaltox	silicagel	190	K0606D8SM45	2	Bernard
test-killing-effect	06/06/2018	coluzzii	first_scan	D8	0	kaltox	silicagel	191	K0606D8SM46	1	Bernard
test-killing-effect	06/06/2018	coluzzii	first_scan	D8	0	kaltox	silicagel	192	K0606D8SM46	2	Bernard
test-killing-effect	06/06/2018	coluzzii	first_scan	D8	0	kaltox	silicagel	193	K0606D8SM47	1	Bernard
test-killing-effect	06/06/2018	coluzzii	first_scan	D8	0	kaltox	silicagel	194	K0606D8SM47	2	Bernard
test-killing-effect	06/06/2018	coluzzii	first_scan	D8	0	kaltox	silicagel	195	K0606D8SM48	1	Bernard
test-killing-effect	06/06/2018	coluzzii	first_scan	D8	0	kaltox	silicagel	196	K0606D8SM48	2	Bernard
test-killing-effect	06/06/2018	coluzzii	first_scan	D8	0	kaltox	silicagel	197	K0606D8SM49	1	Bernard
test-killing-effect	06/06/2018	coluzzii	first_scan	D8	0	kaltox	silicagel	198	K0606D8SM49	2	Bernard
test-killing-effect	06/06/2018	coluzzii	first_scan	D8	0	kaltox	silicagel	199	K0606D8SM50	1	Bernard
test-killing-effect	06/06/2018	coluzzii	first_scan	D8	0	kaltox	silicagel	200	K0606D8SM50	2	Bernard
test-killing-effect	06/06/2018	gambiae	first_scan	D8	0	kaltox	silicagel	201	K0606D8SG1	1	Bernard
test-killing-effect	06/06/2018	gambiae	first_scan	D8	0	kaltox	silicagel	202	K0606D8SG1	2	Bernard
test-killing-effect	06/06/2018	gambiae	first_scan	D8	0	kaltox	silicagel	203	K0606D8SG2	1	Bernard
test-killing-effect	06/06/2018	gambiae	first_scan	D8	0	kaltox	silicagel	204	K0606D8SG2	2	Bernard
test-killing-effect	06/06/2018	gambiae	first_scan	D8	0	kaltox	silicagel	205	K0606D8SG3	1	Bernard
test-killing-effect	06/06/2018	gambiae	first_scan	D8	0	kaltox	silicagel	206	K0606D8SG3	2	Bernard
test-killing-effect	06/06/2018	gambiae	first_scan	D8	0	kaltox	silicagel	207	K0606D8SG4	1	Bernard
test-killing-effect	06/06/2018	gambiae	first_scan	D8	0	kaltox	silicagel	208	K0606D8SG4	2	Bernard
test-killing-effect	06/06/2018	gambiae	first_scan	D8	0	kaltox	silicagel	209	K0606D8SG5	1	Bernard
test-killing-effect	06/06/2018	gambiae	first_scan	D8	0	kaltox	silicagel	210	K0606D8SG5	2	Bernard
test-killing-effect	06/06/2018	gambiae	first_scan	D8	0	kaltox	silicagel	211	K0606D8SG6	1	Bernard
test-killing-effect	06/06/2018	gambiae	first_scan	D8	0	kaltox	silicagel	212	K0606D8SG6	2	Bernard
test-killing-effect	06/06/2018	gambiae	first_scan	D8	0	kaltox	silicagel	213	K0606D8SG7	1	Bernard
test-killing-effect	06/06/2018	gambiae	first_scan	D8	0	kaltox	silicagel	214	K0606D8SG7	2	Bernard
test-killing-effect	06/06/2018	gambiae	first_scan	D8	0	kaltox	silicagel	215	K0606D8SG8	1	Bernard
test-killing-effect	06/06/2018	gambiae	first_scan	D8	0	kaltox	silicagel	216	K0606D8SG8	2	Bernard
test-killing-effect	06/06/2018	gambiae	first_scan	D8	0	kaltox	silicagel	217	K0606D8SG9	1	Bernard
test-killing-effect	06/06/2018	gambiae	first_scan	D8	0	kaltox	silicagel	218	K0606D8SG9	2	Bernard
test-killing-effect	06/06/2018	gambiae	first_scan	D8	0	kaltox	silicagel	219	K0606D8SG10	1	Bernard
test-killing-effect	06/06/2018	gambiae	first_scan	D8	0	kaltox	silicagel	220	K0606D8SG10	2	Bernard
test-killing-effect	06/06/2018	gambiae	first_scan	D8	0	kaltox	silicagel	221	K0606D8SG11	1	Bernard
test-killing-effect	06/06/2018	gambiae	first_scan	D8	0	kaltox	silicagel	222	K0606D8SG11	2	Bernard
test-killing-effect	06/06/2018	gambiae	first_scan	D8	0	kaltox	silicagel	223	K0606D8SG12	1	Bernard
test-killing-effect	06/06/2018	gambiae	first_scan	D8	0	kaltox	silicagel	224	K0606D8SG12	2	Bernard
test-killing-effect	06/06/2018	gambiae	first_scan	D8	0	kaltox	silicagel	225	K0606D8SG13	1	Bernard
test-killing-effect	06/06/2018	gambiae	first_scan	D8	0	kaltox	silicagel	226	K0606D8SG13	2	Bernard
test-killing-effect	06/06/2018	gambiae	first_scan	D8	0	kaltox	silicagel	227	K0606D8SG14	1	Bernard
test-killing-effect	06/06/2018	gambiae	first_scan	D8	0	kaltox	silicagel	228	K0606D8SG14	2	Bernard
test-killing-effect	06/06/2018	gambiae	first_scan	D8	0	kaltox	silicagel	229	K0606D8SG15	1	Bernard
test-killing-effect	06/06/2018	gambiae	first_scan	D8	0	kaltox	silicagel	230	K0606D8SG15	2	Bernard
test-killing-effect	06/06/2018	gambiae	first_scan	D8	0	kaltox	silicagel	231	K0606D8SG16	1	Bernard
test-killing-effect	06/06/2018	gambiae	first_scan	D8	0	kaltox	silicagel	232	K0606D8SG16	2	Bernard
test-killing-effect	06/06/2018	gambiae	first_scan	D8	0	kaltox	silicagel	233	K0606D8SG17	1	Bernard
test-killing-effect	06/06/2018	gambiae	first_scan	D8	0	kaltox	silicagel	234	K0606D8SG17	2	Bernard
test-killing-effect	06/06/2018	gambiae	first_scan	D8	0	kaltox	silicagel	235	K0606D8SG18	1	Bernard
test-killing-effect	06/06/2018	gambiae	first_scan	D8	0	kaltox	silicagel	236	K0606D8SG18	2	Bernard
test-killing-effect	06/06/2018	gambiae	first_scan	D8	0	kaltox	silicagel	237	K0606D8SG19	1	Bernard
test-killing-effect	06/06/2018	gambiae	first_scan	D8	0	kaltox	silicagel	238	K0606D8SG19	2	Bernard
test-killing-effect	06/06/2018	gambiae	first_scan	D8	0	kaltox	silicagel	239	K0606D8SG20	1	Bernard
test-killing-effect	06/06/2018	gambiae	first_scan	D8	0	kaltox	silicagel	240	K0606D8SG20	2	Bernard
test-killing-effect	06/06/2018	gambiae	first_scan	D8	0	kaltox	silicagel	241	K0606D8SG21	1	Bernard
test-killing-effect	06/06/2018	gambiae	first_scan	D8	0	kaltox	silicagel	242	K0606D8SG21	2	Bernard
test-killing-effect	06/06/2018	gambiae	first_scan	D8	0	kaltox	silicagel	243	K0606D8SG22	1	Bernard	scan 4 time (244=NA)
test-killing-effect	06/06/2018	gambiae	first_scan	D8	0	kaltox	silicagel	244	K0606D8SG22	2	Bernard	scan 4 time (244=NA)
test-killing-effect	06/06/2018	gambiae	first_scan	D8	0	kaltox	silicagel	245	K0606D8SG22	NA	Bernard	Should be removed
test-killing-effect	06/06/2018	gambiae	first_scan	D8	0	kaltox	silicagel	246	K0606D8SG22	NA	Bernard	Should be removed
test-killing-effect	06/06/2018	gambiae	first_scan	D8	0	kaltox	silicagel	247	K0606D8SG23	1	Bernard
test-killing-effect	06/06/2018	gambiae	first_scan	D8	0	kaltox	silicagel	248	K0606D8SG23	2	Bernard
test-killing-effect	06/06/2018	gambiae	first_scan	D8	0	kaltox	silicagel	249	K0606D8SG24	1	Bernard
test-killing-effect	06/06/2018	gambiae	first_scan	D8	0	kaltox	silicagel	250	K0606D8SG24	2	Bernard
test-killing-effect	06/06/2018	gambiae	first_scan	D8	0	kaltox	silicagel	251	K0606D8SG25	1	Bernard
test-killing-effect	06/06/2018	gambiae	first_scan	D8	0	kaltox	silicagel	252	K0606D8SG25	2	Bernard
test-killing-effect	06/06/2018	gambiae	first_scan	D8	0	kaltox	silicagel	253	K0606D8SG26	1	Bernard
test-killing-effect	06/06/2018	gambiae	first_scan	D8	0	kaltox	silicagel	254	K0606D8SG26	2	Bernard
test-killing-effect	06/06/2018	gambiae	first_scan	D8	0	kaltox	silicagel	255	K0606D8SG27	1	Bernard
test-killing-effect	06/06/2018	gambiae	first_scan	D8	0	kaltox	silicagel	256	K0606D8SG27	2	Bernard
test-killing-effect	06/06/2018	gambiae	first_scan	D8	0	kaltox	silicagel	257	K0606D8SG28	1	Bernard
test-killing-effect	06/06/2018	gambiae	first_scan	D8	0	kaltox	silicagel	258	K0606D8SG28	2	Bernard
test-killing-effect	06/06/2018	gambiae	first_scan	D8	0	kaltox	silicagel	259	K0606D8SG29	1	Bernard
test-killing-effect	06/06/2018	gambiae	first_scan	D8	0	kaltox	silicagel	260	K0606D8SG29	2	Bernard
test-killing-effect	06/06/2018	gambiae	first_scan	D8	0	kaltox	silicagel	261	K0606D8SG30	1	Bernard
test-killing-effect	06/06/2018	gambiae	first_scan	D8	0	kaltox	silicagel	262	K0606D8SG30	2	Bernard
test-killing-effect	06/06/2018	gambiae	first_scan	D8	0	kaltox	silicagel	263	K0606D8SG31	1	Bernard
test-killing-effect	06/06/2018	gambiae	first_scan	D8	0	kaltox	silicagel	264	K0606D8SG31	2	Bernard
test-killing-effect	06/06/2018	gambiae	first_scan	D8	0	kaltox	silicagel	265	K0606D8SG32	1	Bernard
test-killing-effect	06/06/2018	gambiae	first_scan	D8	0	kaltox	silicagel	266	K0606D8SG32	2	Bernard
test-killing-effect	06/06/2018	gambiae	first_scan	D8	0	kaltox	silicagel	267	K0606D8SG33	1	Bernard
test-killing-effect	06/06/2018	gambiae	first_scan	D8	0	kaltox	silicagel	268	K0606D8SG33	2	Bernard
test-killing-effect	06/06/2018	gambiae	first_scan	D8	0	kaltox	silicagel	269	K0606D8SG34	1	Bernard
test-killing-effect	06/06/2018	gambiae	first_scan	D8	0	kaltox	silicagel	270	K0606D8SG34	2	Bernard
test-killing-effect	06/06/2018	gambiae	first_scan	D8	0	kaltox	silicagel	271	K0606D8SG35	1	Bernard
test-killing-effect	06/06/2018	gambiae	first_scan	D8	0	kaltox	silicagel	272	K0606D8SG35	2	Bernard
test-killing-effect	06/06/2018	gambiae	first_scan	D8	0	kaltox	silicagel	273	K0606D8SG36	1	Bernard
test-killing-effect	06/06/2018	gambiae	first_scan	D8	0	kaltox	silicagel	274	K0606D8SG36	2	Bernard
test-killing-effect	06/06/2018	gambiae	first_scan	D8	0	kaltox	silicagel	275	K0606D8SG37	1	Bernard
test-killing-effect	06/06/2018	gambiae	first_scan	D8	0	kaltox	silicagel	276	K0606D8SG37	2	Bernard
test-killing-effect	06/06/2018	gambiae	first_scan	D8	0	kaltox	silicagel	277	K0606D8SG38	1	Bernard
test-killing-effect	06/06/2018	gambiae	first_scan	D8	0	kaltox	silicagel	278	K0606D8SG38	2	Bernard
test-killing-effect	06/06/2018	gambiae	first_scan	D8	0	kaltox	silicagel	279	K0606D8SG39	1	Bernard
test-killing-effect	06/06/2018	gambiae	first_scan	D8	0	kaltox	silicagel	280	K0606D8SG39	2	Bernard
test-killing-effect	06/06/2018	gambiae	first_scan	D8	0	kaltox	silicagel	281	K0606D8SG40	1	Bernard
test-killing-effect	06/06/2018	gambiae	first_scan	D8	0	kaltox	silicagel	282	K0606D8SG40	2	Bernard
test-killing-effect	06/06/2018	gambiae	first_scan	D8	0	kaltox	silicagel	283	K0606D8SG41	1	Bernard
test-killing-effect	06/06/2018	gambiae	first_scan	D8	0	kaltox	silicagel	284	K0606D8SG41	2	Bernard
test-killing-effect	06/06/2018	gambiae	first_scan	D8	0	kaltox	silicagel	285	K0606D8SG42	1	Bernard
test-killing-effect	06/06/2018	gambiae	first_scan	D8	0	kaltox	silicagel	286	K0606D8SG42	2	Bernard
test-killing-effect	06/06/2018	gambiae	first_scan	D8	0	kaltox	silicagel	287	K0606D8SG43	1	Bernard
test-killing-effect	06/06/2018	gambiae	first_scan	D8	0	kaltox	silicagel	288	K0606D8SG43	2	Bernard
test-killing-effect	06/06/2018	gambiae	first_scan	D8	0	kaltox	silicagel	289	K0606D8SG44	1	Bernard
test-killing-effect	06/06/2018	gambiae	first_scan	D8	0	kaltox	silicagel	290	K0606D8SG44	2	Bernard
test-killing-effect	06/06/2018	gambiae	first_scan	D8	0	kaltox	silicagel	291	K0606D8SG45	1	Bernard
test-killing-effect	06/06/2018	gambiae	first_scan	D8	0	kaltox	silicagel	292	K0606D8SG45	2	Bernard
test-killing-effect	06/06/2018	gambiae	first_scan	D8	0	kaltox	silicagel	293	K0606D8SG46	1	Bernard
test-killing-effect	06/06/2018	gambiae	first_scan	D8	0	kaltox	silicagel	294	K0606D8SG46	2	Bernard
test-killing-effect	06/06/2018	gambiae	first_scan	D8	0	kaltox	silicagel	295	K0606D8SG47	1	Bernard
test-killing-effect	06/06/2018	gambiae	first_scan	D8	0	kaltox	silicagel	296	K0606D8SG47	2	Bernard
test-killing-effect	06/06/2018	gambiae	first_scan	D8	0	kaltox	silicagel	297	K0606D8SG48	1	Bernard
test-killing-effect	06/06/2018	gambiae	first_scan	D8	0	kaltox	silicagel	298	K0606D8SG48	2	Bernard
test-killing-effect	06/06/2018	gambiae	first_scan	D8	0	kaltox	silicagel	299	K0606D8SG49	1	Bernard
test-killing-effect	06/06/2018	gambiae	first_scan	D8	0	kaltox	silicagel	300	K0606D8SG49	2	Bernard
test-killing-effect	06/06/2018	gambiae	first_scan	D8	0	kaltox	silicagel	301	K0606D8SG50	1	Bernard
test-killing-effect	06/06/2018	gambiae	first_scan	D8	0	kaltox	silicagel	302	K0606D8SG50	2	Bernard
test-killing-effect	06/06/2018	gambiae	first_scan	D8	0	kaltox	Ethanol 80°	303	K0606D8AG1	1	Bernard
test-killing-effect	06/06/2018	gambiae	first_scan	D8	0	kaltox	Ethanol 80°	304	K0606D8AG1	2	Bernard
test-killing-effect	06/06/2018	gambiae	first_scan	D8	0	kaltox	Ethanol 80°	305	K0606D8AG2	1	Bernard
test-killing-effect	06/06/2018	gambiae	first_scan	D8	0	kaltox	Ethanol 80°	306	K0606D8AG2	2	Bernard
test-killing-effect	06/06/2018	gambiae	first_scan	D8	0	kaltox	Ethanol 80°	307	K0606D8AG3	1	Bernard
test-killing-effect	06/06/2018	gambiae	first_scan	D8	0	kaltox	Ethanol 80°	308	K0606D8AG3	2	Bernard
test-killing-effect	06/06/2018	gambiae	first_scan	D8	0	kaltox	Ethanol 80°	309	K0606D8AG4	1	Bernard
test-killing-effect	06/06/2018	gambiae	first_scan	D8	0	kaltox	Ethanol 80°	310	K0606D8AG4	2	Bernard
test-killing-effect	06/06/2018	gambiae	first_scan	D8	0	kaltox	Ethanol 80°	311	K0606D8AG5	1	Bernard
test-killing-effect	06/06/2018	gambiae	first_scan	D8	0	kaltox	Ethanol 80°	312	K0606D8AG5	2	Bernard
test-killing-effect	06/06/2018	gambiae	first_scan	D8	0	kaltox	Ethanol 80°	313	K0606D8AG6	1	Bernard
test-killing-effect	06/06/2018	gambiae	first_scan	D8	0	kaltox	Ethanol 80°	314	K0606D8AG6	2	Bernard
test-killing-effect	06/06/2018	gambiae	first_scan	D8	0	kaltox	Ethanol 80°	315	K0606D8AG7	1	Bernard
test-killing-effect	06/06/2018	gambiae	first_scan	D8	0	kaltox	Ethanol 80°	316	K0606D8AG7	2	Bernard
test-killing-effect	06/06/2018	gambiae	first_scan	D8	0	kaltox	Ethanol 80°	317	K0606D8AG8	1	Bernard
test-killing-effect	06/06/2018	gambiae	first_scan	D8	0	kaltox	Ethanol 80°	318	K0606D8AG8	2	Bernard
test-killing-effect	06/06/2018	gambiae	first_scan	D8	0	kaltox	Ethanol 80°	319	K0606D8AG9	1	Bernard
test-killing-effect	06/06/2018	gambiae	first_scan	D8	0	kaltox	Ethanol 80°	320	K0606D8AG9	2	Bernard
test-killing-effect	06/06/2018	gambiae	first_scan	D8	0	kaltox	Ethanol 80°	321	K0606D8AG10	1	Bernard
test-killing-effect	06/06/2018	gambiae	first_scan	D8	0	kaltox	Ethanol 80°	322	K0606D8AG10	2	Bernard
test-killing-effect	06/06/2018	gambiae	first_scan	D8	0	kaltox	Ethanol 80°	323	K0606D8AG11	1	Bernard
test-killing-effect	06/06/2018	gambiae	first_scan	D8	0	kaltox	Ethanol 80°	324	K0606D8AG11	2	Bernard
test-killing-effect	06/06/2018	gambiae	first_scan	D8	0	kaltox	Ethanol 80°	325	K0606D8AG12	1	Bernard
test-killing-effect	06/06/2018	gambiae	first_scan	D8	0	kaltox	Ethanol 80°	326	K0606D8AG12	2	Bernard
test-killing-effect	06/06/2018	gambiae	first_scan	D8	0	kaltox	Ethanol 80°	327	K0606D8AG13	1	Bernard
test-killing-effect	06/06/2018	gambiae	first_scan	D8	0	kaltox	Ethanol 80°	328	K0606D8AG13	2	Bernard
test-killing-effect	06/06/2018	gambiae	first_scan	D8	0	kaltox	Ethanol 80°	329	K0606D8AG14	1	Bernard
test-killing-effect	06/06/2018	gambiae	first_scan	D8	0	kaltox	Ethanol 80°	330	K0606D8AG14	2	Bernard
test-killing-effect	06/06/2018	gambiae	first_scan	D8	0	kaltox	Ethanol 80°	331	K0606D8AG15	1	Bernard
test-killing-effect	06/06/2018	gambiae	first_scan	D8	0	kaltox	Ethanol 80°	332	K0606D8AG15	2	Bernard
test-killing-effect	06/06/2018	gambiae	first_scan	D8	0	kaltox	Ethanol 80°	333	K0606D8AG16	1	Bernard
test-killing-effect	06/06/2018	gambiae	first_scan	D8	0	kaltox	Ethanol 80°	334	K0606D8AG16	2	Bernard
test-killing-effect	06/06/2018	gambiae	first_scan	D8	0	kaltox	Ethanol 80°	335	K0606D8AG17	1	Bernard
test-killing-effect	06/06/2018	gambiae	first_scan	D8	0	kaltox	Ethanol 80°	336	K0606D8AG17	2	Bernard
test-killing-effect	06/06/2018	gambiae	first_scan	D8	0	kaltox	Ethanol 80°	337	K0606D8AG18	1	Bernard
test-killing-effect	06/06/2018	gambiae	first_scan	D8	0	kaltox	Ethanol 80°	338	K0606D8AG18	2	Bernard
test-killing-effect	06/06/2018	gambiae	first_scan	D8	0	kaltox	Ethanol 80°	339	K0606D8AG19	1	Bernard
test-killing-effect	06/06/2018	gambiae	first_scan	D8	0	kaltox	Ethanol 80°	340	K0606D8AG19	2	Bernard
test-killing-effect	06/06/2018	gambiae	first_scan	D8	0	kaltox	Ethanol 80°	341	K0606D8AG20	1	Bernard
test-killing-effect	06/06/2018	gambiae	first_scan	D8	0	kaltox	Ethanol 80°	342	K0606D8AG20	2	Bernard
test-killing-effect	06/06/2018	gambiae	first_scan	D8	0	kaltox	Ethanol 80°	343	K0606D8AG21	1	Bernard
test-killing-effect	06/06/2018	gambiae	first_scan	D8	0	kaltox	Ethanol 80°	344	K0606D8AG21	2	Bernard
test-killing-effect	06/06/2018	gambiae	first_scan	D8	0	kaltox	Ethanol 80°	345	K0606D8AG22	1	Bernard
test-killing-effect	06/06/2018	gambiae	first_scan	D8	0	kaltox	Ethanol 80°	346	K0606D8AG22	2	Bernard
test-killing-effect	06/06/2018	gambiae	first_scan	D8	0	kaltox	Ethanol 80°	347	K0606D8AG23	1	Bernard
test-killing-effect	06/06/2018	gambiae	first_scan	D8	0	kaltox	Ethanol 80°	348	K0606D8AG23	2	Bernard
test-killing-effect	06/06/2018	gambiae	first_scan	D8	0	kaltox	Ethanol 80°	349	K0606D8AG24	1	Bernard
test-killing-effect	06/06/2018	gambiae	first_scan	D8	0	kaltox	Ethanol 80°	350	K0606D8AG24	2	Bernard
test-killing-effect	06/06/2018	gambiae	first_scan	D8	0	kaltox	Ethanol 80°	351	K0606D8AG25	1	Bernard
test-killing-effect	06/06/2018	gambiae	first_scan	D8	0	kaltox	Ethanol 80°	352	K0606D8AG25	2	Bernard
test-killing-effect	06/06/2018	gambiae	first_scan	D8	0	kaltox	Ethanol 80°	353	K0606D8AG26	1	Bernard
test-killing-effect	06/06/2018	gambiae	first_scan	D8	0	kaltox	Ethanol 80°	354	K0606D8AG26	2	Bernard
test-killing-effect	06/06/2018	gambiae	first_scan	D8	0	kaltox	Ethanol 80°	355	K0606D8AG27	1	Bernard
test-killing-effect	06/06/2018	gambiae	first_scan	D8	0	kaltox	Ethanol 80°	356	K0606D8AG27	2	Bernard
test-killing-effect	06/06/2018	gambiae	first_scan	D8	0	kaltox	Ethanol 80°	357	K0606D8AG28	1	Bernard
test-killing-effect	06/06/2018	gambiae	first_scan	D8	0	kaltox	Ethanol 80°	358	K0606D8AG28	2	Bernard
test-killing-effect	06/06/2018	gambiae	first_scan	D8	0	kaltox	Ethanol 80°	359	K0606D8AG29	1	Bernard
test-killing-effect	06/06/2018	gambiae	first_scan	D8	0	kaltox	Ethanol 80°	360	K0606D8AG29	2	Bernard
test-killing-effect	06/06/2018	gambiae	first_scan	D8	0	kaltox	Ethanol 80°	361	K0606D8AG30	1	Bernard
test-killing-effect	06/06/2018	gambiae	first_scan	D8	0	kaltox	Ethanol 80°	362	K0606D8AG30	2	Bernard
test-killing-effect	06/06/2018	gambiae	first_scan	D8	0	kaltox	Ethanol 80°	363	K0606D8AG31	1	Bernard
test-killing-effect	06/06/2018	gambiae	first_scan	D8	0	kaltox	Ethanol 80°	364	K0606D8AG31	2	Bernard
test-killing-effect	06/06/2018	gambiae	first_scan	D8	0	kaltox	Ethanol 80°	365	K0606D8AG32	1	Bernard
test-killing-effect	06/06/2018	gambiae	first_scan	D8	0	kaltox	Ethanol 80°	366	K0606D8AG32	2	Bernard
test-killing-effect	06/06/2018	gambiae	first_scan	D8	0	kaltox	Ethanol 80°	367	K0606D8AG33	1	Bernard
test-killing-effect	06/06/2018	gambiae	first_scan	D8	0	kaltox	Ethanol 80°	368	K0606D8AG33	2	Bernard
test-killing-effect	06/06/2018	gambiae	first_scan	D8	0	kaltox	Ethanol 80°	369	K0606D8AG34	1	Bernard
test-killing-effect	06/06/2018	gambiae	first_scan	D8	0	kaltox	Ethanol 80°	370	K0606D8AG34	2	Bernard
test-killing-effect	06/06/2018	gambiae	first_scan	D8	0	kaltox	Ethanol 80°	371	K0606D8AG35	1	Bernard
test-killing-effect	06/06/2018	gambiae	first_scan	D8	0	kaltox	Ethanol 80°	372	K0606D8AG35	2	Bernard
test-killing-effect	06/06/2018	gambiae	first_scan	D8	0	kaltox	Ethanol 80°	373	K0606D8AG36	1	Bernard
test-killing-effect	06/06/2018	gambiae	first_scan	D8	0	kaltox	Ethanol 80°	374	K0606D8AG36	2	Bernard
test-killing-effect	06/06/2018	gambiae	first_scan	D8	0	kaltox	Ethanol 80°	375	K0606D8AG37	1	Bernard
test-killing-effect	06/06/2018	gambiae	first_scan	D8	0	kaltox	Ethanol 80°	376	K0606D8AG37	2	Bernard
test-killing-effect	06/06/2018	gambiae	first_scan	D8	0	kaltox	Ethanol 80°	377	K0606D8AG38	1	Bernard
test-killing-effect	06/06/2018	gambiae	first_scan	D8	0	kaltox	Ethanol 80°	378	K0606D8AG38	2	Bernard
test-killing-effect	06/06/2018	gambiae	first_scan	D8	0	kaltox	Ethanol 80°	379	K0606D8AG39	1	Bernard
test-killing-effect	06/06/2018	gambiae	first_scan	D8	0	kaltox	Ethanol 80°	380	K0606D8AG39	2	Bernard
test-killing-effect	06/06/2018	gambiae	first_scan	D8	0	kaltox	Ethanol 80°	381	K0606D8AG40	1	Bernard
test-killing-effect	06/06/2018	gambiae	first_scan	D8	0	kaltox	Ethanol 80°	382	K0606D8AG40	2	Bernard
test-killing-effect	06/06/2018	gambiae	first_scan	D8	0	kaltox	Ethanol 80°	383	K0606D8AG41	1	Bernard
test-killing-effect	06/06/2018	gambiae	first_scan	D8	0	kaltox	Ethanol 80°	384	K0606D8AG41	2	Bernard
test-killing-effect	06/06/2018	gambiae	first_scan	D8	0	kaltox	Ethanol 80°	385	K0606D8AG42	1	Bernard
test-killing-effect	06/06/2018	gambiae	first_scan	D8	0	kaltox	Ethanol 80°	386	K0606D8AG42	2	Bernard
test-killing-effect	06/06/2018	gambiae	first_scan	D8	0	kaltox	Ethanol 80°	387	K0606D8AG43	1	Bernard
test-killing-effect	06/06/2018	gambiae	first_scan	D8	0	kaltox	Ethanol 80°	388	K0606D8AG43	2	Bernard
test-killing-effect	06/06/2018	gambiae	first_scan	D8	0	kaltox	Ethanol 80°	389	K0606D8AG44	1	Bernard
test-killing-effect	06/06/2018	gambiae	first_scan	D8	0	kaltox	Ethanol 80°	390	K0606D8AG44	2	Bernard
test-killing-effect	06/06/2018	gambiae	first_scan	D8	0	kaltox	Ethanol 80°	391	K0606D8AG45	1	Bernard
test-killing-effect	06/06/2018	gambiae	first_scan	D8	0	kaltox	Ethanol 80°	392	K0606D8AG45	2	Bernard
test-killing-effect	06/06/2018	gambiae	first_scan	D8	0	kaltox	Ethanol 80°	393	K0606D8AG46	1	Bernard
test-killing-effect	06/06/2018	gambiae	first_scan	D8	0	kaltox	Ethanol 80°	394	K0606D8AG46	2	Bernard
test-killing-effect	06/06/2018	gambiae	first_scan	D8	0	kaltox	Ethanol 80°	395	K0606D8AG47	1	Bernard
test-killing-effect	06/06/2018	gambiae	first_scan	D8	0	kaltox	Ethanol 80°	396	K0606D8AG47	2	Bernard
test-killing-effect	06/06/2018	gambiae	first_scan	D8	0	kaltox	Ethanol 80°	397	K0606D8AG48	1	Bernard
test-killing-effect	06/06/2018	gambiae	first_scan	D8	0	kaltox	Ethanol 80°	398	K0606D8AG48	2	Bernard
test-killing-effect	06/06/2018	gambiae	first_scan	D8	0	kaltox	Ethanol 80°	399	K0606D8AG49	1	Bernard
test-killing-effect	06/06/2018	gambiae	first_scan	D8	0	kaltox	Ethanol 80°	400	K0606D8AG49	2	Bernard
test-killing-effect	06/06/2018	gambiae	first_scan	D8	0	kaltox	Ethanol 80°	401	K0606D8AG50	1	Bernard
test-killing-effect	06/06/2018	gambiae	first_scan	D8	0	kaltox	Ethanol 80°	402	K0606D8AG50	2	Bernard
test-killing-effect	06/06/2018	coluzzii	first_scan	D8	0	chloroform	Ethanol 80°	403	C0606D8AM1	1	Adama
test-killing-effect	06/06/2018	coluzzii	first_scan	D8	0	chloroform	Ethanol 80°	404	C0606D8AM1	2	Adama
test-killing-effect	06/06/2018	coluzzii	first_scan	D8	0	chloroform	Ethanol 80°	405	C0606D8AM2	1	Adama
test-killing-effect	06/06/2018	coluzzii	first_scan	D8	0	chloroform	Ethanol 80°	406	C0606D8AM2	2	Adama
test-killing-effect	06/06/2018	coluzzii	first_scan	D8	0	chloroform	Ethanol 80°	407	C0606D8AM3	1	Adama
test-killing-effect	06/06/2018	coluzzii	first_scan	D8	0	chloroform	Ethanol 80°	408	C0606D8AM3	2	Adama
test-killing-effect	06/06/2018	coluzzii	first_scan	D8	0	chloroform	Ethanol 80°	409	C0606D8AM4	1	Adama
test-killing-effect	06/06/2018	coluzzii	first_scan	D8	0	chloroform	Ethanol 80°	410	C0606D8AM4	2	Adama
test-killing-effect	06/06/2018	coluzzii	first_scan	D8	0	chloroform	Ethanol 80°	411	C0606D8AM5	1	Adama
test-killing-effect	06/06/2018	coluzzii	first_scan	D8	0	chloroform	Ethanol 80°	412	C0606D8AM5	2	Adama
test-killing-effect	06/06/2018	coluzzii	first_scan	D8	0	chloroform	Ethanol 80°	413	C0606D8AM6	1	Adama
test-killing-effect	06/06/2018	coluzzii	first_scan	D8	0	chloroform	Ethanol 80°	414	C0606D8AM6	2	Adama
test-killing-effect	06/06/2018	coluzzii	first_scan	D8	0	chloroform	Ethanol 80°	415	C0606D8AM7	1	Adama
test-killing-effect	06/06/2018	coluzzii	first_scan	D8	0	chloroform	Ethanol 80°	416	C0606D8AM7	2	Adama
test-killing-effect	06/06/2018	coluzzii	first_scan	D8	0	chloroform	Ethanol 80°	417	C0606D8AM8	1	Adama
test-killing-effect	06/06/2018	coluzzii	first_scan	D8	0	chloroform	Ethanol 80°	418	C0606D8AM8	2	Adama
test-killing-effect	06/06/2018	coluzzii	first_scan	D8	0	chloroform	Ethanol 80°	419	C0606D8AM9	1	Adama
test-killing-effect	06/06/2018	coluzzii	first_scan	D8	0	chloroform	Ethanol 80°	420	C0606D8AM9	2	Adama
test-killing-effect	06/06/2018	coluzzii	first_scan	D8	0	chloroform	Ethanol 80°	421	C0606D8AM10	1	Adama
test-killing-effect	06/06/2018	coluzzii	first_scan	D8	0	chloroform	Ethanol 80°	422	C0606D8AM10	2	Adama
test-killing-effect	06/06/2018	coluzzii	first_scan	D8	0	chloroform	Ethanol 80°	423	C0606D8AM11	1	Adama
test-killing-effect	06/06/2018	coluzzii	first_scan	D8	0	chloroform	Ethanol 80°	424	C0606D8AM11	2	Adama
test-killing-effect	06/06/2018	coluzzii	first_scan	D8	0	chloroform	Ethanol 80°	425	C0606D8AM12	1	Adama
test-killing-effect	06/06/2018	coluzzii	first_scan	D8	0	chloroform	Ethanol 80°	426	C0606D8AM12	2	Adama
test-killing-effect	06/06/2018	coluzzii	first_scan	D8	0	chloroform	Ethanol 80°	427	C0606D8AM13	1	Adama
test-killing-effect	06/06/2018	coluzzii	first_scan	D8	0	chloroform	Ethanol 80°	428	C0606D8AM13	2	Adama
test-killing-effect	06/06/2018	coluzzii	first_scan	D8	0	chloroform	Ethanol 80°	429	C0606D8AM14	1	Adama
test-killing-effect	06/06/2018	coluzzii	first_scan	D8	0	chloroform	Ethanol 80°	430	C0606D8AM14	2	Adama
test-killing-effect	06/06/2018	coluzzii	first_scan	D8	0	chloroform	Ethanol 80°	431	C0606D8AM15	1	Adama
test-killing-effect	06/06/2018	coluzzii	first_scan	D8	0	chloroform	Ethanol 80°	432	C0606D8AM15	2	Adama
test-killing-effect	06/06/2018	coluzzii	first_scan	D8	0	chloroform	Ethanol 80°	433	C0606D8AM16	1	Adama
test-killing-effect	06/06/2018	coluzzii	first_scan	D8	0	chloroform	Ethanol 80°	434	C0606D8AM16	2	Adama
test-killing-effect	06/06/2018	coluzzii	first_scan	D8	0	chloroform	Ethanol 80°	435	C0606D8AM17	1	Adama
test-killing-effect	06/06/2018	coluzzii	first_scan	D8	0	chloroform	Ethanol 80°	436	C0606D8AM17	2	Adama
test-killing-effect	06/06/2018	coluzzii	first_scan	D8	0	chloroform	Ethanol 80°	437	C0606D8AM18	1	Adama
test-killing-effect	06/06/2018	coluzzii	first_scan	D8	0	chloroform	Ethanol 80°	438	C0606D8AM18	2	Adama
test-killing-effect	06/06/2018	coluzzii	first_scan	D8	0	chloroform	Ethanol 80°	439	C0606D8AM19	1	Adama
test-killing-effect	06/06/2018	coluzzii	first_scan	D8	0	chloroform	Ethanol 80°	440	C0606D8AM19	2	Adama
test-killing-effect	06/06/2018	coluzzii	first_scan	D8	0	chloroform	Ethanol 80°	441	C0606D8AM20	1	Adama
test-killing-effect	06/06/2018	coluzzii	first_scan	D8	0	chloroform	Ethanol 80°	442	C0606D8AM20	2	Adama
test-killing-effect	06/06/2018	coluzzii	first_scan	D8	0	chloroform	Ethanol 80°	443	C0606D8AM21	1	Adama
test-killing-effect	06/06/2018	coluzzii	first_scan	D8	0	chloroform	Ethanol 80°	444	C0606D8AM21	2	Adama
test-killing-effect	06/06/2018	coluzzii	first_scan	D8	0	chloroform	Ethanol 80°	445	C0606D8AM22	1	Adama
test-killing-effect	06/06/2018	coluzzii	first_scan	D8	0	chloroform	Ethanol 80°	446	C0606D8AM22	2	Adama
test-killing-effect	06/06/2018	coluzzii	first_scan	D8	0	chloroform	Ethanol 80°	447	C0606D8AM23	1	Adama
test-killing-effect	06/06/2018	coluzzii	first_scan	D8	0	chloroform	Ethanol 80°	448	C0606D8AM23	2	Adama
test-killing-effect	06/06/2018	coluzzii	first_scan	D8	0	chloroform	Ethanol 80°	449	C0606D8AM24	1	Adama
test-killing-effect	06/06/2018	coluzzii	first_scan	D8	0	chloroform	Ethanol 80°	450	C0606D8AM24	2	Adama
test-killing-effect	06/06/2018	coluzzii	first_scan	D8	0	chloroform	Ethanol 80°	451	C0606D8AM25	1	Adama
test-killing-effect	06/06/2018	coluzzii	first_scan	D8	0	chloroform	Ethanol 80°	452	C0606D8AM25	2	Adama
test-killing-effect	06/06/2018	coluzzii	first_scan	D8	0	chloroform	Ethanol 80°	453	C0606D8AM26	1	Adama
test-killing-effect	06/06/2018	coluzzii	first_scan	D8	0	chloroform	Ethanol 80°	454	C0606D8AM26	2	Adama
test-killing-effect	06/06/2018	coluzzii	first_scan	D8	0	chloroform	Ethanol 80°	455	C0606D8AM27	1	Adama
test-killing-effect	06/06/2018	coluzzii	first_scan	D8	0	chloroform	Ethanol 80°	456	C0606D8AM27	2	Adama
test-killing-effect	06/06/2018	coluzzii	first_scan	D8	0	chloroform	Ethanol 80°	457	C0606D8AM28	1	Adama
test-killing-effect	06/06/2018	coluzzii	first_scan	D8	0	chloroform	Ethanol 80°	458	C0606D8AM28	2	Adama
test-killing-effect	06/06/2018	coluzzii	first_scan	D8	0	chloroform	Ethanol 80°	459	C0606D8AM29	1	Adama
test-killing-effect	06/06/2018	coluzzii	first_scan	D8	0	chloroform	Ethanol 80°	460	C0606D8AM29	2	Adama
test-killing-effect	06/06/2018	coluzzii	first_scan	D8	0	chloroform	Ethanol 80°	461	C0606D8AM30	1	Adama
test-killing-effect	06/06/2018	coluzzii	first_scan	D8	0	chloroform	Ethanol 80°	462	C0606D8AM30	2	Adama
test-killing-effect	06/06/2018	coluzzii	first_scan	D8	0	chloroform	Ethanol 80°	463	C0606D8AM31	1	Adama
test-killing-effect	06/06/2018	coluzzii	first_scan	D8	0	chloroform	Ethanol 80°	464	C0606D8AM31	2	Adama
test-killing-effect	06/06/2018	coluzzii	first_scan	D8	0	chloroform	Ethanol 80°	465	C0606D8AM32	1	Adama
test-killing-effect	06/06/2018	coluzzii	first_scan	D8	0	chloroform	Ethanol 80°	466	C0606D8AM32	2	Adama
test-killing-effect	06/06/2018	coluzzii	first_scan	D8	0	chloroform	Ethanol 80°	467	C0606D8AM33	1	Adama
test-killing-effect	06/06/2018	coluzzii	first_scan	D8	0	chloroform	Ethanol 80°	468	C0606D8AM33	2	Adama
test-killing-effect	06/06/2018	coluzzii	first_scan	D8	0	chloroform	Ethanol 80°	469	C0606D8AM34	1	Adama
test-killing-effect	06/06/2018	coluzzii	first_scan	D8	0	chloroform	Ethanol 80°	470	C0606D8AM34	2	Adama
test-killing-effect	06/06/2018	coluzzii	first_scan	D8	0	chloroform	Ethanol 80°	471	C0606D8AM35	1	Adama
test-killing-effect	06/06/2018	coluzzii	first_scan	D8	0	chloroform	Ethanol 80°	472	C0606D8AM35	2	Adama
test-killing-effect	06/06/2018	coluzzii	first_scan	D8	0	chloroform	Ethanol 80°	473	C0606D8AM36	1	Adama
test-killing-effect	06/06/2018	coluzzii	first_scan	D8	0	chloroform	Ethanol 80°	474	C0606D8AM36	2	Adama
test-killing-effect	06/06/2018	coluzzii	first_scan	D8	0	chloroform	Ethanol 80°	475	C0606D8AM37	1	Adama
test-killing-effect	06/06/2018	coluzzii	first_scan	D8	0	chloroform	Ethanol 80°	476	C0606D8AM37	2	Adama
test-killing-effect	06/06/2018	coluzzii	first_scan	D8	0	chloroform	Ethanol 80°	477	C0606D8AM38	1	Adama
test-killing-effect	06/06/2018	coluzzii	first_scan	D8	0	chloroform	Ethanol 80°	478	C0606D8AM38	2	Adama
test-killing-effect	06/06/2018	coluzzii	first_scan	D8	0	chloroform	Ethanol 80°	479	C0606D8AM39	1	Adama
test-killing-effect	06/06/2018	coluzzii	first_scan	D8	0	chloroform	Ethanol 80°	480	C0606D8AM39	2	Adama
test-killing-effect	06/06/2018	coluzzii	first_scan	D8	0	chloroform	Ethanol 80°	481	C0606D8AM40	1	Adama
test-killing-effect	06/06/2018	coluzzii	first_scan	D8	0	chloroform	Ethanol 80°	482	C0606D8AM40	2	Adama
test-killing-effect	06/06/2018	coluzzii	first_scan	D8	0	chloroform	Ethanol 80°	483	C0606D8AM41	1	Adama
test-killing-effect	06/06/2018	coluzzii	first_scan	D8	0	chloroform	Ethanol 80°	484	C0606D8AM41	2	Adama
test-killing-effect	06/06/2018	coluzzii	first_scan	D8	0	chloroform	Ethanol 80°	485	C0606D8AM42	1	Adama
test-killing-effect	06/06/2018	coluzzii	first_scan	D8	0	chloroform	Ethanol 80°	486	C0606D8AM42	2	Adama
test-killing-effect	06/06/2018	coluzzii	first_scan	D8	0	chloroform	Ethanol 80°	487	C0606D8AM43	1	Adama
test-killing-effect	06/06/2018	coluzzii	first_scan	D8	0	chloroform	Ethanol 80°	488	C0606D8AM43	2	Adama
test-killing-effect	06/06/2018	coluzzii	first_scan	D8	0	chloroform	Ethanol 80°	489	C0606D8AM44	1	Adama
test-killing-effect	06/06/2018	coluzzii	first_scan	D8	0	chloroform	Ethanol 80°	490	C0606D8AM44	2	Adama
test-killing-effect	06/06/2018	coluzzii	first_scan	D8	0	chloroform	Ethanol 80°	491	C0606D8AM45	1	Adama
test-killing-effect	06/06/2018	coluzzii	first_scan	D8	0	chloroform	Ethanol 80°	492	C0606D8AM45	2	Adama
test-killing-effect	06/06/2018	coluzzii	first_scan	D8	0	chloroform	Ethanol 80°	493	C0606D8AM46	1	Adama
test-killing-effect	06/06/2018	coluzzii	first_scan	D8	0	chloroform	Ethanol 80°	494	C0606D8AM46	2	Adama
test-killing-effect	06/06/2018	coluzzii	first_scan	D8	0	chloroform	Ethanol 80°	495	C0606D8AM47	1	Adama
test-killing-effect	06/06/2018	coluzzii	first_scan	D8	0	chloroform	Ethanol 80°	496	C0606D8AM47	2	Adama
test-killing-effect	06/06/2018	coluzzii	first_scan	D8	0	chloroform	Ethanol 80°	497	C0606D8AM48	1	Adama
test-killing-effect	06/06/2018	coluzzii	first_scan	D8	0	chloroform	Ethanol 80°	498	C0606D8AM48	2	Adama
test-killing-effect	06/06/2018	coluzzii	first_scan	D8	0	chloroform	Ethanol 80°	499	C0606D8AM49	1	Adama
test-killing-effect	06/06/2018	coluzzii	first_scan	D8	0	chloroform	Ethanol 80°	500	C0606D8AM49	2	Adama
test-killing-effect	06/06/2018	coluzzii	first_scan	D8	0	chloroform	Ethanol 80°	501	C0606D8AM50	1	Adama
test-killing-effect	06/06/2018	coluzzii	first_scan	D8	0	chloroform	Ethanol 80°	502	C0606D8AM50	2	Adama
test-killing-effect	06/06/2018	coluzzii	first_scan	D8	0	chloroform	silicagel	503	C0606D8SM1	1	Adama
test-killing-effect	06/06/2018	coluzzii	first_scan	D8	0	chloroform	silicagel	504	C0606D8SM1	2	Adama
test-killing-effect	06/06/2018	coluzzii	first_scan	D8	0	chloroform	silicagel	505	C0606D8SM2	1	Adama
test-killing-effect	06/06/2018	coluzzii	first_scan	D8	0	chloroform	silicagel	506	C0606D8SM2	2	Adama
test-killing-effect	06/06/2018	coluzzii	first_scan	D8	0	chloroform	silicagel	507	C0606D8SM3	1	Adama
test-killing-effect	06/06/2018	coluzzii	first_scan	D8	0	chloroform	silicagel	508	C0606D8SM3	2	Adama
test-killing-effect	06/06/2018	coluzzii	first_scan	D8	0	chloroform	silicagel	509	C0606D8SM4	1	Adama
test-killing-effect	06/06/2018	coluzzii	first_scan	D8	0	chloroform	silicagel	510	C0606D8SM4	2	Adama
test-killing-effect	06/06/2018	coluzzii	first_scan	D8	0	chloroform	silicagel	511	C0606D8SM5	1	Adama
test-killing-effect	06/06/2018	coluzzii	first_scan	D8	0	chloroform	silicagel	512	C0606D8SM5	2	Adama
test-killing-effect	06/06/2018	coluzzii	first_scan	D8	0	chloroform	silicagel	513	C0606D8SM6	1	Adama
test-killing-effect	06/06/2018	coluzzii	first_scan	D8	0	chloroform	silicagel	514	C0606D8SM6	2	Adama
test-killing-effect	06/06/2018	coluzzii	first_scan	D8	0	chloroform	silicagel	515	C0606D8SM7	1	Adama
test-killing-effect	06/06/2018	coluzzii	first_scan	D8	0	chloroform	silicagel	516	C0606D8SM7	2	Adama
test-killing-effect	06/06/2018	coluzzii	first_scan	D8	0	chloroform	silicagel	517	C0606D8SM8	1	Adama
test-killing-effect	06/06/2018	coluzzii	first_scan	D8	0	chloroform	silicagel	518	C0606D8SM8	2	Adama
test-killing-effect	06/06/2018	coluzzii	first_scan	D8	0	chloroform	silicagel	519	C0606D8SM9	1	Adama
test-killing-effect	06/06/2018	coluzzii	first_scan	D8	0	chloroform	silicagel	520	C0606D8SM9	2	Adama
test-killing-effect	06/06/2018	coluzzii	first_scan	D8	0	chloroform	silicagel	521	C0606D8SM10	1	Adama
test-killing-effect	06/06/2018	coluzzii	first_scan	D8	0	chloroform	silicagel	522	C0606D8SM10	2	Adama
test-killing-effect	06/06/2018	coluzzii	first_scan	D8	0	chloroform	silicagel	523	C0606D8SM11	1	Adama
test-killing-effect	06/06/2018	coluzzii	first_scan	D8	0	chloroform	silicagel	524	C0606D8SM11	2	Adama
test-killing-effect	06/06/2018	coluzzii	first_scan	D8	0	chloroform	silicagel	525	C0606D8SM12	1	Adama
test-killing-effect	06/06/2018	coluzzii	first_scan	D8	0	chloroform	silicagel	526	C0606D8SM12	2	Adama
test-killing-effect	06/06/2018	coluzzii	first_scan	D8	0	chloroform	silicagel	527	C0606D8SM13	1	Adama
test-killing-effect	06/06/2018	coluzzii	first_scan	D8	0	chloroform	silicagel	528	C0606D8SM13	2	Adama
test-killing-effect	06/06/2018	coluzzii	first_scan	D8	0	chloroform	silicagel	529	C0606D8SM14	1	Adama
test-killing-effect	06/06/2018	coluzzii	first_scan	D8	0	chloroform	silicagel	530	C0606D8SM14	2	Adama
test-killing-effect	06/06/2018	coluzzii	first_scan	D8	0	chloroform	silicagel	531	C0606D8SM15	1	Adama
test-killing-effect	06/06/2018	coluzzii	first_scan	D8	0	chloroform	silicagel	532	C0606D8SM15	2	Adama
test-killing-effect	06/06/2018	coluzzii	first_scan	D8	0	chloroform	silicagel	533	C0606D8SM16	1	Adama
test-killing-effect	06/06/2018	coluzzii	first_scan	D8	0	chloroform	silicagel	534	C0606D8SM16	2	Adama
test-killing-effect	06/06/2018	coluzzii	first_scan	D8	0	chloroform	silicagel	535	C0606D8SM17	1	Adama
test-killing-effect	06/06/2018	coluzzii	first_scan	D8	0	chloroform	silicagel	536	C0606D8SM17	2	Adama
test-killing-effect	06/06/2018	coluzzii	first_scan	D8	0	chloroform	silicagel	537	C0606D8SM18	1	Adama
test-killing-effect	06/06/2018	coluzzii	first_scan	D8	0	chloroform	silicagel	538	C0606D8SM18	2	Adama
test-killing-effect	06/06/2018	coluzzii	first_scan	D8	0	chloroform	silicagel	539	C0606D8SM19	1	Adama
test-killing-effect	06/06/2018	coluzzii	first_scan	D8	0	chloroform	silicagel	540	C0606D8SM19	2	Adama
test-killing-effect	06/06/2018	coluzzii	first_scan	D8	0	chloroform	silicagel	541	C0606D8SM20	1	Adama
test-killing-effect	06/06/2018	coluzzii	first_scan	D8	0	chloroform	silicagel	542	C0606D8SM20	2	Adama
test-killing-effect	06/06/2018	coluzzii	first_scan	D8	0	chloroform	silicagel	543	C0606D8SM21	1	Adama
test-killing-effect	06/06/2018	coluzzii	first_scan	D8	0	chloroform	silicagel	544	C0606D8SM21	2	Adama
test-killing-effect	06/06/2018	coluzzii	first_scan	D8	0	chloroform	silicagel	545	C0606D8SM22	1	Adama
test-killing-effect	06/06/2018	coluzzii	first_scan	D8	0	chloroform	silicagel	546	C0606D8SM22	2	Adama
test-killing-effect	06/06/2018	coluzzii	first_scan	D8	0	chloroform	silicagel	547	C0606D8SM23	1	Adama
test-killing-effect	06/06/2018	coluzzii	first_scan	D8	0	chloroform	silicagel	548	C0606D8SM23	2	Adama
test-killing-effect	06/06/2018	coluzzii	first_scan	D8	0	chloroform	silicagel	549	C0606D8SM24	1	Adama
test-killing-effect	06/06/2018	coluzzii	first_scan	D8	0	chloroform	silicagel	550	C0606D8SM24	2	Adama
test-killing-effect	06/06/2018	coluzzii	first_scan	D8	0	chloroform	silicagel	551	C0606D8SM25	1	Adama
test-killing-effect	06/06/2018	coluzzii	first_scan	D8	0	chloroform	silicagel	552	C0606D8SM25	2	Adama
test-killing-effect	06/06/2018	coluzzii	first_scan	D8	0	chloroform	silicagel	553	C0606D8SM26	1	Adama
test-killing-effect	06/06/2018	coluzzii	first_scan	D8	0	chloroform	silicagel	554	C0606D8SM26	2	Adama
test-killing-effect	06/06/2018	coluzzii	first_scan	D8	0	chloroform	silicagel	555	C0606D8SM27	1	Adama
test-killing-effect	06/06/2018	coluzzii	first_scan	D8	0	chloroform	silicagel	556	C0606D8SM27	2	Adama
test-killing-effect	06/06/2018	coluzzii	first_scan	D8	0	chloroform	silicagel	557	C0606D8SM28	1	Adama
test-killing-effect	06/06/2018	coluzzii	first_scan	D8	0	chloroform	silicagel	558	C0606D8SM28	2	Adama
test-killing-effect	06/06/2018	coluzzii	first_scan	D8	0	chloroform	silicagel	559	C0606D8SM29	1	Adama
test-killing-effect	06/06/2018	coluzzii	first_scan	D8	0	chloroform	silicagel	560	C0606D8SM29	2	Adama
test-killing-effect	06/06/2018	coluzzii	first_scan	D8	0	chloroform	silicagel	561	C0606D8SM30	1	Adama
test-killing-effect	06/06/2018	coluzzii	first_scan	D8	0	chloroform	silicagel	562	C0606D8SM30	2	Adama
test-killing-effect	06/06/2018	coluzzii	first_scan	D8	0	chloroform	silicagel	563	C0606D8SM31	1	Adama
test-killing-effect	06/06/2018	coluzzii	first_scan	D8	0	chloroform	silicagel	564	C0606D8SM31	2	Adama
test-killing-effect	06/06/2018	coluzzii	first_scan	D8	0	chloroform	silicagel	565	C0606D8SM32	1	Adama
test-killing-effect	06/06/2018	coluzzii	first_scan	D8	0	chloroform	silicagel	566	C0606D8SM32	2	Adama
test-killing-effect	06/06/2018	coluzzii	first_scan	D8	0	chloroform	silicagel	567	C0606D8SM33	1	Adama
test-killing-effect	06/06/2018	coluzzii	first_scan	D8	0	chloroform	silicagel	568	C0606D8SM33	2	Adama
test-killing-effect	06/06/2018	coluzzii	first_scan	D8	0	chloroform	silicagel	569	C0606D8SM34	1	Adama
test-killing-effect	06/06/2018	coluzzii	first_scan	D8	0	chloroform	silicagel	570	C0606D8SM34	2	Adama
test-killing-effect	06/06/2018	coluzzii	first_scan	D8	0	chloroform	silicagel	571	C0606D8SM35	1	Adama
test-killing-effect	06/06/2018	coluzzii	first_scan	D8	0	chloroform	silicagel	572	C0606D8SM35	2	Adama
test-killing-effect	06/06/2018	coluzzii	first_scan	D8	0	chloroform	silicagel	573	C0606D8SM36	1	Adama
test-killing-effect	06/06/2018	coluzzii	first_scan	D8	0	chloroform	silicagel	574	C0606D8SM36	2	Adama
test-killing-effect	06/06/2018	coluzzii	first_scan	D8	0	chloroform	silicagel	575	C0606D8SM37	1	Adama
test-killing-effect	06/06/2018	coluzzii	first_scan	D8	0	chloroform	silicagel	576	C0606D8SM37	2	Adama
test-killing-effect	06/06/2018	coluzzii	first_scan	D8	0	chloroform	silicagel	577	C0606D8SM38	1	Adama
test-killing-effect	06/06/2018	coluzzii	first_scan	D8	0	chloroform	silicagel	578	C0606D8SM38	2	Adama
test-killing-effect	06/06/2018	coluzzii	first_scan	D8	0	chloroform	silicagel	579	C0606D8SM39	1	Adama
test-killing-effect	06/06/2018	coluzzii	first_scan	D8	0	chloroform	silicagel	580	C0606D8SM39	2	Adama
test-killing-effect	06/06/2018	coluzzii	first_scan	D8	0	chloroform	silicagel	581	C0606D8SM40	1	Adama
test-killing-effect	06/06/2018	coluzzii	first_scan	D8	0	chloroform	silicagel	582	C0606D8SM40	2	Adama
test-killing-effect	06/06/2018	coluzzii	first_scan	D8	0	chloroform	silicagel	583	C0606D8SM41	1	Adama
test-killing-effect	06/06/2018	coluzzii	first_scan	D8	0	chloroform	silicagel	584	C0606D8SM41	2	Adama
test-killing-effect	06/06/2018	coluzzii	first_scan	D8	0	chloroform	silicagel	585	C0606D8SM42	1	Adama
test-killing-effect	06/06/2018	coluzzii	first_scan	D8	0	chloroform	silicagel	586	C0606D8SM42	2	Adama
test-killing-effect	06/06/2018	coluzzii	first_scan	D8	0	chloroform	silicagel	587	C0606D8SM43	1	Adama
test-killing-effect	06/06/2018	coluzzii	first_scan	D8	0	chloroform	silicagel	588	C0606D8SM43	2	Adama
test-killing-effect	06/06/2018	coluzzii	first_scan	D8	0	chloroform	silicagel	589	C0606D8SM44	1	Adama
test-killing-effect	06/06/2018	coluzzii	first_scan	D8	0	chloroform	silicagel	590	C0606D8SM44	2	Adama
test-killing-effect	06/06/2018	coluzzii	first_scan	D8	0	chloroform	silicagel	591	C0606D8SM45	1	Adama
test-killing-effect	06/06/2018	coluzzii	first_scan	D8	0	chloroform	silicagel	592	C0606D8SM45	2	Adama
test-killing-effect	06/06/2018	coluzzii	first_scan	D8	0	chloroform	silicagel	593	C0606D8SM46	1	Adama
test-killing-effect	06/06/2018	coluzzii	first_scan	D8	0	chloroform	silicagel	594	C0606D8SM46	2	Adama
test-killing-effect	06/06/2018	coluzzii	first_scan	D8	0	chloroform	silicagel	595	C0606D8SM47	1	Adama
test-killing-effect	06/06/2018	coluzzii	first_scan	D8	0	chloroform	silicagel	596	C0606D8SM47	2	Adama
test-killing-effect	06/06/2018	coluzzii	first_scan	D8	0	chloroform	silicagel	597	C0606D8SM48	1	Adama
test-killing-effect	06/06/2018	coluzzii	first_scan	D8	0	chloroform	silicagel	598	C0606D8SM48	2	Adama
test-killing-effect	06/06/2018	coluzzii	first_scan	D8	0	chloroform	silicagel	599	C0606D8SM49	1	Adama
test-killing-effect	06/06/2018	coluzzii	first_scan	D8	0	chloroform	silicagel	600	C0606D8SM49	2	Adama
test-killing-effect	06/06/2018	coluzzii	first_scan	D8	0	chloroform	silicagel	601	C0606D8SM50	1	Adama
test-killing-effect	06/06/2018	coluzzii	first_scan	D8	0	chloroform	silicagel	602	C0606D8SM50	2	Adama
test-killing-effect	06/06/2018	gambiae	first_scan	D8	0	chloroform	silicagel	603	C0606D8SG1	1	Adama
test-killing-effect	06/06/2018	gambiae	first_scan	D8	0	chloroform	silicagel	604	C0606D8SG1	2	Adama
test-killing-effect	06/06/2018	gambiae	first_scan	D8	0	chloroform	silicagel	605	C0606D8SG2	1	Adama
test-killing-effect	06/06/2018	gambiae	first_scan	D8	0	chloroform	silicagel	606	C0606D8SG2	2	Adama
test-killing-effect	06/06/2018	gambiae	first_scan	D8	0	chloroform	silicagel	607	C0606D8SG3	1	Adama
test-killing-effect	06/06/2018	gambiae	first_scan	D8	0	chloroform	silicagel	608	C0606D8SG3	2	Adama
test-killing-effect	06/06/2018	gambiae	first_scan	D8	0	chloroform	silicagel	609	C0606D8SG4	1	Adama
test-killing-effect	06/06/2018	gambiae	first_scan	D8	0	chloroform	silicagel	610	C0606D8SG4	2	Adama
test-killing-effect	06/06/2018	gambiae	first_scan	D8	0	chloroform	silicagel	611	C0606D8SG5	1	Adama
test-killing-effect	06/06/2018	gambiae	first_scan	D8	0	chloroform	silicagel	612	C0606D8SG5	2	Adama
test-killing-effect	06/06/2018	gambiae	first_scan	D8	0	chloroform	silicagel	613	C0606D8SG6	1	Adama
test-killing-effect	06/06/2018	gambiae	first_scan	D8	0	chloroform	silicagel	614	C0606D8SG6	2	Adama
test-killing-effect	06/06/2018	gambiae	first_scan	D8	0	chloroform	silicagel	615	C0606D8SG7	1	Adama
test-killing-effect	06/06/2018	gambiae	first_scan	D8	0	chloroform	silicagel	616	C0606D8SG7	2	Adama
test-killing-effect	06/06/2018	gambiae	first_scan	D8	0	chloroform	silicagel	617	C0606D8SG8	1	Adama
test-killing-effect	06/06/2018	gambiae	first_scan	D8	0	chloroform	silicagel	618	C0606D8SG8	2	Adama
test-killing-effect	06/06/2018	gambiae	first_scan	D8	0	chloroform	silicagel	619	C0606D8SG9	1	Adama
test-killing-effect	06/06/2018	gambiae	first_scan	D8	0	chloroform	silicagel	620	C0606D8SG9	2	Adama
test-killing-effect	06/06/2018	gambiae	first_scan	D8	0	chloroform	silicagel	621	C0606D8SG10	1	Adama
test-killing-effect	06/06/2018	gambiae	first_scan	D8	0	chloroform	silicagel	622	C0606D8SG10	2	Adama
test-killing-effect	06/06/2018	gambiae	first_scan	D8	0	chloroform	silicagel	623	C0606D8SG11	1	Adama
test-killing-effect	06/06/2018	gambiae	first_scan	D8	0	chloroform	silicagel	624	C0606D8SG11	2	Adama
test-killing-effect	06/06/2018	gambiae	first_scan	D8	0	chloroform	silicagel	625	C0606D8SG12	1	Adama
test-killing-effect	06/06/2018	gambiae	first_scan	D8	0	chloroform	silicagel	626	C0606D8SG12	2	Adama
test-killing-effect	06/06/2018	gambiae	first_scan	D8	0	chloroform	silicagel	627	C0606D8SG13	1	Adama
test-killing-effect	06/06/2018	gambiae	first_scan	D8	0	chloroform	silicagel	628	C0606D8SG13	2	Adama
test-killing-effect	06/06/2018	gambiae	first_scan	D8	0	chloroform	silicagel	629	C0606D8SG14	1	Adama
test-killing-effect	06/06/2018	gambiae	first_scan	D8	0	chloroform	silicagel	630	C0606D8SG14	2	Adama
test-killing-effect	06/06/2018	gambiae	first_scan	D8	0	chloroform	silicagel	631	C0606D8SG15	1	Adama
test-killing-effect	06/06/2018	gambiae	first_scan	D8	0	chloroform	silicagel	632	C0606D8SG15	2	Adama
test-killing-effect	06/06/2018	gambiae	first_scan	D8	0	chloroform	silicagel	633	C0606D8SG16	1	Adama
test-killing-effect	06/06/2018	gambiae	first_scan	D8	0	chloroform	silicagel	634	C0606D8SG16	2	Adama
test-killing-effect	06/06/2018	gambiae	first_scan	D8	0	chloroform	silicagel	635	C0606D8SG17	1	Adama
test-killing-effect	06/06/2018	gambiae	first_scan	D8	0	chloroform	silicagel	636	C0606D8SG17	2	Adama
test-killing-effect	06/06/2018	gambiae	first_scan	D8	0	chloroform	silicagel	637	C0606D8SG18	1	Adama
test-killing-effect	06/06/2018	gambiae	first_scan	D8	0	chloroform	silicagel	638	C0606D8SG18	2	Adama
test-killing-effect	06/06/2018	gambiae	first_scan	D8	0	chloroform	silicagel	639	C0606D8SG19	1	Adama
test-killing-effect	06/06/2018	gambiae	first_scan	D8	0	chloroform	silicagel	640	C0606D8SG19	2	Adama
test-killing-effect	06/06/2018	gambiae	first_scan	D8	0	chloroform	silicagel	641	C0606D8SG20	1	Adama
test-killing-effect	06/06/2018	gambiae	first_scan	D8	0	chloroform	silicagel	642	C0606D8SG20	2	Adama
test-killing-effect	06/06/2018	gambiae	first_scan	D8	0	chloroform	silicagel	643	C0606D8SG21	1	Adama
test-killing-effect	06/06/2018	gambiae	first_scan	D8	0	chloroform	silicagel	644	C0606D8SG21	2	Adama
test-killing-effect	06/06/2018	gambiae	first_scan	D8	0	chloroform	silicagel	645	C0606D8SG22	1	Adama
test-killing-effect	06/06/2018	gambiae	first_scan	D8	0	chloroform	silicagel	646	C0606D8SG22	2	Adama
test-killing-effect	06/06/2018	gambiae	first_scan	D8	0	chloroform	silicagel	647	C0606D8SG23	1	Adama
test-killing-effect	06/06/2018	gambiae	first_scan	D8	0	chloroform	silicagel	648	C0606D8SG23	2	Adama
test-killing-effect	06/06/2018	gambiae	first_scan	D8	0	chloroform	silicagel	649	C0606D8SG24	1	Adama
test-killing-effect	06/06/2018	gambiae	first_scan	D8	0	chloroform	silicagel	650	C0606D8SG24	2	Adama
test-killing-effect	06/06/2018	gambiae	first_scan	D8	0	chloroform	silicagel	651	C0606D8SG25	1	Adama
test-killing-effect	06/06/2018	gambiae	first_scan	D8	0	chloroform	silicagel	652	C0606D8SG25	2	Adama
test-killing-effect	06/06/2018	gambiae	first_scan	D8	0	chloroform	silicagel	653	C0606D8SG26	1	Adama
test-killing-effect	06/06/2018	gambiae	first_scan	D8	0	chloroform	silicagel	654	C0606D8SG26	2	Adama
test-killing-effect	06/06/2018	gambiae	first_scan	D8	0	chloroform	silicagel	655	C0606D8SG27	1	Adama
test-killing-effect	06/06/2018	gambiae	first_scan	D8	0	chloroform	silicagel	656	C0606D8SG27	2	Adama
test-killing-effect	06/06/2018	gambiae	first_scan	D8	0	chloroform	silicagel	657	C0606D8SG28	1	Adama
test-killing-effect	06/06/2018	gambiae	first_scan	D8	0	chloroform	silicagel	658	C0606D8SG28	2	Adama
test-killing-effect	06/06/2018	gambiae	first_scan	D8	0	chloroform	silicagel	659	C0606D8SG29	1	Adama
test-killing-effect	06/06/2018	gambiae	first_scan	D8	0	chloroform	silicagel	660	C0606D8SG29	2	Adama
test-killing-effect	06/06/2018	gambiae	first_scan	D8	0	chloroform	silicagel	661	C0606D8SG30	1	Adama
test-killing-effect	06/06/2018	gambiae	first_scan	D8	0	chloroform	silicagel	662	C0606D8SG30	2	Adama
test-killing-effect	06/06/2018	gambiae	first_scan	D8	0	chloroform	silicagel	663	C0606D8SG31	1	Adama
test-killing-effect	06/06/2018	gambiae	first_scan	D8	0	chloroform	silicagel	664	C0606D8SG31	2	Adama
test-killing-effect	06/06/2018	gambiae	first_scan	D8	0	chloroform	silicagel	665	C0606D8SG32	1	Adama
test-killing-effect	06/06/2018	gambiae	first_scan	D8	0	chloroform	silicagel	666	C0606D8SG32	2	Adama
test-killing-effect	06/06/2018	gambiae	first_scan	D8	0	chloroform	silicagel	667	C0606D8SG33	1	Adama
test-killing-effect	06/06/2018	gambiae	first_scan	D8	0	chloroform	silicagel	668	C0606D8SG33	2	Adama
test-killing-effect	06/06/2018	gambiae	first_scan	D8	0	chloroform	silicagel	669	C0606D8SG34	1	Adama
test-killing-effect	06/06/2018	gambiae	first_scan	D8	0	chloroform	silicagel	670	C0606D8SG34	2	Adama
test-killing-effect	06/06/2018	gambiae	first_scan	D8	0	chloroform	silicagel	671	C0606D8SG35	1	Adama
test-killing-effect	06/06/2018	gambiae	first_scan	D8	0	chloroform	silicagel	672	C0606D8SG35	2	Adama
test-killing-effect	06/06/2018	gambiae	first_scan	D8	0	chloroform	silicagel	673	C0606D8SG36	1	Adama
test-killing-effect	06/06/2018	gambiae	first_scan	D8	0	chloroform	silicagel	674	C0606D8SG36	2	Adama
test-killing-effect	06/06/2018	gambiae	first_scan	D8	0	chloroform	silicagel	675	C0606D8SG37	1	Adama
test-killing-effect	06/06/2018	gambiae	first_scan	D8	0	chloroform	silicagel	676	C0606D8SG37	2	Adama
test-killing-effect	06/06/2018	gambiae	first_scan	D8	0	chloroform	silicagel	677	C0606D8SG38	1	Adama
test-killing-effect	06/06/2018	gambiae	first_scan	D8	0	chloroform	silicagel	678	C0606D8SG38	2	Adama
test-killing-effect	06/06/2018	gambiae	first_scan	D8	0	chloroform	silicagel	679	C0606D8SG39	1	Adama
test-killing-effect	06/06/2018	gambiae	first_scan	D8	0	chloroform	silicagel	680	C0606D8SG39	2	Adama
test-killing-effect	06/06/2018	gambiae	first_scan	D8	0	chloroform	silicagel	681	C0606D8SG40	1	Adama
test-killing-effect	06/06/2018	gambiae	first_scan	D8	0	chloroform	silicagel	682	C0606D8SG40	2	Adama
test-killing-effect	06/06/2018	gambiae	first_scan	D8	0	chloroform	silicagel	683	C0606D8SG41	1	Adama
test-killing-effect	06/06/2018	gambiae	first_scan	D8	0	chloroform	silicagel	684	C0606D8SG41	2	Adama
test-killing-effect	06/06/2018	gambiae	first_scan	D8	0	chloroform	silicagel	685	C0606D8SG42	1	Adama
test-killing-effect	06/06/2018	gambiae	first_scan	D8	0	chloroform	silicagel	686	C0606D8SG42	2	Adama
test-killing-effect	06/06/2018	gambiae	first_scan	D8	0	chloroform	silicagel	687	C0606D8SG43	1	Adama
test-killing-effect	06/06/2018	gambiae	first_scan	D8	0	chloroform	silicagel	688	C0606D8SG43	2	Adama
test-killing-effect	06/06/2018	gambiae	first_scan	D8	0	chloroform	silicagel	689	C0606D8SG44	1	Adama
test-killing-effect	06/06/2018	gambiae	first_scan	D8	0	chloroform	silicagel	690	C0606D8SG44	2	Adama
test-killing-effect	06/06/2018	gambiae	first_scan	D8	0	chloroform	silicagel	691	C0606D8SG45	1	Adama
test-killing-effect	06/06/2018	gambiae	first_scan	D8	0	chloroform	silicagel	692	C0606D8SG45	2	Adama
test-killing-effect	06/06/2018	gambiae	first_scan	D8	0	chloroform	silicagel	693	C0606D8SG46	1	Adama
test-killing-effect	06/06/2018	gambiae	first_scan	D8	0	chloroform	silicagel	694	C0606D8SG46	2	Adama
test-killing-effect	06/06/2018	gambiae	first_scan	D8	0	chloroform	silicagel	695	C0606D8SG47	1	Adama
test-killing-effect	06/06/2018	gambiae	first_scan	D8	0	chloroform	silicagel	696	C0606D8SG47	2	Adama
test-killing-effect	06/06/2018	gambiae	first_scan	D8	0	chloroform	silicagel	697	C0606D8SG48	1	Adama
test-killing-effect	06/06/2018	gambiae	first_scan	D8	0	chloroform	silicagel	698	C0606D8SG48	2	Adama
test-killing-effect	06/06/2018	gambiae	first_scan	D8	0	chloroform	silicagel	699	C0606D8SG49	1	Adama
test-killing-effect	06/06/2018	gambiae	first_scan	D8	0	chloroform	silicagel	700	C0606D8SG49	2	Adama
test-killing-effect	06/06/2018	gambiae	first_scan	D8	0	chloroform	silicagel	701	C0606D8SG50	1	Adama
test-killing-effect	06/06/2018	gambiae	first_scan	D8	0	chloroform	silicagel	702	C0606D8SG50	2	Adama
test-killing-effect	06/06/2018	gambiae	first_scan	D8	0	chloroform	Ethanol 80°	703	C0606D8AG1	1	Bernard
test-killing-effect	06/06/2018	gambiae	first_scan	D8	0	chloroform	Ethanol 80°	704	C0606D8AG1	2	Bernard
test-killing-effect	06/06/2018	gambiae	first_scan	D8	0	chloroform	Ethanol 80°	705	C0606D8AG2	1	Bernard
test-killing-effect	06/06/2018	gambiae	first_scan	D8	0	chloroform	Ethanol 80°	706	C0606D8AG2	2	Bernard
test-killing-effect	06/06/2018	gambiae	first_scan	D8	0	chloroform	Ethanol 80°	707	C0606D8AG3	1	Bernard
test-killing-effect	06/06/2018	gambiae	first_scan	D8	0	chloroform	Ethanol 80°	708	C0606D8AG3	2	Bernard
test-killing-effect	06/06/2018	gambiae	first_scan	D8	0	chloroform	Ethanol 80°	709	C0606D8AG4	1	Bernard
test-killing-effect	06/06/2018	gambiae	first_scan	D8	0	chloroform	Ethanol 80°	710	C0606D8AG4	2	Bernard
test-killing-effect	06/06/2018	gambiae	first_scan	D8	0	chloroform	Ethanol 80°	711	C0606D8AG5	1	Bernard
test-killing-effect	06/06/2018	gambiae	first_scan	D8	0	chloroform	Ethanol 80°	712	C0606D8AG5	2	Bernard
test-killing-effect	06/06/2018	gambiae	first_scan	D8	0	chloroform	Ethanol 80°	713	C0606D8AG6	1	Bernard
test-killing-effect	06/06/2018	gambiae	first_scan	D8	0	chloroform	Ethanol 80°	714	C0606D8AG6	2	Bernard
test-killing-effect	06/06/2018	gambiae	first_scan	D8	0	chloroform	Ethanol 80°	715	C0606D8AG7	1	Bernard
test-killing-effect	06/06/2018	gambiae	first_scan	D8	0	chloroform	Ethanol 80°	716	C0606D8AG7	2	Bernard
test-killing-effect	06/06/2018	gambiae	first_scan	D8	0	chloroform	Ethanol 80°	717	C0606D8AG8	1	Bernard
test-killing-effect	06/06/2018	gambiae	first_scan	D8	0	chloroform	Ethanol 80°	718	C0606D8AG8	2	Bernard
test-killing-effect	06/06/2018	gambiae	first_scan	D8	0	chloroform	Ethanol 80°	719	C0606D8AG9	1	Bernard
test-killing-effect	06/06/2018	gambiae	first_scan	D8	0	chloroform	Ethanol 80°	720	C0606D8AG9	2	Bernard
test-killing-effect	06/06/2018	gambiae	first_scan	D8	0	chloroform	Ethanol 80°	721	C0606D8AG10	1	Bernard
test-killing-effect	06/06/2018	gambiae	first_scan	D8	0	chloroform	Ethanol 80°	722	C0606D8AG10	2	Bernard
test-killing-effect	06/06/2018	gambiae	first_scan	D8	0	chloroform	Ethanol 80°	723	C0606D8AG11	1	Bernard
test-killing-effect	06/06/2018	gambiae	first_scan	D8	0	chloroform	Ethanol 80°	724	C0606D8AG11	2	Bernard
test-killing-effect	06/06/2018	gambiae	first_scan	D8	0	chloroform	Ethanol 80°	725	C0606D8AG12	1	Bernard
test-killing-effect	06/06/2018	gambiae	first_scan	D8	0	chloroform	Ethanol 80°	726	C0606D8AG12	2	Bernard
test-killing-effect	06/06/2018	gambiae	first_scan	D8	0	chloroform	Ethanol 80°	727	C0606D8AG13	1	Bernard
test-killing-effect	06/06/2018	gambiae	first_scan	D8	0	chloroform	Ethanol 80°	728	C0606D8AG13	2	Bernard
test-killing-effect	06/06/2018	gambiae	first_scan	D8	0	chloroform	Ethanol 80°	729	C0606D8AG14	1	Bernard
test-killing-effect	06/06/2018	gambiae	first_scan	D8	0	chloroform	Ethanol 80°	730	C0606D8AG14	2	Bernard
test-killing-effect	06/06/2018	gambiae	first_scan	D8	0	chloroform	Ethanol 80°	731	C0606D8AG15	1	Bernard
test-killing-effect	06/06/2018	gambiae	first_scan	D8	0	chloroform	Ethanol 80°	732	C0606D8AG15	2	Bernard
test-killing-effect	06/06/2018	gambiae	first_scan	D8	0	chloroform	Ethanol 80°	733	C0606D8AG16	1	Bernard
test-killing-effect	06/06/2018	gambiae	first_scan	D8	0	chloroform	Ethanol 80°	734	C0606D8AG16	2	Bernard
test-killing-effect	06/06/2018	gambiae	first_scan	D8	0	chloroform	Ethanol 80°	735	C0606D8AG17	1	Bernard
test-killing-effect	06/06/2018	gambiae	first_scan	D8	0	chloroform	Ethanol 80°	736	C0606D8AG17	2	Bernard
test-killing-effect	06/06/2018	gambiae	first_scan	D8	0	chloroform	Ethanol 80°	737	C0606D8AG18	1	Bernard
test-killing-effect	06/06/2018	gambiae	first_scan	D8	0	chloroform	Ethanol 80°	738	C0606D8AG18	2	Bernard
test-killing-effect	06/06/2018	gambiae	first_scan	D8	0	chloroform	Ethanol 80°	739	C0606D8AG19	1	Bernard
test-killing-effect	06/06/2018	gambiae	first_scan	D8	0	chloroform	Ethanol 80°	740	C0606D8AG19	2	Bernard
test-killing-effect	06/06/2018	gambiae	first_scan	D8	0	chloroform	Ethanol 80°	741	C0606D8AG20	1	Bernard
test-killing-effect	06/06/2018	gambiae	first_scan	D8	0	chloroform	Ethanol 80°	742	C0606D8AG20	2	Bernard
test-killing-effect	06/06/2018	gambiae	first_scan	D8	0	chloroform	Ethanol 80°	743	C0606D8AG21	1	Bernard
test-killing-effect	06/06/2018	gambiae	first_scan	D8	0	chloroform	Ethanol 80°	744	C0606D8AG21	2	Bernard
test-killing-effect	06/06/2018	gambiae	first_scan	D8	0	chloroform	Ethanol 80°	745	C0606D8AG22	1	Bernard
test-killing-effect	06/06/2018	gambiae	first_scan	D8	0	chloroform	Ethanol 80°	746	C0606D8AG22	2	Bernard
test-killing-effect	06/06/2018	gambiae	first_scan	D8	0	chloroform	Ethanol 80°	747	C0606D8AG23	1	Bernard
test-killing-effect	06/06/2018	gambiae	first_scan	D8	0	chloroform	Ethanol 80°	748	C0606D8AG23	2	Bernard
test-killing-effect	06/06/2018	gambiae	first_scan	D8	0	chloroform	Ethanol 80°	749	C0606D8AG24	1	Bernard
test-killing-effect	06/06/2018	gambiae	first_scan	D8	0	chloroform	Ethanol 80°	750	C0606D8AG24	2	Bernard
test-killing-effect	06/06/2018	gambiae	first_scan	D8	0	chloroform	Ethanol 80°	751	C0606D8AG25	1	Bernard
test-killing-effect	06/06/2018	gambiae	first_scan	D8	0	chloroform	Ethanol 80°	752	C0606D8AG25	2	Bernard
test-killing-effect	06/06/2018	gambiae	first_scan	D8	0	chloroform	Ethanol 80°	753	C0606D8AG26	1	Bernard
test-killing-effect	06/06/2018	gambiae	first_scan	D8	0	chloroform	Ethanol 80°	754	C0606D8AG26	2	Bernard
test-killing-effect	06/06/2018	gambiae	first_scan	D8	0	chloroform	Ethanol 80°	755	C0606D8AG27	1	Bernard
test-killing-effect	06/06/2018	gambiae	first_scan	D8	0	chloroform	Ethanol 80°	756	C0606D8AG27	2	Bernard
test-killing-effect	06/06/2018	gambiae	first_scan	D8	0	chloroform	Ethanol 80°	757	C0606D8AG28	1	Bernard
test-killing-effect	06/06/2018	gambiae	first_scan	D8	0	chloroform	Ethanol 80°	758	C0606D8AG28	2	Bernard
test-killing-effect	06/06/2018	gambiae	first_scan	D8	0	chloroform	Ethanol 80°	759	C0606D8AG29	1	Bernard
test-killing-effect	06/06/2018	gambiae	first_scan	D8	0	chloroform	Ethanol 80°	760	C0606D8AG29	2	Bernard
test-killing-effect	06/06/2018	gambiae	first_scan	D8	0	chloroform	Ethanol 80°	761	C0606D8AG30	1	Bernard
test-killing-effect	06/06/2018	gambiae	first_scan	D8	0	chloroform	Ethanol 80°	762	C0606D8AG30	2	Bernard
test-killing-effect	06/06/2018	gambiae	first_scan	D8	0	chloroform	Ethanol 80°	763	C0606D8AG31	1	Bernard
test-killing-effect	06/06/2018	gambiae	first_scan	D8	0	chloroform	Ethanol 80°	764	C0606D8AG31	2	Bernard
test-killing-effect	06/06/2018	gambiae	first_scan	D8	0	chloroform	Ethanol 80°	765	C0606D8AG32	1	Bernard
test-killing-effect	06/06/2018	gambiae	first_scan	D8	0	chloroform	Ethanol 80°	766	C0606D8AG32	2	Bernard
test-killing-effect	06/06/2018	gambiae	first_scan	D8	0	chloroform	Ethanol 80°	767	C0606D8AG33	1	Bernard
test-killing-effect	06/06/2018	gambiae	first_scan	D8	0	chloroform	Ethanol 80°	768	C0606D8AG33	2	Bernard
test-killing-effect	06/06/2018	gambiae	first_scan	D8	0	chloroform	Ethanol 80°	769	C0606D8AG34	1	Bernard
test-killing-effect	06/06/2018	gambiae	first_scan	D8	0	chloroform	Ethanol 80°	770	C0606D8AG34	2	Bernard
test-killing-effect	06/06/2018	gambiae	first_scan	D8	0	chloroform	Ethanol 80°	771	C0606D8AG35	1	Bernard
test-killing-effect	06/06/2018	gambiae	first_scan	D8	0	chloroform	Ethanol 80°	772	C0606D8AG35	2	Bernard
test-killing-effect	06/06/2018	gambiae	first_scan	D8	0	chloroform	Ethanol 80°	773	C0606D8AG36	1	Bernard
test-killing-effect	06/06/2018	gambiae	first_scan	D8	0	chloroform	Ethanol 80°	774	C0606D8AG36	2	Bernard
test-killing-effect	06/06/2018	gambiae	first_scan	D8	0	chloroform	Ethanol 80°	775	C0606D8AG37	1	Bernard
test-killing-effect	06/06/2018	gambiae	first_scan	D8	0	chloroform	Ethanol 80°	776	C0606D8AG37	2	Bernard
test-killing-effect	06/06/2018	gambiae	first_scan	D8	0	chloroform	Ethanol 80°	777	C0606D8AG38	1	Bernard
test-killing-effect	06/06/2018	gambiae	first_scan	D8	0	chloroform	Ethanol 80°	778	C0606D8AG38	2	Bernard
test-killing-effect	06/06/2018	gambiae	first_scan	D8	0	chloroform	Ethanol 80°	779	C0606D8AG39	1	Bernard
test-killing-effect	06/06/2018	gambiae	first_scan	D8	0	chloroform	Ethanol 80°	780	C0606D8AG39	2	Bernard
test-killing-effect	06/06/2018	gambiae	first_scan	D8	0	chloroform	Ethanol 80°	781	C0606D8AG40	1	Bernard
test-killing-effect	06/06/2018	gambiae	first_scan	D8	0	chloroform	Ethanol 80°	782	C0606D8AG40	2	Bernard
test-killing-effect	06/06/2018	gambiae	first_scan	D8	0	chloroform	Ethanol 80°	783	C0606D8AG41	1	Bernard
test-killing-effect	06/06/2018	gambiae	first_scan	D8	0	chloroform	Ethanol 80°	784	C0606D8AG41	2	Bernard
test-killing-effect	06/06/2018	gambiae	first_scan	D8	0	chloroform	Ethanol 80°	785	C0606D8AG42	1	Bernard
test-killing-effect	06/06/2018	gambiae	first_scan	D8	0	chloroform	Ethanol 80°	786	C0606D8AG42	2	Bernard
test-killing-effect	06/06/2018	gambiae	first_scan	D8	0	chloroform	Ethanol 80°	787	C0606D8AG43	1	Bernard
test-killing-effect	06/06/2018	gambiae	first_scan	D8	0	chloroform	Ethanol 80°	788	C0606D8AG43	2	Bernard
test-killing-effect	06/06/2018	gambiae	first_scan	D8	0	chloroform	Ethanol 80°	789	C0606D8AG44	1	Bernard
test-killing-effect	06/06/2018	gambiae	first_scan	D8	0	chloroform	Ethanol 80°	790	C0606D8AG44	2	Bernard
test-killing-effect	06/06/2018	gambiae	first_scan	D8	0	chloroform	Ethanol 80°	791	C0606D8AG45	1	Bernard
test-killing-effect	06/06/2018	gambiae	first_scan	D8	0	chloroform	Ethanol 80°	792	C0606D8AG45	2	Bernard
test-killing-effect	06/06/2018	gambiae	first_scan	D8	0	chloroform	Ethanol 80°	793	C0606D8AG46	1	Bernard
test-killing-effect	06/06/2018	gambiae	first_scan	D8	0	chloroform	Ethanol 80°	794	C0606D8AG46	2	Bernard
test-killing-effect	06/06/2018	gambiae	first_scan	D8	0	chloroform	Ethanol 80°	795	C0606D8AG47	1	Bernard
test-killing-effect	06/06/2018	gambiae	first_scan	D8	0	chloroform	Ethanol 80°	796	C0606D8AG47	2	Bernard
test-killing-effect	06/06/2018	gambiae	first_scan	D8	0	chloroform	Ethanol 80°	797	C0606D8AG48	1	Bernard
test-killing-effect	06/06/2018	gambiae	first_scan	D8	0	chloroform	Ethanol 80°	798	C0606D8AG48	2	Bernard
test-killing-effect	06/06/2018	gambiae	first_scan	D8	0	chloroform	Ethanol 80°	799	C0606D8AG49	1	Bernard
test-killing-effect	06/06/2018	gambiae	first_scan	D8	0	chloroform	Ethanol 80°	800	C0606D8AG49	2	Bernard
test-killing-effect	06/06/2018	gambiae	first_scan	D8	0	chloroform	Ethanol 80°	801	C0606D8AG50	1	Bernard
test-killing-effect	06/06/2018	gambiae	first_scan	D8	0	chloroform	Ethanol 80°	802	C0606D8AG50	2	Bernard
test-killing-effect	19/06/2018	NA	NA	NA	NA	NA	NA	0	NA	NA	Bernard	Scan vide
test-killing-effect	19/06/2018	coluzzii	second_scan	D7	14	chloroform	Ethanol 80°	1	C1906D7AM1	1	Bernard
test-killing-effect	19/06/2018	coluzzii	second_scan	D7	14	chloroform	Ethanol 80°	2	C1906D7AM1	2	Bernard
test-killing-effect	19/06/2018	coluzzii	second_scan	D7	14	chloroform	Ethanol 80°	3	C1906D7AM2	1	Bernard
test-killing-effect	19/06/2018	coluzzii	second_scan	D7	14	chloroform	Ethanol 80°	4	C1906D7AM2	2	Bernard
test-killing-effect	19/06/2018	coluzzii	second_scan	D7	14	chloroform	Ethanol 80°	5	C1906D7AM3	1	Bernard
test-killing-effect	19/06/2018	coluzzii	second_scan	D7	14	chloroform	Ethanol 80°	6	C1906D7AM3	2	Bernard
test-killing-effect	19/06/2018	coluzzii	second_scan	D7	14	chloroform	Ethanol 80°	7	C1906D7AM4	1	Bernard
test-killing-effect	19/06/2018	coluzzii	second_scan	D7	14	chloroform	Ethanol 80°	8	C1906D7AM4	2	Bernard
test-killing-effect	19/06/2018	coluzzii	second_scan	D7	14	chloroform	Ethanol 80°	9	C1906D7AM5	1	Bernard
test-killing-effect	19/06/2018	coluzzii	second_scan	D7	14	chloroform	Ethanol 80°	10	C1906D7AM5	2	Bernard
test-killing-effect	19/06/2018	coluzzii	second_scan	D7	14	chloroform	Ethanol 80°	11	C1906D7AM6	1	Bernard
test-killing-effect	19/06/2018	coluzzii	second_scan	D7	14	chloroform	Ethanol 80°	12	C1906D7AM6	2	Bernard
test-killing-effect	19/06/2018	coluzzii	second_scan	D7	14	chloroform	Ethanol 80°	13	C1906D7AM7	1	Bernard
test-killing-effect	19/06/2018	coluzzii	second_scan	D7	14	chloroform	Ethanol 80°	14	C1906D7AM7	2	Bernard
test-killing-effect	19/06/2018	coluzzii	second_scan	D7	14	chloroform	Ethanol 80°	15	C1906D7AM8	1	Bernard
test-killing-effect	19/06/2018	coluzzii	second_scan	D7	14	chloroform	Ethanol 80°	16	C1906D7AM8	2	Bernard
test-killing-effect	19/06/2018	coluzzii	second_scan	D7	14	chloroform	Ethanol 80°	17	C1906D7AM9	1	Bernard
test-killing-effect	19/06/2018	coluzzii	second_scan	D7	14	chloroform	Ethanol 80°	18	C1906D7AM9	2	Bernard
test-killing-effect	19/06/2018	coluzzii	second_scan	D7	14	chloroform	Ethanol 80°	19	C1906D7AM10	1	Bernard
test-killing-effect	19/06/2018	coluzzii	second_scan	D7	14	chloroform	Ethanol 80°	20	C1906D7AM10	2	Bernard
test-killing-effect	19/06/2018	coluzzii	second_scan	D7	14	chloroform	Ethanol 80°	21	C1906D7AM11	1	Bernard
test-killing-effect	19/06/2018	coluzzii	second_scan	D7	14	chloroform	Ethanol 80°	22	C1906D7AM11	2	Bernard
test-killing-effect	19/06/2018	coluzzii	second_scan	D7	14	chloroform	Ethanol 80°	23	C1906D7AM12	1	Bernard
test-killing-effect	19/06/2018	coluzzii	second_scan	D7	14	chloroform	Ethanol 80°	24	C1906D7AM12	2	Bernard
test-killing-effect	19/06/2018	coluzzii	second_scan	D7	14	chloroform	Ethanol 80°	25	C1906D7AM13	1	Bernard
test-killing-effect	19/06/2018	coluzzii	second_scan	D7	14	chloroform	Ethanol 80°	26	C1906D7AM13	2	Bernard
test-killing-effect	19/06/2018	coluzzii	second_scan	D7	14	chloroform	Ethanol 80°	27	C1906D7AM14	1	Bernard
test-killing-effect	19/06/2018	coluzzii	second_scan	D7	14	chloroform	Ethanol 80°	28	C1906D7AM14	2	Bernard
test-killing-effect	19/06/2018	coluzzii	second_scan	D7	14	chloroform	Ethanol 80°	29	C1906D7AM15	1	Bernard
test-killing-effect	19/06/2018	coluzzii	second_scan	D7	14	chloroform	Ethanol 80°	30	C1906D7AM15	2	Bernard
test-killing-effect	19/06/2018	coluzzii	second_scan	D7	14	chloroform	Ethanol 80°	31	C1906D7AM16	1	Bernard
test-killing-effect	19/06/2018	coluzzii	second_scan	D7	14	chloroform	Ethanol 80°	32	C1906D7AM16	2	Bernard
test-killing-effect	19/06/2018	coluzzii	second_scan	D7	14	chloroform	Ethanol 80°	33	C1906D7AM17	1	Bernard
test-killing-effect	19/06/2018	coluzzii	second_scan	D7	14	chloroform	Ethanol 80°	34	C1906D7AM17	2	Bernard
test-killing-effect	19/06/2018	coluzzii	second_scan	D7	14	chloroform	Ethanol 80°	35	C1906D7AM18	1	Bernard
test-killing-effect	19/06/2018	coluzzii	second_scan	D7	14	chloroform	Ethanol 80°	36	C1906D7AM18	2	Bernard
test-killing-effect	19/06/2018	coluzzii	second_scan	D7	14	chloroform	Ethanol 80°	37	C1906D7AM19	1	Bernard
test-killing-effect	19/06/2018	coluzzii	second_scan	D7	14	chloroform	Ethanol 80°	38	C1906D7AM19	2	Bernard
test-killing-effect	19/06/2018	coluzzii	second_scan	D7	14	chloroform	Ethanol 80°	39	C1906D7AM20	1	Bernard
test-killing-effect	19/06/2018	coluzzii	second_scan	D7	14	chloroform	Ethanol 80°	40	C1906D7AM20	2	Bernard
test-killing-effect	19/06/2018	coluzzii	second_scan	D7	14	chloroform	Ethanol 80°	41	C1906D7AM21	1	Bernard
test-killing-effect	19/06/2018	coluzzii	second_scan	D7	14	chloroform	Ethanol 80°	42	C1906D7AM21	2	Bernard
test-killing-effect	19/06/2018	coluzzii	second_scan	D7	14	chloroform	Ethanol 80°	43	C1906D7AM22	1	Bernard
test-killing-effect	19/06/2018	coluzzii	second_scan	D7	14	chloroform	Ethanol 80°	44	C1906D7AM22	2	Bernard
test-killing-effect	19/06/2018	coluzzii	second_scan	D7	14	chloroform	Ethanol 80°	45	C1906D7AM23	1	Bernard
test-killing-effect	19/06/2018	coluzzii	second_scan	D7	14	chloroform	Ethanol 80°	46	C1906D7AM23	2	Bernard
test-killing-effect	19/06/2018	coluzzii	second_scan	D7	14	chloroform	Ethanol 80°	47	C1906D7AM24	1	Bernard
test-killing-effect	19/06/2018	coluzzii	second_scan	D7	14	chloroform	Ethanol 80°	48	C1906D7AM24	2	Bernard
test-killing-effect	19/06/2018	coluzzii	second_scan	D7	14	chloroform	Ethanol 80°	49	C1906D7AM25	1	Bernard
test-killing-effect	19/06/2018	coluzzii	second_scan	D7	14	chloroform	Ethanol 80°	50	C1906D7AM25	2	Bernard
test-killing-effect	19/06/2018	coluzzii	second_scan	D7	14	chloroform	Ethanol 80°	51	C1906D7AM26	1	Bernard
test-killing-effect	19/06/2018	coluzzii	second_scan	D7	14	chloroform	Ethanol 80°	52	C1906D7AM26	2	Bernard
test-killing-effect	19/06/2018	coluzzii	second_scan	D7	14	chloroform	Ethanol 80°	53	C1906D7AM27	1	Bernard
test-killing-effect	19/06/2018	coluzzii	second_scan	D7	14	chloroform	Ethanol 80°	54	C1906D7AM27	2	Bernard
test-killing-effect	19/06/2018	coluzzii	second_scan	D7	14	chloroform	Ethanol 80°	55	C1906D7AM28	1	Bernard
test-killing-effect	19/06/2018	coluzzii	second_scan	D7	14	chloroform	Ethanol 80°	56	C1906D7AM28	2	Bernard
test-killing-effect	19/06/2018	coluzzii	second_scan	D7	14	chloroform	Ethanol 80°	57	C1906D7AM29	1	Bernard
test-killing-effect	19/06/2018	coluzzii	second_scan	D7	14	chloroform	Ethanol 80°	58	C1906D7AM29	2	Bernard
test-killing-effect	19/06/2018	coluzzii	second_scan	D7	14	chloroform	Ethanol 80°	59	C1906D7AM30	1	Bernard
test-killing-effect	19/06/2018	coluzzii	second_scan	D7	14	chloroform	Ethanol 80°	60	C1906D7AM30	2	Bernard
test-killing-effect	19/06/2018	coluzzii	second_scan	D7	14	chloroform	Ethanol 80°	61	C1906D7AM31	1	Bernard
test-killing-effect	19/06/2018	coluzzii	second_scan	D7	14	chloroform	Ethanol 80°	62	C1906D7AM31	2	Bernard
test-killing-effect	19/06/2018	coluzzii	second_scan	D7	14	chloroform	Ethanol 80°	63	C1906D7AM32	1	Bernard
test-killing-effect	19/06/2018	coluzzii	second_scan	D7	14	chloroform	Ethanol 80°	64	C1906D7AM32	2	Bernard
test-killing-effect	19/06/2018	coluzzii	second_scan	D7	14	chloroform	Ethanol 80°	65	C1906D7AM33	1	Bernard
test-killing-effect	19/06/2018	coluzzii	second_scan	D7	14	chloroform	Ethanol 80°	66	C1906D7AM33	2	Bernard
test-killing-effect	19/06/2018	coluzzii	second_scan	D7	14	chloroform	Ethanol 80°	67	C1906D7AM34	1	Bernard
test-killing-effect	19/06/2018	coluzzii	second_scan	D7	14	chloroform	Ethanol 80°	68	C1906D7AM34	2	Bernard
test-killing-effect	19/06/2018	coluzzii	second_scan	D7	14	chloroform	Ethanol 80°	69	C1906D7AM35	1	Bernard
test-killing-effect	19/06/2018	coluzzii	second_scan	D7	14	chloroform	Ethanol 80°	70	C1906D7AM35	2	Bernard
test-killing-effect	19/06/2018	coluzzii	second_scan	D7	14	chloroform	Ethanol 80°	71	C1906D7AM36	1	Bernard
test-killing-effect	19/06/2018	coluzzii	second_scan	D7	14	chloroform	Ethanol 80°	72	C1906D7AM36	2	Bernard
test-killing-effect	19/06/2018	coluzzii	second_scan	D7	14	chloroform	Ethanol 80°	73	C1906D7AM37	1	Bernard
test-killing-effect	19/06/2018	coluzzii	second_scan	D7	14	chloroform	Ethanol 80°	74	C1906D7AM37	2	Bernard
test-killing-effect	19/06/2018	coluzzii	second_scan	D7	14	chloroform	Ethanol 80°	75	C1906D7AM38	1	Bernard
test-killing-effect	19/06/2018	coluzzii	second_scan	D7	14	chloroform	Ethanol 80°	76	C1906D7AM38	2	Bernard
test-killing-effect	19/06/2018	coluzzii	second_scan	D7	14	chloroform	Ethanol 80°	77	C1906D7AM39	1	Bernard
test-killing-effect	19/06/2018	coluzzii	second_scan	D7	14	chloroform	Ethanol 80°	78	C1906D7AM39	2	Bernard
test-killing-effect	19/06/2018	coluzzii	second_scan	D7	14	chloroform	Ethanol 80°	79	C1906D7AM40	1	Bernard
test-killing-effect	19/06/2018	coluzzii	second_scan	D7	14	chloroform	Ethanol 80°	80	C1906D7AM40	2	Bernard
test-killing-effect	19/06/2018	coluzzii	second_scan	D7	14	chloroform	Ethanol 80°	81	C1906D7AM41	1	Bernard
test-killing-effect	19/06/2018	coluzzii	second_scan	D7	14	chloroform	Ethanol 80°	82	C1906D7AM41	2	Bernard
test-killing-effect	19/06/2018	coluzzii	second_scan	D7	14	chloroform	Ethanol 80°	83	C1906D7AM42	1	Bernard
test-killing-effect	19/06/2018	coluzzii	second_scan	D7	14	chloroform	Ethanol 80°	84	C1906D7AM42	2	Bernard
test-killing-effect	19/06/2018	coluzzii	second_scan	D7	14	chloroform	Ethanol 80°	85	C1906D7AM43	1	Bernard
test-killing-effect	19/06/2018	coluzzii	second_scan	D7	14	chloroform	Ethanol 80°	86	C1906D7AM43	2	Bernard
test-killing-effect	19/06/2018	coluzzii	second_scan	D7	14	chloroform	Ethanol 80°	87	C1906D7AM44	1	Bernard
test-killing-effect	19/06/2018	coluzzii	second_scan	D7	14	chloroform	Ethanol 80°	88	C1906D7AM44	2	Bernard
test-killing-effect	19/06/2018	coluzzii	second_scan	D7	14	chloroform	Ethanol 80°	89	C1906D7AM45	1	Bernard
test-killing-effect	19/06/2018	coluzzii	second_scan	D7	14	chloroform	Ethanol 80°	90	C1906D7AM45	2	Bernard
test-killing-effect	19/06/2018	coluzzii	second_scan	D7	14	chloroform	Ethanol 80°	91	C1906D7AM46	1	Bernard
test-killing-effect	19/06/2018	coluzzii	second_scan	D7	14	chloroform	Ethanol 80°	92	C1906D7AM46	2	Bernard
test-killing-effect	19/06/2018	coluzzii	second_scan	D7	14	chloroform	Ethanol 80°	93	C1906D7AM47	1	Bernard
test-killing-effect	19/06/2018	coluzzii	second_scan	D7	14	chloroform	Ethanol 80°	94	C1906D7AM47	2	Bernard
test-killing-effect	19/06/2018	coluzzii	second_scan	D7	14	chloroform	Ethanol 80°	95	C1906D7AM48	1	Bernard
test-killing-effect	19/06/2018	coluzzii	second_scan	D7	14	chloroform	Ethanol 80°	96	C1906D7AM48	2	Bernard
test-killing-effect	19/06/2018	coluzzii	second_scan	D7	14	chloroform	Ethanol 80°	97	C1906D7AM49	1	Bernard
test-killing-effect	19/06/2018	coluzzii	second_scan	D7	14	chloroform	Ethanol 80°	98	C1906D7AM49	2	Bernard
test-killing-effect	19/06/2018	coluzzii	second_scan	D7	14	chloroform	Ethanol 80°	99	C1906D7AM50	1	Bernard
test-killing-effect	19/06/2018	coluzzii	second_scan	D7	14	chloroform	Ethanol 80°	100	C1906D7AM50	2	Bernard
test-killing-effect	19/06/2018	coluzzii	second_scan	D7	14	chloroform	silicagel	101	C1906D7SM1	1	Bernard
test-killing-effect	19/06/2018	coluzzii	second_scan	D7	14	chloroform	silicagel	102	C1906D7SM1	2	Bernard
test-killing-effect	19/06/2018	coluzzii	second_scan	D7	14	chloroform	silicagel	103	C1906D7SM2	1	Bernard
test-killing-effect	19/06/2018	coluzzii	second_scan	D7	14	chloroform	silicagel	104	C1906D7SM2	2	Bernard
test-killing-effect	19/06/2018	coluzzii	second_scan	D7	14	chloroform	silicagel	105	C1906D7SM3	1	Bernard
test-killing-effect	19/06/2018	coluzzii	second_scan	D7	14	chloroform	silicagel	106	C1906D7SM3	2	Bernard
test-killing-effect	19/06/2018	coluzzii	second_scan	D7	14	chloroform	silicagel	107	C1906D7SM4	1	Bernard
test-killing-effect	19/06/2018	coluzzii	second_scan	D7	14	chloroform	silicagel	108	C1906D7SM4	2	Bernard
test-killing-effect	19/06/2018	coluzzii	second_scan	D7	14	chloroform	silicagel	109	C1906D7SM5	1	Bernard
test-killing-effect	19/06/2018	coluzzii	second_scan	D7	14	chloroform	silicagel	110	C1906D7SM5	2	Bernard
test-killing-effect	19/06/2018	coluzzii	second_scan	D7	14	chloroform	silicagel	111	C1906D7SM6	1	Bernard
test-killing-effect	19/06/2018	coluzzii	second_scan	D7	14	chloroform	silicagel	112	C1906D7SM6	2	Bernard	should be removed because headthorax was broken
test-killing-effect	19/06/2018	coluzzii	second_scan	D7	14	chloroform	silicagel	113	C1906D7SM8	1	Bernard
test-killing-effect	19/06/2018	coluzzii	second_scan	D7	14	chloroform	silicagel	114	C1906D7SM8	2	Bernard
test-killing-effect	19/06/2018	coluzzii	second_scan	D7	14	chloroform	silicagel	115	C1906D7SM9	1	Bernard
test-killing-effect	19/06/2018	coluzzii	second_scan	D7	14	chloroform	silicagel	116	C1906D7SM9	2	Bernard
test-killing-effect	19/06/2018	coluzzii	second_scan	D7	14	chloroform	silicagel	117	C1906D7SM10	1	Bernard
test-killing-effect	19/06/2018	coluzzii	second_scan	D7	14	chloroform	silicagel	118	C1906D7SM10	2	Bernard
test-killing-effect	19/06/2018	coluzzii	second_scan	D7	14	chloroform	silicagel	119	C1906D7SM11	1	Bernard
test-killing-effect	19/06/2018	coluzzii	second_scan	D7	14	chloroform	silicagel	120	C1906D7SM11	2	Bernard
test-killing-effect	19/06/2018	coluzzii	second_scan	D7	14	chloroform	silicagel	121	C1906D7SM12	1	Bernard
test-killing-effect	19/06/2018	coluzzii	second_scan	D7	14	chloroform	silicagel	122	C1906D7SM12	2	Bernard
test-killing-effect	19/06/2018	coluzzii	second_scan	D7	14	chloroform	silicagel	123	C1906D7SM13	1	Bernard
test-killing-effect	19/06/2018	coluzzii	second_scan	D7	14	chloroform	silicagel	124	C1906D7SM13	2	Bernard
test-killing-effect	19/06/2018	coluzzii	second_scan	D7	14	chloroform	silicagel	125	C1906D7SM14	1	Bernard
test-killing-effect	19/06/2018	coluzzii	second_scan	D7	14	chloroform	silicagel	126	C1906D7SM14	2	Bernard
test-killing-effect	19/06/2018	coluzzii	second_scan	D7	14	chloroform	silicagel	127	C1906D7SM15	1	Bernard
test-killing-effect	19/06/2018	coluzzii	second_scan	D7	14	chloroform	silicagel	128	C1906D7SM15	2	Bernard
test-killing-effect	19/06/2018	coluzzii	second_scan	D7	14	chloroform	silicagel	129	C1906D7SM16	1	Bernard
test-killing-effect	19/06/2018	coluzzii	second_scan	D7	14	chloroform	silicagel	130	C1906D7SM16	2	Bernard
test-killing-effect	19/06/2018	coluzzii	second_scan	D7	14	chloroform	silicagel	131	C1906D7SM17	1	Bernard
test-killing-effect	19/06/2018	coluzzii	second_scan	D7	14	chloroform	silicagel	132	C1906D7SM17	2	Bernard
test-killing-effect	19/06/2018	coluzzii	second_scan	D7	14	chloroform	silicagel	133	C1906D7SM18	1	Bernard
test-killing-effect	19/06/2018	coluzzii	second_scan	D7	14	chloroform	silicagel	134	C1906D7SM18	2	Bernard
test-killing-effect	19/06/2018	coluzzii	second_scan	D7	14	chloroform	silicagel	135	C1906D7SM19	1	Bernard
test-killing-effect	19/06/2018	coluzzii	second_scan	D7	14	chloroform	silicagel	136	C1906D7SM19	2	Bernard
test-killing-effect	19/06/2018	coluzzii	second_scan	D7	14	chloroform	silicagel	137	C1906D7SM20	1	Bernard
test-killing-effect	19/06/2018	coluzzii	second_scan	D7	14	chloroform	silicagel	138	C1906D7SM20	2	Bernard
test-killing-effect	19/06/2018	coluzzii	second_scan	D7	14	chloroform	silicagel	139	C1906D7SM21	1	Bernard
test-killing-effect	19/06/2018	coluzzii	second_scan	D7	14	chloroform	silicagel	140	C1906D7SM21	2	Bernard
test-killing-effect	19/06/2018	coluzzii	second_scan	D7	14	chloroform	silicagel	141	C1906D7SM22	1	Bernard
test-killing-effect	19/06/2018	coluzzii	second_scan	D7	14	chloroform	silicagel	142	C1906D7SM22	2	Bernard
test-killing-effect	19/06/2018	coluzzii	second_scan	D7	14	chloroform	silicagel	143	C1906D7SM23	1	Bernard
test-killing-effect	19/06/2018	coluzzii	second_scan	D7	14	chloroform	silicagel	144	C1906D7SM23	2	Bernard
test-killing-effect	19/06/2018	coluzzii	second_scan	D7	14	chloroform	silicagel	145	C1906D7SM24	1	Bernard
test-killing-effect	19/06/2018	coluzzii	second_scan	D7	14	chloroform	silicagel	146	C1906D7SM24	2	Bernard
test-killing-effect	19/06/2018	coluzzii	second_scan	D7	14	chloroform	silicagel	147	C1906D7SM25	1	Bernard
test-killing-effect	19/06/2018	coluzzii	second_scan	D7	14	chloroform	silicagel	148	C1906D7SM25	2	Bernard
test-killing-effect	19/06/2018	coluzzii	second_scan	D7	14	chloroform	silicagel	149	C1906D7SM26	1	Bernard
test-killing-effect	19/06/2018	coluzzii	second_scan	D7	14	chloroform	silicagel	150	C1906D7SM26	2	Bernard
test-killing-effect	19/06/2018	coluzzii	second_scan	D7	14	chloroform	silicagel	151	C1906D7SM27	1	Bernard
test-killing-effect	19/06/2018	coluzzii	second_scan	D7	14	chloroform	silicagel	152	C1906D7SM27	2	Bernard
test-killing-effect	19/06/2018	coluzzii	second_scan	D7	14	chloroform	silicagel	153	C1906D7SM28	1	Bernard
test-killing-effect	19/06/2018	coluzzii	second_scan	D7	14	chloroform	silicagel	154	C1906D7SM28	2	Bernard
test-killing-effect	19/06/2018	coluzzii	second_scan	D7	14	chloroform	silicagel	155	C1906D7SM29	1	Bernard
test-killing-effect	19/06/2018	coluzzii	second_scan	D7	14	chloroform	silicagel	156	C1906D7SM29	2	Bernard
test-killing-effect	19/06/2018	coluzzii	second_scan	D7	14	chloroform	silicagel	157	C1906D7SM30	1	Bernard
test-killing-effect	19/06/2018	coluzzii	second_scan	D7	14	chloroform	silicagel	158	C1906D7SM30	2	Bernard
test-killing-effect	19/06/2018	coluzzii	second_scan	D7	14	chloroform	silicagel	159	C1906D7SM31	1	Bernard
test-killing-effect	19/06/2018	coluzzii	second_scan	D7	14	chloroform	silicagel	160	C1906D7SM31	2	Bernard
test-killing-effect	19/06/2018	coluzzii	second_scan	D7	14	chloroform	silicagel	161	C1906D7SM32	1	Bernard
test-killing-effect	19/06/2018	coluzzii	second_scan	D7	14	chloroform	silicagel	162	C1906D7SM32	2	Bernard
test-killing-effect	19/06/2018	coluzzii	second_scan	D7	14	chloroform	silicagel	163	C1906D7SM33	1	Bernard
test-killing-effect	19/06/2018	coluzzii	second_scan	D7	14	chloroform	silicagel	164	C1906D7SM33	2	Bernard
test-killing-effect	19/06/2018	coluzzii	second_scan	D7	14	chloroform	silicagel	165	C1906D7SM34	1	Bernard
test-killing-effect	19/06/2018	coluzzii	second_scan	D7	14	chloroform	silicagel	166	C1906D7SM34	2	Bernard
test-killing-effect	19/06/2018	coluzzii	second_scan	D7	14	chloroform	silicagel	167	C1906D7SM35	1	Bernard
test-killing-effect	19/06/2018	coluzzii	second_scan	D7	14	chloroform	silicagel	168	C1906D7SM35	2	Bernard
test-killing-effect	19/06/2018	coluzzii	second_scan	D7	14	chloroform	silicagel	169	C1906D7SM36	1	Bernard
test-killing-effect	19/06/2018	coluzzii	second_scan	D7	14	chloroform	silicagel	170	C1906D7SM36	2	Bernard
test-killing-effect	19/06/2018	coluzzii	second_scan	D7	14	chloroform	silicagel	171	C1906D7SM37	1	Bernard
test-killing-effect	19/06/2018	coluzzii	second_scan	D7	14	chloroform	silicagel	172	C1906D7SM37	2	Bernard
test-killing-effect	19/06/2018	coluzzii	second_scan	D7	14	chloroform	silicagel	173	C1906D7SM38	1	Bernard
test-killing-effect	19/06/2018	coluzzii	second_scan	D7	14	chloroform	silicagel	174	C1906D7SM38	2	Bernard
test-killing-effect	19/06/2018	coluzzii	second_scan	D7	14	chloroform	silicagel	175	C1906D7SM39	1	Bernard
test-killing-effect	19/06/2018	coluzzii	second_scan	D7	14	chloroform	silicagel	176	C1906D7SM39	2	Bernard
test-killing-effect	19/06/2018	coluzzii	second_scan	D7	14	chloroform	silicagel	177	C1906D7SM40	1	Bernard
test-killing-effect	19/06/2018	coluzzii	second_scan	D7	14	chloroform	silicagel	178	C1906D7SM40	2	Bernard
test-killing-effect	19/06/2018	coluzzii	second_scan	D7	14	chloroform	silicagel	179	NA	NA	Bernard	should be remobed because of un known ID
test-killing-effect	19/06/2018	coluzzii	second_scan	D7	14	chloroform	silicagel	180	NA	NA	Bernard	should be remobed because of un known ID
test-killing-effect	19/06/2018	coluzzii	second_scan	D7	14	chloroform	silicagel	181	C1906D7SM41	1	Bernard
test-killing-effect	19/06/2018	coluzzii	second_scan	D7	14	chloroform	silicagel	182	C1906D7SM41	2	Bernard
test-killing-effect	19/06/2018	coluzzii	second_scan	D7	14	chloroform	silicagel	183	C1906D7SM42	1	Bernard
test-killing-effect	19/06/2018	coluzzii	second_scan	D7	14	chloroform	silicagel	184	C1906D7SM42	2	Bernard
test-killing-effect	19/06/2018	coluzzii	second_scan	D7	14	chloroform	silicagel	185	C1906D7SM43	1	Bernard
test-killing-effect	19/06/2018	coluzzii	second_scan	D7	14	chloroform	silicagel	186	C1906D7SM43	2	Bernard
test-killing-effect	19/06/2018	coluzzii	second_scan	D7	14	chloroform	silicagel	187	C1906D7SM44	1	Bernard
test-killing-effect	19/06/2018	coluzzii	second_scan	D7	14	chloroform	silicagel	188	C1906D7SM44	2	Bernard
test-killing-effect	19/06/2018	coluzzii	second_scan	D7	14	chloroform	silicagel	189	C1906D7SM45	1	Bernard
test-killing-effect	19/06/2018	coluzzii	second_scan	D7	14	chloroform	silicagel	190	C1906D7SM45	2	Bernard
test-killing-effect	19/06/2018	coluzzii	second_scan	D7	14	chloroform	silicagel	191	C1906D7SM46	1	Bernard
test-killing-effect	19/06/2018	coluzzii	second_scan	D7	14	chloroform	silicagel	192	C1906D7SM46	2	Bernard
test-killing-effect	19/06/2018	coluzzii	second_scan	D7	14	chloroform	silicagel	193	C1906D7SM47	1	Bernard
test-killing-effect	19/06/2018	coluzzii	second_scan	D7	14	chloroform	silicagel	194	C1906D7SM47	2	Bernard
test-killing-effect	19/06/2018	coluzzii	second_scan	D7	14	chloroform	silicagel	195	C1906D7SM48	1	Bernard
test-killing-effect	19/06/2018	coluzzii	second_scan	D7	14	chloroform	silicagel	196	C1906D7SM48	2	Bernard
test-killing-effect	19/06/2018	coluzzii	second_scan	D7	14	chloroform	silicagel	197	C1906D7SM49	1	Bernard
test-killing-effect	19/06/2018	coluzzii	second_scan	D7	14	chloroform	silicagel	198	C1906D7SM49	2	Bernard
test-killing-effect	19/06/2018	coluzzii	second_scan	D7	14	chloroform	silicagel	199	C1906D7SM50	1	Bernard
test-killing-effect	19/06/2018	coluzzii	second_scan	D7	14	chloroform	silicagel	200	C1906D7SM50	2	Bernard
test-killing-effect	19/06/2018	gambiae	second_scan	D7	14	chloroform	silicagel	201	C1906D7SG1	1	Bernard
test-killing-effect	19/06/2018	gambiae	second_scan	D7	14	chloroform	silicagel	202	C1906D7SG1	2	Bernard
test-killing-effect	19/06/2018	gambiae	second_scan	D7	14	chloroform	silicagel	203	C1906D7SG2	1	Bernard
test-killing-effect	19/06/2018	gambiae	second_scan	D7	14	chloroform	silicagel	204	C1906D7SG2	2	Bernard
test-killing-effect	19/06/2018	gambiae	second_scan	D7	14	chloroform	silicagel	205	C1906D7SG3	1	Bernard
test-killing-effect	19/06/2018	gambiae	second_scan	D7	14	chloroform	silicagel	206	C1906D7SG3	2	Bernard
test-killing-effect	19/06/2018	gambiae	second_scan	D7	14	chloroform	silicagel	207	C1906D7SG4	1	Bernard
test-killing-effect	19/06/2018	gambiae	second_scan	D7	14	chloroform	silicagel	208	C1906D7SG4	2	Bernard
test-killing-effect	19/06/2018	gambiae	second_scan	D7	14	chloroform	silicagel	209	C1906D7SG5	1	Bernard
test-killing-effect	19/06/2018	gambiae	second_scan	D7	14	chloroform	silicagel	210	C1906D7SG5	2	Bernard
test-killing-effect	19/06/2018	gambiae	second_scan	D7	14	chloroform	silicagel	211	C1906D7SG6	1	Bernard
test-killing-effect	19/06/2018	gambiae	second_scan	D7	14	chloroform	silicagel	212	C1906D7SG6	2	Bernard
test-killing-effect	19/06/2018	gambiae	second_scan	D7	14	chloroform	silicagel	213	C1906D7SG7	1	Bernard
test-killing-effect	19/06/2018	gambiae	second_scan	D7	14	chloroform	silicagel	214	C1906D7SG7	2	Bernard
test-killing-effect	19/06/2018	gambiae	second_scan	D7	14	chloroform	silicagel	215	C1906D7SG8	1	Bernard
test-killing-effect	19/06/2018	gambiae	second_scan	D7	14	chloroform	silicagel	216	C1906D7SG8	2	Bernard
test-killing-effect	19/06/2018	gambiae	second_scan	D7	14	chloroform	silicagel	217	C1906D7SG9	1	Bernard
test-killing-effect	19/06/2018	gambiae	second_scan	D7	14	chloroform	silicagel	218	C1906D7SG9	2	Bernard
test-killing-effect	19/06/2018	gambiae	second_scan	D7	14	chloroform	silicagel	219	C1906D7SG10	1	Bernard
test-killing-effect	19/06/2018	gambiae	second_scan	D7	14	chloroform	silicagel	220	C1906D7SG10	2	Bernard
test-killing-effect	19/06/2018	gambiae	second_scan	D7	14	chloroform	silicagel	221	C1906D7SG11	1	Bernard
test-killing-effect	19/06/2018	gambiae	second_scan	D7	14	chloroform	silicagel	222	C1906D7SG11	2	Bernard
test-killing-effect	19/06/2018	gambiae	second_scan	D7	14	chloroform	silicagel	223	C1906D7SG12	1	Bernard
test-killing-effect	19/06/2018	gambiae	second_scan	D7	14	chloroform	silicagel	224	C1906D7SG12	2	Bernard
test-killing-effect	19/06/2018	gambiae	second_scan	D7	14	chloroform	silicagel	225	C1906D7SG13	1	Bernard
test-killing-effect	19/06/2018	gambiae	second_scan	D7	14	chloroform	silicagel	226	C1906D7SG13	2	Bernard
test-killing-effect	19/06/2018	gambiae	second_scan	D7	14	chloroform	silicagel	227	C1906D7SG14	1	Bernard
test-killing-effect	19/06/2018	gambiae	second_scan	D7	14	chloroform	silicagel	228	C1906D7SG14	2	Bernard
test-killing-effect	19/06/2018	gambiae	second_scan	D7	14	chloroform	silicagel	229	C1906D7SG15	1	Bernard
test-killing-effect	19/06/2018	gambiae	second_scan	D7	14	chloroform	silicagel	230	C1906D7SG15	2	Bernard
test-killing-effect	19/06/2018	gambiae	second_scan	D7	14	chloroform	silicagel	231	C1906D7SG16	1	Bernard
test-killing-effect	19/06/2018	gambiae	second_scan	D7	14	chloroform	silicagel	232	C1906D7SG16	2	Bernard
test-killing-effect	19/06/2018	gambiae	second_scan	D7	14	chloroform	silicagel	233	C1906D7SG17	1	Bernard
test-killing-effect	19/06/2018	gambiae	second_scan	D7	14	chloroform	silicagel	234	C1906D7SG17	2	Bernard
test-killing-effect	19/06/2018	gambiae	second_scan	D7	14	chloroform	silicagel	235	C1906D7SG18	1	Bernard
test-killing-effect	19/06/2018	gambiae	second_scan	D7	14	chloroform	silicagel	236	C1906D7SG18	2	Bernard
test-killing-effect	19/06/2018	gambiae	second_scan	D7	14	chloroform	silicagel	237	C1906D7SG19	1	Bernard
test-killing-effect	19/06/2018	gambiae	second_scan	D7	14	chloroform	silicagel	238	C1906D7SG19	2	Bernard
test-killing-effect	19/06/2018	gambiae	second_scan	D7	14	chloroform	silicagel	239	C1906D7SG20	1	Bernard
test-killing-effect	19/06/2018	gambiae	second_scan	D7	14	chloroform	silicagel	240	C1906D7SG20	2	Bernard
test-killing-effect	19/06/2018	gambiae	second_scan	D7	14	chloroform	silicagel	241	C1906D7SG21	1	Bernard
test-killing-effect	19/06/2018	gambiae	second_scan	D7	14	chloroform	silicagel	242	C1906D7SG21	2	Bernard
test-killing-effect	19/06/2018	gambiae	second_scan	D7	14	chloroform	silicagel	243	C1906D7SG22	1	Bernard
test-killing-effect	19/06/2018	gambiae	second_scan	D7	14	chloroform	silicagel	244	C1906D7SG22	2	Bernard
test-killing-effect	19/06/2018	gambiae	second_scan	D7	14	chloroform	silicagel	245	C1906D7SG23	1	Bernard
test-killing-effect	19/06/2018	gambiae	second_scan	D7	14	chloroform	silicagel	246	C1906D7SG23	2	Bernard
test-killing-effect	19/06/2018	gambiae	second_scan	D7	14	chloroform	silicagel	247	C1906D7SG24	1	Bernard
test-killing-effect	19/06/2018	gambiae	second_scan	D7	14	chloroform	silicagel	248	C1906D7SG24	2	Bernard
test-killing-effect	19/06/2018	gambiae	second_scan	D7	14	chloroform	silicagel	249	C1906D7SG25	1	Bernard
test-killing-effect	19/06/2018	gambiae	second_scan	D7	14	chloroform	silicagel	250	C1906D7SG25	2	Bernard
test-killing-effect	19/06/2018	gambiae	second_scan	D7	14	chloroform	silicagel	251	C1906D7SG26	1	Bernard
test-killing-effect	19/06/2018	gambiae	second_scan	D7	14	chloroform	silicagel	252	C1906D7SG26	2	Bernard
test-killing-effect	19/06/2018	gambiae	second_scan	D7	14	chloroform	silicagel	253	C1906D7SG27	1	Bernard
test-killing-effect	19/06/2018	gambiae	second_scan	D7	14	chloroform	silicagel	254	C1906D7SG27	2	Bernard
test-killing-effect	19/06/2018	gambiae	second_scan	D7	14	chloroform	silicagel	255	C1906D7SG28	1	Bernard
test-killing-effect	19/06/2018	gambiae	second_scan	D7	14	chloroform	silicagel	256	C1906D7SG28	2	Bernard
test-killing-effect	19/06/2018	gambiae	second_scan	D7	14	chloroform	silicagel	257	C1906D7SG29	1	Bernard
test-killing-effect	19/06/2018	gambiae	second_scan	D7	14	chloroform	silicagel	258	C1906D7SG29	2	Bernard
test-killing-effect	19/06/2018	gambiae	second_scan	D7	14	chloroform	silicagel	259	C1906D7SG30	1	Bernard
test-killing-effect	19/06/2018	gambiae	second_scan	D7	14	chloroform	silicagel	260	C1906D7SG30	2	Bernard
test-killing-effect	19/06/2018	gambiae	second_scan	D7	14	chloroform	silicagel	261	C1906D7SG31	1	Bernard
test-killing-effect	19/06/2018	gambiae	second_scan	D7	14	chloroform	silicagel	262	C1906D7SG31	2	Bernard
test-killing-effect	19/06/2018	gambiae	second_scan	D7	14	chloroform	silicagel	263	C1906D7SG32	1	Bernard
test-killing-effect	19/06/2018	gambiae	second_scan	D7	14	chloroform	silicagel	264	C1906D7SG32	2	Bernard
test-killing-effect	19/06/2018	gambiae	second_scan	D7	14	chloroform	silicagel	265	C1906D7SG33	1	Bernard
test-killing-effect	19/06/2018	gambiae	second_scan	D7	14	chloroform	silicagel	266	C1906D7SG33	2	Bernard
test-killing-effect	19/06/2018	gambiae	second_scan	D7	14	chloroform	silicagel	267	C1906D7SG34	1	Bernard
test-killing-effect	19/06/2018	gambiae	second_scan	D7	14	chloroform	silicagel	268	C1906D7SG34	2	Bernard
test-killing-effect	19/06/2018	gambiae	second_scan	D7	14	chloroform	silicagel	269	C1906D7SG35	1	Bernard
test-killing-effect	19/06/2018	gambiae	second_scan	D7	14	chloroform	silicagel	270	C1906D7SG35	2	Bernard
test-killing-effect	19/06/2018	gambiae	second_scan	D7	14	chloroform	silicagel	271	C1906D7SG36	1	Bernard
test-killing-effect	19/06/2018	gambiae	second_scan	D7	14	chloroform	silicagel	272	C1906D7SG36	2	Bernard
test-killing-effect	19/06/2018	gambiae	second_scan	D7	14	chloroform	silicagel	273	C1906D7SG37	1	Bernard
test-killing-effect	19/06/2018	gambiae	second_scan	D7	14	chloroform	silicagel	274	C1906D7SG37	2	Bernard
test-killing-effect	19/06/2018	gambiae	second_scan	D7	14	chloroform	silicagel	275	C1906D7SG38	1	Bernard
test-killing-effect	19/06/2018	gambiae	second_scan	D7	14	chloroform	silicagel	276	C1906D7SG38	2	Bernard
test-killing-effect	20/06/2018	NA	NA	NA	NA	NA	NA	0	NA	NA	Adama	Scan vide
test-killing-effect	20/06/2018	coluzzii	second_scan	D8	14	kaltox	Ethanol 80°	1	K2006D8AM1	1	Adama
test-killing-effect	20/06/2018	coluzzii	second_scan	D8	14	kaltox	Ethanol 80°	2	K2006D8AM1	2	Adama
test-killing-effect	20/06/2018	coluzzii	second_scan	D8	14	kaltox	Ethanol 80°	3	K2006D8AM2	1	Adama
test-killing-effect	20/06/2018	coluzzii	second_scan	D8	14	kaltox	Ethanol 80°	4	K2006D8AM2	2	Adama
test-killing-effect	20/06/2018	coluzzii	second_scan	D8	14	kaltox	Ethanol 80°	5	K2006D8AM3	1	Adama
test-killing-effect	20/06/2018	coluzzii	second_scan	D8	14	kaltox	Ethanol 80°	6	K2006D8AM3	2	Adama
test-killing-effect	20/06/2018	coluzzii	second_scan	D8	14	kaltox	Ethanol 80°	7	K2006D8AM4	1	Adama
test-killing-effect	20/06/2018	coluzzii	second_scan	D8	14	kaltox	Ethanol 80°	8	K2006D8AM4	2	Adama
test-killing-effect	20/06/2018	coluzzii	second_scan	D8	14	kaltox	Ethanol 80°	9	K2006D8AM5	1	Adama
test-killing-effect	20/06/2018	coluzzii	second_scan	D8	14	kaltox	Ethanol 80°	10	K2006D8AM5	2	Adama
test-killing-effect	20/06/2018	coluzzii	second_scan	D8	14	kaltox	Ethanol 80°	11	K2006D8AM6	1	Adama
test-killing-effect	20/06/2018	coluzzii	second_scan	D8	14	kaltox	Ethanol 80°	12	K2006D8AM6	2	Adama
test-killing-effect	20/06/2018	coluzzii	second_scan	D8	14	kaltox	Ethanol 80°	13	K2006D8AM7	1	Adama
test-killing-effect	20/06/2018	coluzzii	second_scan	D8	14	kaltox	Ethanol 80°	14	K2006D8AM7	2	Adama
test-killing-effect	20/06/2018	coluzzii	second_scan	D8	14	kaltox	Ethanol 80°	15	K2006D8AM8	1	Adama
test-killing-effect	20/06/2018	coluzzii	second_scan	D8	14	kaltox	Ethanol 80°	16	K2006D8AM8	2	Adama
test-killing-effect	20/06/2018	coluzzii	second_scan	D8	14	kaltox	Ethanol 80°	17	K2006D8AM9	1	Adama
test-killing-effect	20/06/2018	coluzzii	second_scan	D8	14	kaltox	Ethanol 80°	18	K2006D8AM9	2	Adama
test-killing-effect	20/06/2018	coluzzii	second_scan	D8	14	kaltox	Ethanol 80°	19	K2006D8AM10	1	Adama
test-killing-effect	20/06/2018	coluzzii	second_scan	D8	14	kaltox	Ethanol 80°	20	K2006D8AM10	2	Adama
test-killing-effect	20/06/2018	coluzzii	second_scan	D8	14	kaltox	Ethanol 80°	21	K2006D8AM11	1	Adama
test-killing-effect	20/06/2018	coluzzii	second_scan	D8	14	kaltox	Ethanol 80°	22	K2006D8AM11	2	Adama
test-killing-effect	20/06/2018	coluzzii	second_scan	D8	14	kaltox	Ethanol 80°	23	K2006D8AM12	1	Adama
test-killing-effect	20/06/2018	coluzzii	second_scan	D8	14	kaltox	Ethanol 80°	24	K2006D8AM12	2	Adama
test-killing-effect	20/06/2018	coluzzii	second_scan	D8	14	kaltox	Ethanol 80°	25	K2006D8AM13	1	Adama
test-killing-effect	20/06/2018	coluzzii	second_scan	D8	14	kaltox	Ethanol 80°	26	K2006D8AM13	2	Adama
test-killing-effect	20/06/2018	coluzzii	second_scan	D8	14	kaltox	Ethanol 80°	27	K2006D8AM14	1	Adama
test-killing-effect	20/06/2018	coluzzii	second_scan	D8	14	kaltox	Ethanol 80°	28	K2006D8AM14	2	Adama
test-killing-effect	20/06/2018	coluzzii	second_scan	D8	14	kaltox	Ethanol 80°	29	K2006D8AM15	1	Adama
test-killing-effect	20/06/2018	coluzzii	second_scan	D8	14	kaltox	Ethanol 80°	30	K2006D8AM15	2	Adama
test-killing-effect	20/06/2018	coluzzii	second_scan	D8	14	kaltox	Ethanol 80°	31	K2006D8AM16	1	Adama
test-killing-effect	20/06/2018	coluzzii	second_scan	D8	14	kaltox	Ethanol 80°	32	K2006D8AM16	2	Adama
test-killing-effect	20/06/2018	coluzzii	second_scan	D8	14	kaltox	Ethanol 80°	33	K2006D8AM17	1	Adama
test-killing-effect	20/06/2018	coluzzii	second_scan	D8	14	kaltox	Ethanol 80°	34	K2006D8AM17	2	Adama
test-killing-effect	20/06/2018	coluzzii	second_scan	D8	14	kaltox	Ethanol 80°	35	K2006D8AM18	1	Adama
test-killing-effect	20/06/2018	coluzzii	second_scan	D8	14	kaltox	Ethanol 80°	36	K2006D8AM18	2	Adama
test-killing-effect	20/06/2018	coluzzii	second_scan	D8	14	kaltox	Ethanol 80°	37	K2006D8AM19	1	Adama
test-killing-effect	20/06/2018	coluzzii	second_scan	D8	14	kaltox	Ethanol 80°	38	K2006D8AM19	2	Adama
test-killing-effect	20/06/2018	coluzzii	second_scan	D8	14	kaltox	Ethanol 80°	39	K2006D8AM20	1	Adama
test-killing-effect	20/06/2018	coluzzii	second_scan	D8	14	kaltox	Ethanol 80°	40	K2006D8AM20	2	Adama
test-killing-effect	20/06/2018	coluzzii	second_scan	D8	14	kaltox	Ethanol 80°	41	K2006D8AM21	1	Adama
test-killing-effect	20/06/2018	coluzzii	second_scan	D8	14	kaltox	Ethanol 80°	42	K2006D8AM21	2	Adama
test-killing-effect	20/06/2018	coluzzii	second_scan	D8	14	kaltox	Ethanol 80°	43	K2006D8AM22	1	Adama
test-killing-effect	20/06/2018	coluzzii	second_scan	D8	14	kaltox	Ethanol 80°	44	K2006D8AM22	2	Adama
test-killing-effect	20/06/2018	coluzzii	second_scan	D8	14	kaltox	Ethanol 80°	45	K2006D8AM23	1	Adama
test-killing-effect	20/06/2018	coluzzii	second_scan	D8	14	kaltox	Ethanol 80°	46	K2006D8AM23	2	Adama
test-killing-effect	20/06/2018	coluzzii	second_scan	D8	14	kaltox	Ethanol 80°	47	K2006D8AM24	1	Adama
test-killing-effect	20/06/2018	coluzzii	second_scan	D8	14	kaltox	Ethanol 80°	48	K2006D8AM24	2	Adama
test-killing-effect	20/06/2018	coluzzii	second_scan	D8	14	kaltox	Ethanol 80°	49	K2006D8AM25	1	Adama
test-killing-effect	20/06/2018	coluzzii	second_scan	D8	14	kaltox	Ethanol 80°	50	K2006D8AM25	2	Adama
test-killing-effect	20/06/2018	coluzzii	second_scan	D8	14	kaltox	Ethanol 80°	51	K2006D8AM26	1	Adama
test-killing-effect	20/06/2018	coluzzii	second_scan	D8	14	kaltox	Ethanol 80°	52	K2006D8AM26	2	Adama
test-killing-effect	20/06/2018	coluzzii	second_scan	D8	14	kaltox	Ethanol 80°	53	K2006D8AM27	1	Adama
test-killing-effect	20/06/2018	coluzzii	second_scan	D8	14	kaltox	Ethanol 80°	54	K2006D8AM27	2	Adama
test-killing-effect	20/06/2018	coluzzii	second_scan	D8	14	kaltox	Ethanol 80°	55	K2006D8AM28	1	Adama
test-killing-effect	20/06/2018	coluzzii	second_scan	D8	14	kaltox	Ethanol 80°	56	K2006D8AM28	2	Adama
test-killing-effect	20/06/2018	coluzzii	second_scan	D8	14	kaltox	Ethanol 80°	57	K2006D8AM29	1	Adama
test-killing-effect	20/06/2018	coluzzii	second_scan	D8	14	kaltox	Ethanol 80°	58	K2006D8AM29	2	Adama
test-killing-effect	20/06/2018	coluzzii	second_scan	D8	14	kaltox	Ethanol 80°	59	K2006D8AM30	1	Adama
test-killing-effect	20/06/2018	coluzzii	second_scan	D8	14	kaltox	Ethanol 80°	60	K2006D8AM30	2	Adama
test-killing-effect	20/06/2018	coluzzii	second_scan	D8	14	kaltox	Ethanol 80°	61	K2006D8AM31	1	Adama
test-killing-effect	20/06/2018	coluzzii	second_scan	D8	14	kaltox	Ethanol 80°	62	K2006D8AM31	2	Adama
test-killing-effect	20/06/2018	coluzzii	second_scan	D8	14	kaltox	Ethanol 80°	63	K2006D8AM32	1	Adama
test-killing-effect	20/06/2018	coluzzii	second_scan	D8	14	kaltox	Ethanol 80°	64	K2006D8AM32	2	Adama
test-killing-effect	20/06/2018	coluzzii	second_scan	D8	14	kaltox	Ethanol 80°	65	K2006D8AM33	1	Adama
test-killing-effect	20/06/2018	coluzzii	second_scan	D8	14	kaltox	Ethanol 80°	66	K2006D8AM33	2	Adama
test-killing-effect	20/06/2018	coluzzii	second_scan	D8	14	kaltox	Ethanol 80°	67	K2006D8AM34	1	Adama
test-killing-effect	20/06/2018	coluzzii	second_scan	D8	14	kaltox	Ethanol 80°	68	K2006D8AM34	2	Adama
test-killing-effect	20/06/2018	coluzzii	second_scan	D8	14	kaltox	Ethanol 80°	69	K2006D8AM35	1	Adama
test-killing-effect	20/06/2018	coluzzii	second_scan	D8	14	kaltox	Ethanol 80°	70	K2006D8AM35	2	Adama
test-killing-effect	20/06/2018	coluzzii	second_scan	D8	14	kaltox	Ethanol 80°	71	K2006D8AM36	1	Adama
test-killing-effect	20/06/2018	coluzzii	second_scan	D8	14	kaltox	Ethanol 80°	72	K2006D8AM36	2	Adama
test-killing-effect	20/06/2018	coluzzii	second_scan	D8	14	kaltox	Ethanol 80°	73	K2006D8AM37	1	Adama
test-killing-effect	20/06/2018	coluzzii	second_scan	D8	14	kaltox	Ethanol 80°	74	K2006D8AM37	2	Adama
test-killing-effect	20/06/2018	coluzzii	second_scan	D8	14	kaltox	Ethanol 80°	75	K2006D8AM38	1	Adama
test-killing-effect	20/06/2018	coluzzii	second_scan	D8	14	kaltox	Ethanol 80°	76	K2006D8AM38	2	Adama
test-killing-effect	20/06/2018	coluzzii	second_scan	D8	14	kaltox	Ethanol 80°	77	K2006D8AM39	1	Adama
test-killing-effect	20/06/2018	coluzzii	second_scan	D8	14	kaltox	Ethanol 80°	78	K2006D8AM39	2	Adama
test-killing-effect	20/06/2018	coluzzii	second_scan	D8	14	kaltox	Ethanol 80°	79	K2006D8AM40	1	Adama
test-killing-effect	20/06/2018	coluzzii	second_scan	D8	14	kaltox	Ethanol 80°	80	K2006D8AM40	2	Adama
test-killing-effect	20/06/2018	coluzzii	second_scan	D8	14	kaltox	Ethanol 80°	81	K2006D8AM41	1	Adama
test-killing-effect	20/06/2018	coluzzii	second_scan	D8	14	kaltox	Ethanol 80°	82	K2006D8AM41	2	Adama
test-killing-effect	20/06/2018	coluzzii	second_scan	D8	14	kaltox	Ethanol 80°	83	K2006D8AM42	1	Adama
test-killing-effect	20/06/2018	coluzzii	second_scan	D8	14	kaltox	Ethanol 80°	84	K2006D8AM42	2	Adama
test-killing-effect	20/06/2018	coluzzii	second_scan	D8	14	kaltox	Ethanol 80°	85	K2006D8AM43	1	Adama
test-killing-effect	20/06/2018	coluzzii	second_scan	D8	14	kaltox	Ethanol 80°	86	K2006D8AM43	2	Adama
test-killing-effect	20/06/2018	coluzzii	second_scan	D8	14	kaltox	Ethanol 80°	87	K2006D8AM44	1	Adama
test-killing-effect	20/06/2018	coluzzii	second_scan	D8	14	kaltox	Ethanol 80°	88	K2006D8AM44	2	Adama
test-killing-effect	20/06/2018	coluzzii	second_scan	D8	14	kaltox	Ethanol 80°	89	K2006D8AM45	1	Adama
test-killing-effect	20/06/2018	coluzzii	second_scan	D8	14	kaltox	Ethanol 80°	90	K2006D8AM45	2	Adama
test-killing-effect	20/06/2018	coluzzii	second_scan	D8	14	kaltox	Ethanol 80°	91	K2006D8AM46	1	Adama
test-killing-effect	20/06/2018	coluzzii	second_scan	D8	14	kaltox	Ethanol 80°	92	K2006D8AM46	2	Adama
test-killing-effect	20/06/2018	coluzzii	second_scan	D8	14	kaltox	Ethanol 80°	93	K2006D8AM47	1	Adama
test-killing-effect	20/06/2018	coluzzii	second_scan	D8	14	kaltox	Ethanol 80°	94	K2006D8AM47	2	Adama
test-killing-effect	20/06/2018	coluzzii	second_scan	D8	14	kaltox	Ethanol 80°	95	K2006D8AM48	1	Adama
test-killing-effect	20/06/2018	coluzzii	second_scan	D8	14	kaltox	Ethanol 80°	96	K2006D8AM48	2	Adama
test-killing-effect	20/06/2018	coluzzii	second_scan	D8	14	kaltox	Ethanol 80°	97	K2006D8AM49	1	Adama
test-killing-effect	20/06/2018	coluzzii	second_scan	D8	14	kaltox	Ethanol 80°	98	K2006D8AM49	2	Adama
test-killing-effect	20/06/2018	coluzzii	second_scan	D8	14	kaltox	Ethanol 80°	99	K2006D8AM50	1	Adama
test-killing-effect	20/06/2018	coluzzii	second_scan	D8	14	kaltox	Ethanol 80°	100	K2006D8AM50	2	Adama
test-killing-effect	20/06/2018	coluzzii	second_scan	D8	14	kaltox	silicagel	101	K2006D8SM1	1	Adama
test-killing-effect	20/06/2018	coluzzii	second_scan	D8	14	kaltox	silicagel	102	K2006D8SM1	2	Adama
test-killing-effect	20/06/2018	coluzzii	second_scan	D8	14	kaltox	silicagel	103	K2006D8SM2	1	Adama
test-killing-effect	20/06/2018	coluzzii	second_scan	D8	14	kaltox	silicagel	104	K2006D8SM2	2	Adama
test-killing-effect	20/06/2018	coluzzii	second_scan	D8	14	kaltox	silicagel	105	K2006D8SM3	1	Adama
test-killing-effect	20/06/2018	coluzzii	second_scan	D8	14	kaltox	silicagel	106	K2006D8SM3	2	Adama
test-killing-effect	20/06/2018	coluzzii	second_scan	D8	14	kaltox	silicagel	107	K2006D8SM4	1	Adama
test-killing-effect	20/06/2018	coluzzii	second_scan	D8	14	kaltox	silicagel	108	K2006D8SM4	2	Adama
test-killing-effect	20/06/2018	coluzzii	second_scan	D8	14	kaltox	silicagel	109	K2006D8SM5	1	Adama
test-killing-effect	20/06/2018	coluzzii	second_scan	D8	14	kaltox	silicagel	110	K2006D8SM5	2	Adama
test-killing-effect	20/06/2018	coluzzii	second_scan	D8	14	kaltox	silicagel	111	K2006D8SM6	1	Adama
test-killing-effect	20/06/2018	coluzzii	second_scan	D8	14	kaltox	silicagel	112	K2006D8SM6	2	Adama
test-killing-effect	20/06/2018	coluzzii	second_scan	D8	14	kaltox	silicagel	113	K2006D8SM7	1	Adama
test-killing-effect	20/06/2018	coluzzii	second_scan	D8	14	kaltox	silicagel	114	K2006D8SM7	2	Adama
test-killing-effect	20/06/2018	coluzzii	second_scan	D8	14	kaltox	silicagel	115	K2006D8SM8	1	Adama
test-killing-effect	20/06/2018	coluzzii	second_scan	D8	14	kaltox	silicagel	116	K2006D8SM8	2	Adama
test-killing-effect	20/06/2018	coluzzii	second_scan	D8	14	kaltox	silicagel	117	K2006D8SM9	1	Adama
test-killing-effect	20/06/2018	coluzzii	second_scan	D8	14	kaltox	silicagel	118	K2006D8SM9	2	Adama
test-killing-effect	20/06/2018	coluzzii	second_scan	D8	14	kaltox	silicagel	119	K2006D8SM10	1	Adama
test-killing-effect	20/06/2018	coluzzii	second_scan	D8	14	kaltox	silicagel	120	K2006D8SM10	2	Adama
test-killing-effect	20/06/2018	coluzzii	second_scan	D8	14	kaltox	silicagel	121	K2006D8SM11	1	Adama
test-killing-effect	20/06/2018	coluzzii	second_scan	D8	14	kaltox	silicagel	122	K2006D8SM11	2	Adama
test-killing-effect	20/06/2018	coluzzii	second_scan	D8	14	kaltox	silicagel	123	K2006D8SM12	1	Adama
test-killing-effect	20/06/2018	coluzzii	second_scan	D8	14	kaltox	silicagel	124	K2006D8SM12	2	Adama
test-killing-effect	20/06/2018	coluzzii	second_scan	D8	14	kaltox	silicagel	125	K2006D8SM13	1	Adama
test-killing-effect	20/06/2018	coluzzii	second_scan	D8	14	kaltox	silicagel	126	K2006D8SM13	2	Adama
test-killing-effect	20/06/2018	coluzzii	second_scan	D8	14	kaltox	silicagel	127	K2006D8SM14	1	Adama
test-killing-effect	20/06/2018	coluzzii	second_scan	D8	14	kaltox	silicagel	128	K2006D8SM14	2	Adama
test-killing-effect	20/06/2018	coluzzii	second_scan	D8	14	kaltox	silicagel	129	K2006D8SM15	1	Adama
test-killing-effect	20/06/2018	coluzzii	second_scan	D8	14	kaltox	silicagel	130	K2006D8SM15	2	Adama
test-killing-effect	20/06/2018	coluzzii	second_scan	D8	14	kaltox	silicagel	131	K2006D8SM16	1	Adama
test-killing-effect	20/06/2018	coluzzii	second_scan	D8	14	kaltox	silicagel	132	K2006D8SM16	2	Adama
test-killing-effect	20/06/2018	coluzzii	second_scan	D8	14	kaltox	silicagel	133	K2006D8SM17	1	Adama
test-killing-effect	20/06/2018	coluzzii	second_scan	D8	14	kaltox	silicagel	134	K2006D8SM17	2	Adama
test-killing-effect	20/06/2018	coluzzii	second_scan	D8	14	kaltox	silicagel	135	K2006D8SM18	1	Adama
test-killing-effect	20/06/2018	coluzzii	second_scan	D8	14	kaltox	silicagel	136	K2006D8SM18	2	Adama
test-killing-effect	20/06/2018	coluzzii	second_scan	D8	14	kaltox	silicagel	137	K2006D8SM19	1	Adama
test-killing-effect	20/06/2018	coluzzii	second_scan	D8	14	kaltox	silicagel	138	K2006D8SM19	2	Adama
test-killing-effect	20/06/2018	coluzzii	second_scan	D8	14	kaltox	silicagel	139	K2006D8SM20	1	Adama
test-killing-effect	20/06/2018	coluzzii	second_scan	D8	14	kaltox	silicagel	140	K2006D8SM20	2	Adama
test-killing-effect	20/06/2018	coluzzii	second_scan	D8	14	kaltox	silicagel	141	K2006D8SM21	1	Adama
test-killing-effect	20/06/2018	coluzzii	second_scan	D8	14	kaltox	silicagel	142	K2006D8SM21	2	Adama
test-killing-effect	20/06/2018	coluzzii	second_scan	D8	14	kaltox	silicagel	143	K2006D8SM22	1	Adama
test-killing-effect	20/06/2018	coluzzii	second_scan	D8	14	kaltox	silicagel	144	K2006D8SM22	2	Adama
test-killing-effect	20/06/2018	coluzzii	second_scan	D8	14	kaltox	silicagel	145	K2006D8SM23	1	Adama
test-killing-effect	20/06/2018	coluzzii	second_scan	D8	14	kaltox	silicagel	146	K2006D8SM23	2	Adama
test-killing-effect	20/06/2018	coluzzii	second_scan	D8	14	kaltox	silicagel	147	K2006D8SM24	1	Adama
test-killing-effect	20/06/2018	coluzzii	second_scan	D8	14	kaltox	silicagel	148	K2006D8SM24	2	Adama
test-killing-effect	20/06/2018	coluzzii	second_scan	D8	14	kaltox	silicagel	149	K2006D8SM25	1	Adama
test-killing-effect	20/06/2018	coluzzii	second_scan	D8	14	kaltox	silicagel	150	K2006D8SM25	2	Adama
test-killing-effect	20/06/2018	coluzzii	second_scan	D8	14	kaltox	silicagel	151	K2006D8SM26	1	Adama
test-killing-effect	20/06/2018	coluzzii	second_scan	D8	14	kaltox	silicagel	152	K2006D8SM26	2	Adama
test-killing-effect	20/06/2018	coluzzii	second_scan	D8	14	kaltox	silicagel	153	K2006D8SM27	1	Adama
test-killing-effect	20/06/2018	coluzzii	second_scan	D8	14	kaltox	silicagel	154	K2006D8SM27	2	Adama
test-killing-effect	20/06/2018	coluzzii	second_scan	D8	14	kaltox	silicagel	155	K2006D8SM28	1	Adama
test-killing-effect	20/06/2018	coluzzii	second_scan	D8	14	kaltox	silicagel	156	K2006D8SM28	2	Adama
test-killing-effect	20/06/2018	coluzzii	second_scan	D8	14	kaltox	silicagel	157	K2006D8SM29	1	Adama
test-killing-effect	20/06/2018	coluzzii	second_scan	D8	14	kaltox	silicagel	158	K2006D8SM29	2	Adama
test-killing-effect	20/06/2018	coluzzii	second_scan	D8	14	kaltox	silicagel	159	K2006D8SM30	1	Adama
test-killing-effect	20/06/2018	coluzzii	second_scan	D8	14	kaltox	silicagel	160	K2006D8SM30	2	Adama
test-killing-effect	20/06/2018	coluzzii	second_scan	D8	14	kaltox	silicagel	161	K2006D8SM31	1	Adama
test-killing-effect	20/06/2018	coluzzii	second_scan	D8	14	kaltox	silicagel	162	K2006D8SM31	2	Adama
test-killing-effect	20/06/2018	coluzzii	second_scan	D8	14	kaltox	silicagel	163	K2006D8SM32	1	Adama
test-killing-effect	20/06/2018	coluzzii	second_scan	D8	14	kaltox	silicagel	164	K2006D8SM32	2	Adama
test-killing-effect	20/06/2018	coluzzii	second_scan	D8	14	kaltox	silicagel	165	K2006D8SM33	1	Adama
test-killing-effect	20/06/2018	coluzzii	second_scan	D8	14	kaltox	silicagel	166	K2006D8SM33	2	Adama
test-killing-effect	20/06/2018	coluzzii	second_scan	D8	14	kaltox	silicagel	167	K2006D8SM34	1	Adama
test-killing-effect	20/06/2018	coluzzii	second_scan	D8	14	kaltox	silicagel	168	K2006D8SM34	2	Adama
test-killing-effect	20/06/2018	coluzzii	second_scan	D8	14	kaltox	silicagel	169	K2006D8SM35	1	Adama
test-killing-effect	20/06/2018	coluzzii	second_scan	D8	14	kaltox	silicagel	170	K2006D8SM35	2	Adama
test-killing-effect	20/06/2018	coluzzii	second_scan	D8	14	kaltox	silicagel	171	K2006D8SM36	1	Adama
test-killing-effect	20/06/2018	coluzzii	second_scan	D8	14	kaltox	silicagel	172	K2006D8SM36	2	Adama
test-killing-effect	20/06/2018	coluzzii	second_scan	D8	14	kaltox	silicagel	173	K2006D8SM37	1	Adama
test-killing-effect	20/06/2018	coluzzii	second_scan	D8	14	kaltox	silicagel	174	K2006D8SM37	2	Adama
test-killing-effect	20/06/2018	coluzzii	second_scan	D8	14	kaltox	silicagel	175	K2006D8SM38	1	Adama
test-killing-effect	20/06/2018	coluzzii	second_scan	D8	14	kaltox	silicagel	176	K2006D8SM38	2	Adama
test-killing-effect	20/06/2018	coluzzii	second_scan	D8	14	kaltox	silicagel	177	K2006D8SM39	1	Adama
test-killing-effect	20/06/2018	coluzzii	second_scan	D8	14	kaltox	silicagel	178	K2006D8SM39	2	Adama
test-killing-effect	20/06/2018	coluzzii	second_scan	D8	14	kaltox	silicagel	179	K2006D8SM40	1	Adama
test-killing-effect	20/06/2018	coluzzii	second_scan	D8	14	kaltox	silicagel	180	K2006D8SM40	2	Adama
test-killing-effect	20/06/2018	coluzzii	second_scan	D8	14	kaltox	silicagel	181	K2006D8SM41	1	Adama
test-killing-effect	20/06/2018	coluzzii	second_scan	D8	14	kaltox	silicagel	182	K2006D8SM41	2	Adama
test-killing-effect	20/06/2018	coluzzii	second_scan	D8	14	kaltox	silicagel	183	K2006D8SM42	1	Adama
test-killing-effect	20/06/2018	coluzzii	second_scan	D8	14	kaltox	silicagel	184	K2006D8SM42	2	Adama
test-killing-effect	20/06/2018	coluzzii	second_scan	D8	14	kaltox	silicagel	185	K2006D8SM43	1	Adama
test-killing-effect	20/06/2018	coluzzii	second_scan	D8	14	kaltox	silicagel	186	K2006D8SM43	2	Adama
test-killing-effect	20/06/2018	coluzzii	second_scan	D8	14	kaltox	silicagel	187	K2006D8SM44	1	Adama
test-killing-effect	20/06/2018	coluzzii	second_scan	D8	14	kaltox	silicagel	188	K2006D8SM44	2	Adama
test-killing-effect	20/06/2018	coluzzii	second_scan	D8	14	kaltox	silicagel	189	K2006D8SM45	1	Adama
test-killing-effect	20/06/2018	coluzzii	second_scan	D8	14	kaltox	silicagel	190	K2006D8SM45	2	Adama
test-killing-effect	20/06/2018	coluzzii	second_scan	D8	14	kaltox	silicagel	191	K2006D8SM46	1	Adama
test-killing-effect	20/06/2018	coluzzii	second_scan	D8	14	kaltox	silicagel	192	K2006D8SM46	2	Adama
test-killing-effect	20/06/2018	coluzzii	second_scan	D8	14	kaltox	silicagel	193	K2006D8SM47	1	Adama
test-killing-effect	20/06/2018	coluzzii	second_scan	D8	14	kaltox	silicagel	194	K2006D8SM47	2	Adama
test-killing-effect	20/06/2018	coluzzii	second_scan	D8	14	kaltox	silicagel	195	K2006D8SM48	1	Adama
test-killing-effect	20/06/2018	coluzzii	second_scan	D8	14	kaltox	silicagel	196	K2006D8SM48	2	Adama
test-killing-effect	20/06/2018	coluzzii	second_scan	D8	14	kaltox	silicagel	197	K2006D8SM49	1	Adama
test-killing-effect	20/06/2018	coluzzii	second_scan	D8	14	kaltox	silicagel	198	K2006D8SM49	2	Adama
test-killing-effect	20/06/2018	coluzzii	second_scan	D8	14	kaltox	silicagel	199	K2006D8SM50	1	Adama
test-killing-effect	20/06/2018	coluzzii	second_scan	D8	14	kaltox	silicagel	200	K2006D8SM50	2	Adama
test-killing-effect	20/06/2018	gambiae	second_scan	D8	14	kaltox	silicagel	201	K2006D8SG1	1	Bernard
test-killing-effect	20/06/2018	gambiae	second_scan	D8	14	kaltox	silicagel	202	K2006D8SG1	2	Bernard
test-killing-effect	20/06/2018	gambiae	second_scan	D8	14	kaltox	silicagel	203	K2006D8SG2	1	Bernard
test-killing-effect	20/06/2018	gambiae	second_scan	D8	14	kaltox	silicagel	204	K2006D8SG2	2	Bernard
test-killing-effect	20/06/2018	gambiae	second_scan	D8	14	kaltox	silicagel	205	K2006D8SG3	1	Bernard
test-killing-effect	20/06/2018	gambiae	second_scan	D8	14	kaltox	silicagel	206	K2006D8SG3	2	Bernard
test-killing-effect	20/06/2018	gambiae	second_scan	D8	14	kaltox	silicagel	207	K2006D8SG4	1	Bernard
test-killing-effect	20/06/2018	gambiae	second_scan	D8	14	kaltox	silicagel	208	K2006D8SG4	2	Bernard
test-killing-effect	20/06/2018	gambiae	second_scan	D8	14	kaltox	silicagel	209	K2006D8SG5	1	Bernard
test-killing-effect	20/06/2018	gambiae	second_scan	D8	14	kaltox	silicagel	210	K2006D8SG5	2	Bernard
test-killing-effect	20/06/2018	gambiae	second_scan	D8	14	kaltox	silicagel	211	K2006D8SG6	1	Bernard
test-killing-effect	20/06/2018	gambiae	second_scan	D8	14	kaltox	silicagel	212	K2006D8SG6	2	Bernard
test-killing-effect	20/06/2018	gambiae	second_scan	D8	14	kaltox	silicagel	213	K2006D8SG7	1	Bernard
test-killing-effect	20/06/2018	gambiae	second_scan	D8	14	kaltox	silicagel	214	K2006D8SG7	2	Bernard
test-killing-effect	20/06/2018	gambiae	second_scan	D8	14	kaltox	silicagel	215	K2006D8SG8	1	Bernard
test-killing-effect	20/06/2018	gambiae	second_scan	D8	14	kaltox	silicagel	216	K2006D8SG8	2	Bernard
test-killing-effect	20/06/2018	gambiae	second_scan	D8	14	kaltox	silicagel	217	K2006D8SG9	1	Bernard
test-killing-effect	20/06/2018	gambiae	second_scan	D8	14	kaltox	silicagel	218	K2006D8SG9	2	Bernard
test-killing-effect	20/06/2018	gambiae	second_scan	D8	14	kaltox	silicagel	219	K2006D8SG10	1	Bernard
test-killing-effect	20/06/2018	gambiae	second_scan	D8	14	kaltox	silicagel	220	K2006D8SG10	2	Bernard
test-killing-effect	20/06/2018	gambiae	second_scan	D8	14	kaltox	silicagel	221	K2006D8SG11	1	Bernard
test-killing-effect	20/06/2018	gambiae	second_scan	D8	14	kaltox	silicagel	222	K2006D8SG11	2	Bernard
test-killing-effect	20/06/2018	gambiae	second_scan	D8	14	kaltox	silicagel	223	K2006D8SG12	1	Bernard
test-killing-effect	20/06/2018	gambiae	second_scan	D8	14	kaltox	silicagel	224	K2006D8SG12	2	Bernard
test-killing-effect	20/06/2018	gambiae	second_scan	D8	14	kaltox	silicagel	225	K2006D8SG13	1	Bernard
test-killing-effect	20/06/2018	gambiae	second_scan	D8	14	kaltox	silicagel	226	K2006D8SG13	2	Bernard
test-killing-effect	20/06/2018	gambiae	second_scan	D8	14	kaltox	silicagel	227	K2006D8SG14	1	Bernard
test-killing-effect	20/06/2018	gambiae	second_scan	D8	14	kaltox	silicagel	228	K2006D8SG14	2	Bernard
test-killing-effect	20/06/2018	gambiae	second_scan	D8	14	kaltox	silicagel	229	K2006D8SG15	1	Bernard
test-killing-effect	20/06/2018	gambiae	second_scan	D8	14	kaltox	silicagel	230	K2006D8SG15	2	Bernard
test-killing-effect	20/06/2018	gambiae	second_scan	D8	14	kaltox	silicagel	231	K2006D8SG16	1	Bernard
test-killing-effect	20/06/2018	gambiae	second_scan	D8	14	kaltox	silicagel	232	K2006D8SG16	2	Bernard
test-killing-effect	20/06/2018	gambiae	second_scan	D8	14	kaltox	silicagel	233	K2006D8SG17	1	Bernard
test-killing-effect	20/06/2018	gambiae	second_scan	D8	14	kaltox	silicagel	234	K2006D8SG17	2	Bernard
test-killing-effect	20/06/2018	gambiae	second_scan	D8	14	kaltox	silicagel	235	K2006D8SG18	1	Bernard
test-killing-effect	20/06/2018	gambiae	second_scan	D8	14	kaltox	silicagel	236	K2006D8SG18	2	Bernard
test-killing-effect	20/06/2018	gambiae	second_scan	D8	14	kaltox	silicagel	237	K2006D8SG19	1	Bernard
test-killing-effect	20/06/2018	gambiae	second_scan	D8	14	kaltox	silicagel	238	K2006D8SG19	2	Bernard
test-killing-effect	20/06/2018	gambiae	second_scan	D8	14	kaltox	silicagel	239	K2006D8SG20	1	Bernard
test-killing-effect	20/06/2018	gambiae	second_scan	D8	14	kaltox	silicagel	240	K2006D8SG20	2	Bernard
test-killing-effect	20/06/2018	gambiae	second_scan	D8	14	kaltox	silicagel	241	K2006D8SG21	1	Bernard
test-killing-effect	20/06/2018	gambiae	second_scan	D8	14	kaltox	silicagel	242	K2006D8SG21	2	Bernard
test-killing-effect	20/06/2018	gambiae	second_scan	D8	14	kaltox	silicagel	243	K2006D8SG22	1	Bernard
test-killing-effect	20/06/2018	gambiae	second_scan	D8	14	kaltox	silicagel	244	K2006D8SG22	2	Bernard
test-killing-effect	20/06/2018	gambiae	second_scan	D8	14	kaltox	silicagel	245	K2006D8SG23	1	Bernard
test-killing-effect	20/06/2018	gambiae	second_scan	D8	14	kaltox	silicagel	246	K2006D8SG23	2	Bernard
test-killing-effect	20/06/2018	gambiae	second_scan	D8	14	kaltox	silicagel	247	K2006D8SG24	1	Bernard
test-killing-effect	20/06/2018	gambiae	second_scan	D8	14	kaltox	silicagel	248	K2006D8SG24	2	Bernard
test-killing-effect	20/06/2018	gambiae	second_scan	D8	14	kaltox	silicagel	249	K2006D8SG25	1	Bernard
test-killing-effect	20/06/2018	gambiae	second_scan	D8	14	kaltox	silicagel	250	K2006D8SG25	2	Bernard
test-killing-effect	20/06/2018	gambiae	second_scan	D8	14	kaltox	silicagel	251	K2006D8SG26	1	Bernard
test-killing-effect	20/06/2018	gambiae	second_scan	D8	14	kaltox	silicagel	252	K2006D8SG26	2	Bernard
test-killing-effect	20/06/2018	gambiae	second_scan	D8	14	kaltox	silicagel	253	K2006D8SG27	1	Bernard
test-killing-effect	20/06/2018	gambiae	second_scan	D8	14	kaltox	silicagel	254	K2006D8SG27	2	Bernard
test-killing-effect	20/06/2018	gambiae	second_scan	D8	14	kaltox	silicagel	255	K2006D8SG28	1	Bernard
test-killing-effect	20/06/2018	gambiae	second_scan	D8	14	kaltox	silicagel	256	K2006D8SG28	2	Bernard
test-killing-effect	20/06/2018	gambiae	second_scan	D8	14	kaltox	silicagel	257	K2006D8SG29	1	Bernard
test-killing-effect	20/06/2018	gambiae	second_scan	D8	14	kaltox	silicagel	258	K2006D8SG29	2	Bernard
test-killing-effect	20/06/2018	gambiae	second_scan	D8	14	kaltox	silicagel	259	K2006D8SG30	1	Bernard
test-killing-effect	20/06/2018	gambiae	second_scan	D8	14	kaltox	silicagel	260	K2006D8SG30	2	Bernard
test-killing-effect	20/06/2018	gambiae	second_scan	D8	14	kaltox	silicagel	261	K2006D8SG31	1	Bernard
test-killing-effect	20/06/2018	gambiae	second_scan	D8	14	kaltox	silicagel	262	K2006D8SG31	2	Bernard
test-killing-effect	20/06/2018	gambiae	second_scan	D8	14	kaltox	silicagel	263	K2006D8SG32	1	Bernard
test-killing-effect	20/06/2018	gambiae	second_scan	D8	14	kaltox	silicagel	264	K2006D8SG32	2	Bernard
test-killing-effect	20/06/2018	gambiae	second_scan	D8	14	kaltox	silicagel	265	K2006D8SG33	1	Bernard
test-killing-effect	20/06/2018	gambiae	second_scan	D8	14	kaltox	silicagel	266	K2006D8SG33	2	Bernard
test-killing-effect	20/06/2018	gambiae	second_scan	D8	14	kaltox	silicagel	267	K2006D8SG34	1	Bernard
test-killing-effect	20/06/2018	gambiae	second_scan	D8	14	kaltox	silicagel	268	K2006D8SG34	2	Bernard
test-killing-effect	20/06/2018	gambiae	second_scan	D8	14	kaltox	silicagel	269	K2006D8SG35	1	Bernard
test-killing-effect	20/06/2018	gambiae	second_scan	D8	14	kaltox	silicagel	270	K2006D8SG35	2	Bernard
test-killing-effect	20/06/2018	gambiae	second_scan	D8	14	kaltox	silicagel	271	K2006D8SG36	1	Bernard
test-killing-effect	20/06/2018	gambiae	second_scan	D8	14	kaltox	silicagel	272	K2006D8SG36	2	Bernard
test-killing-effect	20/06/2018	gambiae	second_scan	D8	14	kaltox	silicagel	273	K2006D8SG37	1	Bernard
test-killing-effect	20/06/2018	gambiae	second_scan	D8	14	kaltox	silicagel	274	K2006D8SG37	2	Bernard
test-killing-effect	20/06/2018	gambiae	second_scan	D8	14	kaltox	silicagel	275	K2006D8SG38	1	Bernard
test-killing-effect	20/06/2018	gambiae	second_scan	D8	14	kaltox	silicagel	276	K2006D8SG38	2	Bernard
test-killing-effect	20/06/2018	gambiae	second_scan	D8	14	kaltox	silicagel	277	K2006D8SG39	1	Bernard
test-killing-effect	20/06/2018	gambiae	second_scan	D8	14	kaltox	silicagel	278	K2006D8SG39	2	Bernard
test-killing-effect	20/06/2018	gambiae	second_scan	D8	14	kaltox	silicagel	279	K2006D8SG40	1	Bernard
test-killing-effect	20/06/2018	gambiae	second_scan	D8	14	kaltox	silicagel	280	K2006D8SG40	2	Bernard
test-killing-effect	20/06/2018	gambiae	second_scan	D8	14	kaltox	silicagel	281	K2006D8SG41	1	Bernard
test-killing-effect	20/06/2018	gambiae	second_scan	D8	14	kaltox	silicagel	282	K2006D8SG41	2	Bernard
test-killing-effect	20/06/2018	gambiae	second_scan	D8	14	kaltox	silicagel	283	K2006D8SG42	1	Bernard
test-killing-effect	20/06/2018	gambiae	second_scan	D8	14	kaltox	silicagel	284	K2006D8SG42	2	Bernard
test-killing-effect	20/06/2018	gambiae	second_scan	D8	14	kaltox	silicagel	285	K2006D8SG43	1	Bernard
test-killing-effect	20/06/2018	gambiae	second_scan	D8	14	kaltox	silicagel	286	K2006D8SG43	2	Bernard
test-killing-effect	20/06/2018	gambiae	second_scan	D8	14	kaltox	silicagel	287	K2006D8SG44	1	Bernard
test-killing-effect	20/06/2018	gambiae	second_scan	D8	14	kaltox	silicagel	288	K2006D8SG44	2	Bernard
test-killing-effect	20/06/2018	gambiae	second_scan	D8	14	kaltox	silicagel	289	K2006D8SG45	1	Bernard
test-killing-effect	20/06/2018	gambiae	second_scan	D8	14	kaltox	silicagel	290	K2006D8SG45	2	Bernard
test-killing-effect	20/06/2018	gambiae	second_scan	D8	14	kaltox	silicagel	291	K2006D8SG46	1	Bernard
test-killing-effect	20/06/2018	gambiae	second_scan	D8	14	kaltox	silicagel	292	K2006D8SG46	2	Bernard
test-killing-effect	20/06/2018	gambiae	second_scan	D8	14	kaltox	silicagel	293	K2006D8SG47	1	Bernard
test-killing-effect	20/06/2018	gambiae	second_scan	D8	14	kaltox	silicagel	294	K2006D8SG47	2	Bernard
test-killing-effect	20/06/2018	gambiae	second_scan	D8	14	kaltox	silicagel	295	K2006D8SG48	1	Bernard
test-killing-effect	20/06/2018	gambiae	second_scan	D8	14	kaltox	silicagel	296	K2006D8SG48	2	Bernard
test-killing-effect	20/06/2018	gambiae	second_scan	D8	14	kaltox	silicagel	297	K2006D8SG49	1	Bernard
test-killing-effect	20/06/2018	gambiae	second_scan	D8	14	kaltox	silicagel	298	K2006D8SG49	2	Bernard
test-killing-effect	20/06/2018	gambiae	second_scan	D8	14	kaltox	silicagel	299	K2006D8SG50	1	Bernard
test-killing-effect	20/06/2018	gambiae	second_scan	D8	14	kaltox	silicagel	300	K2006D8SG50	2	Bernard
test-killing-effect	20/06/2018	gambiae	second_scan	D8	14	kaltox	Ethanol 80°	301	K2006D8AG1	1	Bernard
test-killing-effect	20/06/2018	gambiae	second_scan	D8	14	kaltox	Ethanol 80°	302	K2006D8AG1	2	Bernard
test-killing-effect	20/06/2018	gambiae	second_scan	D8	14	kaltox	Ethanol 80°	303	K2006D8AG2	1	Bernard
test-killing-effect	20/06/2018	gambiae	second_scan	D8	14	kaltox	Ethanol 80°	304	K2006D8AG2	2	Bernard
test-killing-effect	20/06/2018	gambiae	second_scan	D8	14	kaltox	Ethanol 80°	305	K2006D8AG3	1	Bernard
test-killing-effect	20/06/2018	gambiae	second_scan	D8	14	kaltox	Ethanol 80°	306	K2006D8AG3	2	Bernard
test-killing-effect	20/06/2018	gambiae	second_scan	D8	14	kaltox	Ethanol 80°	307	K2006D8AG4	1	Bernard
test-killing-effect	20/06/2018	gambiae	second_scan	D8	14	kaltox	Ethanol 80°	308	K2006D8AG4	2	Bernard
test-killing-effect	20/06/2018	gambiae	second_scan	D8	14	kaltox	Ethanol 80°	309	K2006D8AG5	1	Bernard
test-killing-effect	20/06/2018	gambiae	second_scan	D8	14	kaltox	Ethanol 80°	310	K2006D8AG5	2	Bernard
test-killing-effect	20/06/2018	gambiae	second_scan	D8	14	kaltox	Ethanol 80°	311	K2006D8AG6	1	Bernard
test-killing-effect	20/06/2018	gambiae	second_scan	D8	14	kaltox	Ethanol 80°	312	K2006D8AG6	2	Bernard
test-killing-effect	20/06/2018	gambiae	second_scan	D8	14	kaltox	Ethanol 80°	313	K2006D8AG7	1	Bernard
test-killing-effect	20/06/2018	gambiae	second_scan	D8	14	kaltox	Ethanol 80°	314	K2006D8AG7	2	Bernard
test-killing-effect	20/06/2018	gambiae	second_scan	D8	14	kaltox	Ethanol 80°	315	K2006D8AG8	1	Bernard
test-killing-effect	20/06/2018	gambiae	second_scan	D8	14	kaltox	Ethanol 80°	316	K2006D8AG8	2	Bernard
test-killing-effect	20/06/2018	gambiae	second_scan	D8	14	kaltox	Ethanol 80°	317	K2006D8AG9	1	Bernard
test-killing-effect	20/06/2018	gambiae	second_scan	D8	14	kaltox	Ethanol 80°	318	K2006D8AG9	2	Bernard
test-killing-effect	20/06/2018	gambiae	second_scan	D8	14	kaltox	Ethanol 80°	319	K2006D8AG10	1	Bernard
test-killing-effect	20/06/2018	gambiae	second_scan	D8	14	kaltox	Ethanol 80°	320	K2006D8AG10	2	Bernard
test-killing-effect	20/06/2018	gambiae	second_scan	D8	14	kaltox	Ethanol 80°	321	K2006D8AG11	1	Bernard
test-killing-effect	20/06/2018	gambiae	second_scan	D8	14	kaltox	Ethanol 80°	322	K2006D8AG11	2	Bernard
test-killing-effect	20/06/2018	gambiae	second_scan	D8	14	kaltox	Ethanol 80°	323	K2006D8AG12	1	Bernard
test-killing-effect	20/06/2018	gambiae	second_scan	D8	14	kaltox	Ethanol 80°	324	K2006D8AG12	2	Bernard
test-killing-effect	20/06/2018	gambiae	second_scan	D8	14	kaltox	Ethanol 80°	325	K2006D8AG13	1	Bernard
test-killing-effect	20/06/2018	gambiae	second_scan	D8	14	kaltox	Ethanol 80°	326	K2006D8AG13	2	Bernard
test-killing-effect	20/06/2018	gambiae	second_scan	D8	14	kaltox	Ethanol 80°	327	K2006D8AG14	1	Bernard
test-killing-effect	20/06/2018	gambiae	second_scan	D8	14	kaltox	Ethanol 80°	328	K2006D8AG14	2	Bernard
test-killing-effect	20/06/2018	gambiae	second_scan	D8	14	kaltox	Ethanol 80°	329	K2006D8AG15	1	Bernard
test-killing-effect	20/06/2018	gambiae	second_scan	D8	14	kaltox	Ethanol 80°	330	K2006D8AG15	2	Bernard
test-killing-effect	20/06/2018	gambiae	second_scan	D8	14	kaltox	Ethanol 80°	331	K2006D8AG16	1	Bernard
test-killing-effect	20/06/2018	gambiae	second_scan	D8	14	kaltox	Ethanol 80°	332	K2006D8AG16	2	Bernard
test-killing-effect	20/06/2018	gambiae	second_scan	D8	14	kaltox	Ethanol 80°	333	K2006D8AG17	1	Bernard
test-killing-effect	20/06/2018	gambiae	second_scan	D8	14	kaltox	Ethanol 80°	334	K2006D8AG17	2	Bernard
test-killing-effect	20/06/2018	gambiae	second_scan	D8	14	kaltox	Ethanol 80°	335	K2006D8AG18	1	Bernard
test-killing-effect	20/06/2018	gambiae	second_scan	D8	14	kaltox	Ethanol 80°	336	K2006D8AG18	2	Bernard
test-killing-effect	20/06/2018	gambiae	second_scan	D8	14	kaltox	Ethanol 80°	337	K2006D8AG19	1	Bernard
test-killing-effect	20/06/2018	gambiae	second_scan	D8	14	kaltox	Ethanol 80°	338	K2006D8AG19	2	Bernard
test-killing-effect	20/06/2018	gambiae	second_scan	D8	14	kaltox	Ethanol 80°	339	K2006D8AG20	1	Bernard
test-killing-effect	20/06/2018	gambiae	second_scan	D8	14	kaltox	Ethanol 80°	340	K2006D8AG20	2	Bernard
test-killing-effect	20/06/2018	gambiae	second_scan	D8	14	kaltox	Ethanol 80°	341	K2006D8AG21	1	Bernard
test-killing-effect	20/06/2018	gambiae	second_scan	D8	14	kaltox	Ethanol 80°	342	K2006D8AG21	2	Bernard
test-killing-effect	20/06/2018	gambiae	second_scan	D8	14	kaltox	Ethanol 80°	343	K2006D8AG22	1	Bernard
test-killing-effect	20/06/2018	gambiae	second_scan	D8	14	kaltox	Ethanol 80°	344	K2006D8AG22	2	Bernard
test-killing-effect	20/06/2018	gambiae	second_scan	D8	14	kaltox	Ethanol 80°	345	K2006D8AG23	1	Bernard
test-killing-effect	20/06/2018	gambiae	second_scan	D8	14	kaltox	Ethanol 80°	346	K2006D8AG23	2	Bernard
test-killing-effect	20/06/2018	gambiae	second_scan	D8	14	kaltox	Ethanol 80°	347	K2006D8AG24	1	Bernard
test-killing-effect	20/06/2018	gambiae	second_scan	D8	14	kaltox	Ethanol 80°	348	K2006D8AG24	2	Bernard
test-killing-effect	20/06/2018	gambiae	second_scan	D8	14	kaltox	Ethanol 80°	349	K2006D8AG25	1	Bernard
test-killing-effect	20/06/2018	gambiae	second_scan	D8	14	kaltox	Ethanol 80°	350	K2006D8AG25	2	Bernard
test-killing-effect	20/06/2018	gambiae	second_scan	D8	14	kaltox	Ethanol 80°	351	K2006D8AG26	1	Bernard
test-killing-effect	20/06/2018	gambiae	second_scan	D8	14	kaltox	Ethanol 80°	352	K2006D8AG26	2	Bernard
test-killing-effect	20/06/2018	gambiae	second_scan	D8	14	kaltox	Ethanol 80°	353	K2006D8AG27	1	Bernard
test-killing-effect	20/06/2018	gambiae	second_scan	D8	14	kaltox	Ethanol 80°	354	K2006D8AG27	2	Bernard
test-killing-effect	20/06/2018	gambiae	second_scan	D8	14	kaltox	Ethanol 80°	355	K2006D8AG28	1	Bernard
test-killing-effect	20/06/2018	gambiae	second_scan	D8	14	kaltox	Ethanol 80°	356	K2006D8AG28	2	Bernard
test-killing-effect	20/06/2018	gambiae	second_scan	D8	14	kaltox	Ethanol 80°	357	K2006D8AG29	1	Bernard
test-killing-effect	20/06/2018	gambiae	second_scan	D8	14	kaltox	Ethanol 80°	358	K2006D8AG29	2	Bernard
test-killing-effect	20/06/2018	gambiae	second_scan	D8	14	kaltox	Ethanol 80°	359	K2006D8AG30	1	Bernard
test-killing-effect	20/06/2018	gambiae	second_scan	D8	14	kaltox	Ethanol 80°	360	K2006D8AG30	2	Bernard
test-killing-effect	20/06/2018	gambiae	second_scan	D8	14	kaltox	Ethanol 80°	361	K2006D8AG31	1	Bernard
test-killing-effect	20/06/2018	gambiae	second_scan	D8	14	kaltox	Ethanol 80°	362	K2006D8AG31	2	Bernard
test-killing-effect	20/06/2018	gambiae	second_scan	D8	14	kaltox	Ethanol 80°	363	K2006D8AG32	1	Bernard
test-killing-effect	20/06/2018	gambiae	second_scan	D8	14	kaltox	Ethanol 80°	364	K2006D8AG32	2	Bernard
test-killing-effect	20/06/2018	gambiae	second_scan	D8	14	kaltox	Ethanol 80°	365	K2006D8AG33	1	Bernard
test-killing-effect	20/06/2018	gambiae	second_scan	D8	14	kaltox	Ethanol 80°	366	K2006D8AG33	2	Bernard
test-killing-effect	20/06/2018	gambiae	second_scan	D8	14	kaltox	Ethanol 80°	367	K2006D8AG34	1	Bernard
test-killing-effect	20/06/2018	gambiae	second_scan	D8	14	kaltox	Ethanol 80°	368	K2006D8AG34	2	Bernard
test-killing-effect	20/06/2018	gambiae	second_scan	D8	14	kaltox	Ethanol 80°	369	K2006D8AG35	1	Bernard
test-killing-effect	20/06/2018	gambiae	second_scan	D8	14	kaltox	Ethanol 80°	370	K2006D8AG35	2	Bernard
test-killing-effect	20/06/2018	gambiae	second_scan	D8	14	kaltox	Ethanol 80°	371	K2006D8AG36	1	Bernard
test-killing-effect	20/06/2018	gambiae	second_scan	D8	14	kaltox	Ethanol 80°	372	K2006D8AG36	2	Bernard
test-killing-effect	20/06/2018	gambiae	second_scan	D8	14	kaltox	Ethanol 80°	373	K2006D8AG37	1	Bernard
test-killing-effect	20/06/2018	gambiae	second_scan	D8	14	kaltox	Ethanol 80°	374	K2006D8AG37	2	Bernard
test-killing-effect	20/06/2018	gambiae	second_scan	D8	14	kaltox	Ethanol 80°	375	K2006D8AG38	1	Bernard
test-killing-effect	20/06/2018	gambiae	second_scan	D8	14	kaltox	Ethanol 80°	376	K2006D8AG38	2	Bernard
test-killing-effect	20/06/2018	gambiae	second_scan	D8	14	kaltox	Ethanol 80°	377	K2006D8AG39	1	Bernard
test-killing-effect	20/06/2018	gambiae	second_scan	D8	14	kaltox	Ethanol 80°	378	K2006D8AG39	2	Bernard
test-killing-effect	20/06/2018	gambiae	second_scan	D8	14	kaltox	Ethanol 80°	379	K2006D8AG40	1	Bernard
test-killing-effect	20/06/2018	gambiae	second_scan	D8	14	kaltox	Ethanol 80°	380	K2006D8AG40	2	Bernard
test-killing-effect	20/06/2018	gambiae	second_scan	D8	14	kaltox	Ethanol 80°	381	K2006D8AG41	1	Bernard
test-killing-effect	20/06/2018	gambiae	second_scan	D8	14	kaltox	Ethanol 80°	382	K2006D8AG41	2	Bernard
test-killing-effect	20/06/2018	gambiae	second_scan	D8	14	kaltox	Ethanol 80°	383	K2006D8AG42	1	Bernard
test-killing-effect	20/06/2018	gambiae	second_scan	D8	14	kaltox	Ethanol 80°	384	K2006D8AG42	2	Bernard
test-killing-effect	20/06/2018	gambiae	second_scan	D8	14	kaltox	Ethanol 80°	385	K2006D8AG43	1	Bernard
test-killing-effect	20/06/2018	gambiae	second_scan	D8	14	kaltox	Ethanol 80°	386	K2006D8AG43	2	Bernard
test-killing-effect	20/06/2018	gambiae	second_scan	D8	14	kaltox	Ethanol 80°	387	K2006D8AG44	1	Bernard
test-killing-effect	20/06/2018	gambiae	second_scan	D8	14	kaltox	Ethanol 80°	388	K2006D8AG44	2	Bernard
test-killing-effect	20/06/2018	gambiae	second_scan	D8	14	kaltox	Ethanol 80°	389	K2006D8AG45	1	Bernard
test-killing-effect	20/06/2018	gambiae	second_scan	D8	14	kaltox	Ethanol 80°	390	K2006D8AG45	2	Bernard
test-killing-effect	20/06/2018	gambiae	second_scan	D8	14	kaltox	Ethanol 80°	391	K2006D8AG46	1	Bernard
test-killing-effect	20/06/2018	gambiae	second_scan	D8	14	kaltox	Ethanol 80°	392	K2006D8AG46	2	Bernard
test-killing-effect	20/06/2018	gambiae	second_scan	D8	14	kaltox	Ethanol 80°	393	K2006D8AG47	1	Bernard
test-killing-effect	20/06/2018	gambiae	second_scan	D8	14	kaltox	Ethanol 80°	394	K2006D8AG47	2	Bernard
test-killing-effect	20/06/2018	gambiae	second_scan	D8	14	kaltox	Ethanol 80°	395	K2006D8AG48	1	Bernard
test-killing-effect	20/06/2018	gambiae	second_scan	D8	14	kaltox	Ethanol 80°	396	K2006D8AG48	2	Bernard
test-killing-effect	20/06/2018	gambiae	second_scan	D8	14	kaltox	Ethanol 80°	397	K2006D8AG49	1	Bernard
test-killing-effect	20/06/2018	gambiae	second_scan	D8	14	kaltox	Ethanol 80°	398	K2006D8AG49	2	Bernard
test-killing-effect	20/06/2018	gambiae	second_scan	D8	14	kaltox	Ethanol 80°	399	K2006D8AG50	1	Bernard
test-killing-effect	20/06/2018	gambiae	second_scan	D8	14	kaltox	Ethanol 80°	400	K2006D8AG50	2	Bernard
test-killing-effect	21/06/2018	NA	NA	NA	NA	NA	NA	401	NA	NA	Adama	Scan vide
test-killing-effect	21/06/2018	NA	NA	NA	NA	NA	NA	402	NA	NA	Adama	Scan vide
test-killing-effect	21/06/2018	coluzzii	second_scan	D8	15	chloroform	Ethanol 80°	403	C2106D8AM1	1	Adama
test-killing-effect	21/06/2018	coluzzii	second_scan	D8	15	chloroform	Ethanol 80°	404	C2106D8AM1	2	Adama
test-killing-effect	21/06/2018	coluzzii	second_scan	D8	15	chloroform	Ethanol 80°	405	C2106D8AM2	1	Adama
test-killing-effect	21/06/2018	coluzzii	second_scan	D8	15	chloroform	Ethanol 80°	406	C2106D8AM2	2	Adama
test-killing-effect	21/06/2018	coluzzii	second_scan	D8	15	chloroform	Ethanol 80°	407	C2106D8AM3	1	Adama
test-killing-effect	21/06/2018	coluzzii	second_scan	D8	15	chloroform	Ethanol 80°	408	C2106D8AM3	2	Adama
test-killing-effect	21/06/2018	coluzzii	second_scan	D8	15	chloroform	Ethanol 80°	409	C2106D8AM4	1	Adama
test-killing-effect	21/06/2018	coluzzii	second_scan	D8	15	chloroform	Ethanol 80°	410	C2106D8AM4	2	Adama
test-killing-effect	21/06/2018	coluzzii	second_scan	D8	15	chloroform	Ethanol 80°	411	C2106D8AM5	1	Adama
test-killing-effect	21/06/2018	coluzzii	second_scan	D8	15	chloroform	Ethanol 80°	412	C2106D8AM5	2	Adama
test-killing-effect	21/06/2018	coluzzii	second_scan	D8	15	chloroform	Ethanol 80°	413	C2106D8AM6	1	Adama
test-killing-effect	21/06/2018	coluzzii	second_scan	D8	15	chloroform	Ethanol 80°	414	C2106D8AM6	2	Adama
test-killing-effect	21/06/2018	coluzzii	second_scan	D8	15	chloroform	Ethanol 80°	415	C2106D8AM7	1	Adama
test-killing-effect	21/06/2018	coluzzii	second_scan	D8	15	chloroform	Ethanol 80°	416	C2106D8AM7	2	Adama
test-killing-effect	21/06/2018	coluzzii	second_scan	D8	15	chloroform	Ethanol 80°	417	C2106D8AM8	1	Adama
test-killing-effect	21/06/2018	coluzzii	second_scan	D8	15	chloroform	Ethanol 80°	418	C2106D8AM8	2	Adama
test-killing-effect	21/06/2018	coluzzii	second_scan	D8	15	chloroform	Ethanol 80°	419	C2106D8AM9	1	Adama
test-killing-effect	21/06/2018	coluzzii	second_scan	D8	15	chloroform	Ethanol 80°	420	C2106D8AM9	2	Adama
test-killing-effect	21/06/2018	coluzzii	second_scan	D8	15	chloroform	Ethanol 80°	421	C2106D8AM10	1	Adama
test-killing-effect	21/06/2018	coluzzii	second_scan	D8	15	chloroform	Ethanol 80°	422	C2106D8AM10	2	Adama
test-killing-effect	21/06/2018	coluzzii	second_scan	D8	15	chloroform	Ethanol 80°	423	C2106D8AM11	1	Adama
test-killing-effect	21/06/2018	coluzzii	second_scan	D8	15	chloroform	Ethanol 80°	424	C2106D8AM11	2	Adama
test-killing-effect	21/06/2018	coluzzii	second_scan	D8	15	chloroform	Ethanol 80°	425	C2106D8AM12	1	Adama
test-killing-effect	21/06/2018	coluzzii	second_scan	D8	15	chloroform	Ethanol 80°	426	C2106D8AM12	2	Adama
test-killing-effect	21/06/2018	coluzzii	second_scan	D8	15	chloroform	Ethanol 80°	427	C2106D8AM13	1	Adama
test-killing-effect	21/06/2018	coluzzii	second_scan	D8	15	chloroform	Ethanol 80°	428	C2106D8AM13	2	Adama
test-killing-effect	21/06/2018	coluzzii	second_scan	D8	15	chloroform	Ethanol 80°	429	C2106D8AM14	1	Adama
test-killing-effect	21/06/2018	coluzzii	second_scan	D8	15	chloroform	Ethanol 80°	430	C2106D8AM14	2	Adama
test-killing-effect	21/06/2018	coluzzii	second_scan	D8	15	chloroform	Ethanol 80°	431	C2106D8AM15	1	Adama
test-killing-effect	21/06/2018	coluzzii	second_scan	D8	15	chloroform	Ethanol 80°	432	C2106D8AM15	2	Adama
test-killing-effect	21/06/2018	coluzzii	second_scan	D8	15	chloroform	Ethanol 80°	433	C2106D8AM16	1	Adama
test-killing-effect	21/06/2018	coluzzii	second_scan	D8	15	chloroform	Ethanol 80°	434	C2106D8AM16	2	Adama
test-killing-effect	21/06/2018	coluzzii	second_scan	D8	15	chloroform	Ethanol 80°	435	C2106D8AM17	1	Adama
test-killing-effect	21/06/2018	coluzzii	second_scan	D8	15	chloroform	Ethanol 80°	436	C2106D8AM17	2	Adama
test-killing-effect	21/06/2018	coluzzii	second_scan	D8	15	chloroform	Ethanol 80°	437	C2106D8AM18	1	Adama
test-killing-effect	21/06/2018	coluzzii	second_scan	D8	15	chloroform	Ethanol 80°	438	C2106D8AM18	2	Adama
test-killing-effect	21/06/2018	coluzzii	second_scan	D8	15	chloroform	Ethanol 80°	439	C2106D8AM19	1	Adama
test-killing-effect	21/06/2018	coluzzii	second_scan	D8	15	chloroform	Ethanol 80°	440	C2106D8AM19	2	Adama
test-killing-effect	21/06/2018	coluzzii	second_scan	D8	15	chloroform	Ethanol 80°	441	C2106D8AM20	1	Adama
test-killing-effect	21/06/2018	coluzzii	second_scan	D8	15	chloroform	Ethanol 80°	442	C2106D8AM20	2	Adama
test-killing-effect	21/06/2018	coluzzii	second_scan	D8	15	chloroform	Ethanol 80°	443	C2106D8AM21	1	Adama
test-killing-effect	21/06/2018	coluzzii	second_scan	D8	15	chloroform	Ethanol 80°	444	C2106D8AM21	2	Adama
test-killing-effect	21/06/2018	coluzzii	second_scan	D8	15	chloroform	Ethanol 80°	445	C2106D8AM22	1	Adama
test-killing-effect	21/06/2018	coluzzii	second_scan	D8	15	chloroform	Ethanol 80°	446	C2106D8AM22	2	Adama
test-killing-effect	21/06/2018	coluzzii	second_scan	D8	15	chloroform	Ethanol 80°	447	C2106D8AM23	1	Adama
test-killing-effect	21/06/2018	coluzzii	second_scan	D8	15	chloroform	Ethanol 80°	448	C2106D8AM23	2	Adama
test-killing-effect	21/06/2018	coluzzii	second_scan	D8	15	chloroform	Ethanol 80°	449	C2106D8AM24	1	Adama
test-killing-effect	21/06/2018	coluzzii	second_scan	D8	15	chloroform	Ethanol 80°	450	C2106D8AM24	2	Adama
test-killing-effect	21/06/2018	coluzzii	second_scan	D8	15	chloroform	Ethanol 80°	451	C2106D8AM25	1	Adama
test-killing-effect	21/06/2018	coluzzii	second_scan	D8	15	chloroform	Ethanol 80°	452	C2106D8AM25	2	Adama
test-killing-effect	21/06/2018	coluzzii	second_scan	D8	15	chloroform	Ethanol 80°	453	C2106D8AM26	1	Adama
test-killing-effect	21/06/2018	coluzzii	second_scan	D8	15	chloroform	Ethanol 80°	454	C2106D8AM26	2	Adama
test-killing-effect	21/06/2018	coluzzii	second_scan	D8	15	chloroform	Ethanol 80°	455	C2106D8AM27	1	Adama
test-killing-effect	21/06/2018	coluzzii	second_scan	D8	15	chloroform	Ethanol 80°	456	C2106D8AM27	2	Adama
test-killing-effect	21/06/2018	coluzzii	second_scan	D8	15	chloroform	Ethanol 80°	457	C2106D8AM28	1	Adama
test-killing-effect	21/06/2018	coluzzii	second_scan	D8	15	chloroform	Ethanol 80°	458	C2106D8AM28	2	Adama
test-killing-effect	21/06/2018	coluzzii	second_scan	D8	15	chloroform	Ethanol 80°	459	C2106D8AM29	1	Adama
test-killing-effect	21/06/2018	coluzzii	second_scan	D8	15	chloroform	Ethanol 80°	460	C2106D8AM29	2	Adama
test-killing-effect	21/06/2018	coluzzii	second_scan	D8	15	chloroform	Ethanol 80°	461	C2106D8AM30	1	Adama
test-killing-effect	21/06/2018	coluzzii	second_scan	D8	15	chloroform	Ethanol 80°	462	C2106D8AM30	2	Adama
test-killing-effect	21/06/2018	coluzzii	second_scan	D8	15	chloroform	Ethanol 80°	463	C2106D8AM31	1	Adama
test-killing-effect	21/06/2018	coluzzii	second_scan	D8	15	chloroform	Ethanol 80°	464	C2106D8AM31	2	Adama
test-killing-effect	21/06/2018	coluzzii	second_scan	D8	15	chloroform	Ethanol 80°	465	C2106D8AM32	1	Adama
test-killing-effect	21/06/2018	coluzzii	second_scan	D8	15	chloroform	Ethanol 80°	466	C2106D8AM32	2	Adama
test-killing-effect	21/06/2018	coluzzii	second_scan	D8	15	chloroform	Ethanol 80°	467	C2106D8AM33	1	Adama
test-killing-effect	21/06/2018	coluzzii	second_scan	D8	15	chloroform	Ethanol 80°	468	C2106D8AM33	2	Adama
test-killing-effect	21/06/2018	coluzzii	second_scan	D8	15	chloroform	Ethanol 80°	469	C2106D8AM34	1	Adama
test-killing-effect	21/06/2018	coluzzii	second_scan	D8	15	chloroform	Ethanol 80°	470	C2106D8AM34	2	Adama
test-killing-effect	21/06/2018	coluzzii	second_scan	D8	15	chloroform	Ethanol 80°	471	C2106D8AM35	1	Adama
test-killing-effect	21/06/2018	coluzzii	second_scan	D8	15	chloroform	Ethanol 80°	472	C2106D8AM35	2	Adama
test-killing-effect	21/06/2018	coluzzii	second_scan	D8	15	chloroform	Ethanol 80°	473	C2106D8AM36	1	Adama
test-killing-effect	21/06/2018	coluzzii	second_scan	D8	15	chloroform	Ethanol 80°	474	C2106D8AM36	2	Adama
test-killing-effect	21/06/2018	coluzzii	second_scan	D8	15	chloroform	Ethanol 80°	475	C2106D8AM37	1	Adama
test-killing-effect	21/06/2018	coluzzii	second_scan	D8	15	chloroform	Ethanol 80°	476	C2106D8AM37	2	Adama
test-killing-effect	21/06/2018	coluzzii	second_scan	D8	15	chloroform	Ethanol 80°	477	C2106D8AM38	1	Adama
test-killing-effect	21/06/2018	coluzzii	second_scan	D8	15	chloroform	Ethanol 80°	478	C2106D8AM38	2	Adama
test-killing-effect	21/06/2018	coluzzii	second_scan	D8	15	chloroform	Ethanol 80°	479	C2106D8AM39	1	Adama
test-killing-effect	21/06/2018	coluzzii	second_scan	D8	15	chloroform	Ethanol 80°	480	C2106D8AM39	2	Adama
test-killing-effect	21/06/2018	coluzzii	second_scan	D8	15	chloroform	Ethanol 80°	481	C2106D8AM40	1	Adama
test-killing-effect	21/06/2018	coluzzii	second_scan	D8	15	chloroform	Ethanol 80°	482	C2106D8AM40	2	Adama
test-killing-effect	21/06/2018	coluzzii	second_scan	D8	15	chloroform	Ethanol 80°	483	C2106D8AM41	1	Adama
test-killing-effect	21/06/2018	coluzzii	second_scan	D8	15	chloroform	Ethanol 80°	484	C2106D8AM41	2	Adama
test-killing-effect	21/06/2018	coluzzii	second_scan	D8	15	chloroform	Ethanol 80°	485	C2106D8AM42	1	Adama
test-killing-effect	21/06/2018	coluzzii	second_scan	D8	15	chloroform	Ethanol 80°	486	C2106D8AM42	2	Adama
test-killing-effect	21/06/2018	coluzzii	second_scan	D8	15	chloroform	Ethanol 80°	487	C2106D8AM43	1	Adama
test-killing-effect	21/06/2018	coluzzii	second_scan	D8	15	chloroform	Ethanol 80°	488	C2106D8AM43	2	Adama
test-killing-effect	21/06/2018	coluzzii	second_scan	D8	15	chloroform	Ethanol 80°	489	C2106D8AM44	1	Adama
test-killing-effect	21/06/2018	coluzzii	second_scan	D8	15	chloroform	Ethanol 80°	490	C2106D8AM44	2	Adama
test-killing-effect	21/06/2018	coluzzii	second_scan	D8	15	chloroform	Ethanol 80°	491	C2106D8AM45	1	Adama
test-killing-effect	21/06/2018	coluzzii	second_scan	D8	15	chloroform	Ethanol 80°	492	C2106D8AM45	2	Adama
test-killing-effect	21/06/2018	coluzzii	second_scan	D8	15	chloroform	Ethanol 80°	493	C2106D8AM46	1	Adama
test-killing-effect	21/06/2018	coluzzii	second_scan	D8	15	chloroform	Ethanol 80°	494	C2106D8AM46	2	Adama
test-killing-effect	21/06/2018	coluzzii	second_scan	D8	15	chloroform	Ethanol 80°	495	C2106D8AM47	1	Adama
test-killing-effect	21/06/2018	coluzzii	second_scan	D8	15	chloroform	Ethanol 80°	496	C2106D8AM47	2	Adama
test-killing-effect	21/06/2018	coluzzii	second_scan	D8	15	chloroform	Ethanol 80°	497	C2106D8AM48	1	Adama
test-killing-effect	21/06/2018	coluzzii	second_scan	D8	15	chloroform	Ethanol 80°	498	C2106D8AM48	2	Adama
test-killing-effect	21/06/2018	coluzzii	second_scan	D8	15	chloroform	Ethanol 80°	499	C2106D8AM49	1	Adama
test-killing-effect	21/06/2018	coluzzii	second_scan	D8	15	chloroform	Ethanol 80°	500	C2106D8AM49	2	Adama
test-killing-effect	21/06/2018	coluzzii	second_scan	D8	15	chloroform	Ethanol 80°	501	C2106D8AM50	1	Adama
test-killing-effect	21/06/2018	coluzzii	second_scan	D8	15	chloroform	Ethanol 80°	502	C2106D8AM50	2	Adama
test-killing-effect	21/06/2018	coluzzii	second_scan	D8	15	chloroform	silicagel	503	C2106D8SM1	1	Bernard
test-killing-effect	21/06/2018	coluzzii	second_scan	D8	15	chloroform	silicagel	504	C2106D8SM1	2	Bernard
test-killing-effect	21/06/2018	coluzzii	second_scan	D8	15	chloroform	silicagel	505	C2106D8SM2	1	Bernard
test-killing-effect	21/06/2018	coluzzii	second_scan	D8	15	chloroform	silicagel	506	C2106D8SM2	2	Bernard
test-killing-effect	21/06/2018	coluzzii	second_scan	D8	15	chloroform	silicagel	507	C2106D8SM3	1	Bernard
test-killing-effect	21/06/2018	coluzzii	second_scan	D8	15	chloroform	silicagel	508	C2106D8SM3	2	Bernard
test-killing-effect	21/06/2018	coluzzii	second_scan	D8	15	chloroform	silicagel	509	C2106D8SM4	1	Bernard
test-killing-effect	21/06/2018	coluzzii	second_scan	D8	15	chloroform	silicagel	510	C2106D8SM4	2	Bernard
test-killing-effect	21/06/2018	coluzzii	second_scan	D8	15	chloroform	silicagel	511	C2106D8SM5	1	Bernard
test-killing-effect	21/06/2018	coluzzii	second_scan	D8	15	chloroform	silicagel	512	C2106D8SM5	2	Bernard
test-killing-effect	21/06/2018	coluzzii	second_scan	D8	15	chloroform	silicagel	513	C2106D8SM6	1	Bernard
test-killing-effect	21/06/2018	coluzzii	second_scan	D8	15	chloroform	silicagel	514	C2106D8SM6	2	Bernard
test-killing-effect	21/06/2018	coluzzii	second_scan	D8	15	chloroform	silicagel	515	C2106D8SM7	1	Bernard
test-killing-effect	21/06/2018	coluzzii	second_scan	D8	15	chloroform	silicagel	516	C2106D8SM7	2	Bernard
test-killing-effect	21/06/2018	coluzzii	second_scan	D8	15	chloroform	silicagel	517	C2106D8SM8	1	Bernard
test-killing-effect	21/06/2018	coluzzii	second_scan	D8	15	chloroform	silicagel	518	C2106D8SM8	2	Bernard
test-killing-effect	21/06/2018	coluzzii	second_scan	D8	15	chloroform	silicagel	519	C2106D8SM9	1	Bernard
test-killing-effect	21/06/2018	coluzzii	second_scan	D8	15	chloroform	silicagel	520	C2106D8SM9	2	Bernard
test-killing-effect	21/06/2018	coluzzii	second_scan	D8	15	chloroform	silicagel	521	C2106D8SM10	1	Bernard
test-killing-effect	21/06/2018	coluzzii	second_scan	D8	15	chloroform	silicagel	522	C2106D8SM10	2	Bernard
test-killing-effect	21/06/2018	coluzzii	second_scan	D8	15	chloroform	silicagel	523	C2106D8SM11	1	Bernard
test-killing-effect	21/06/2018	coluzzii	second_scan	D8	15	chloroform	silicagel	524	C2106D8SM11	2	Bernard
test-killing-effect	21/06/2018	coluzzii	second_scan	D8	15	chloroform	silicagel	525	C2106D8SM12	1	Bernard
test-killing-effect	21/06/2018	coluzzii	second_scan	D8	15	chloroform	silicagel	526	C2106D8SM12	2	Bernard
test-killing-effect	21/06/2018	coluzzii	second_scan	D8	15	chloroform	silicagel	527	C2106D8SM13	1	Bernard
test-killing-effect	21/06/2018	coluzzii	second_scan	D8	15	chloroform	silicagel	528	C2106D8SM13	2	Bernard
test-killing-effect	21/06/2018	coluzzii	second_scan	D8	15	chloroform	silicagel	529	C2106D8SM14	1	Bernard
test-killing-effect	21/06/2018	coluzzii	second_scan	D8	15	chloroform	silicagel	530	C2106D8SM14	2	Bernard
test-killing-effect	21/06/2018	coluzzii	second_scan	D8	15	chloroform	silicagel	531	C2106D8SM15	1	Bernard
test-killing-effect	21/06/2018	coluzzii	second_scan	D8	15	chloroform	silicagel	532	C2106D8SM15	2	Bernard
test-killing-effect	21/06/2018	coluzzii	second_scan	D8	15	chloroform	silicagel	533	C2106D8SM16	1	Bernard
test-killing-effect	21/06/2018	coluzzii	second_scan	D8	15	chloroform	silicagel	534	C2106D8SM16	2	Bernard
test-killing-effect	21/06/2018	coluzzii	second_scan	D8	15	chloroform	silicagel	535	C2106D8SM17	1	Bernard
test-killing-effect	21/06/2018	coluzzii	second_scan	D8	15	chloroform	silicagel	536	C2106D8SM17	2	Bernard
test-killing-effect	21/06/2018	coluzzii	second_scan	D8	15	chloroform	silicagel	537	C2106D8SM18	1	Bernard
test-killing-effect	21/06/2018	coluzzii	second_scan	D8	15	chloroform	silicagel	538	C2106D8SM18	2	Bernard
test-killing-effect	21/06/2018	coluzzii	second_scan	D8	15	chloroform	silicagel	539	C2106D8SM19	1	Bernard
test-killing-effect	21/06/2018	coluzzii	second_scan	D8	15	chloroform	silicagel	540	C2106D8SM19	2	Bernard
test-killing-effect	21/06/2018	coluzzii	second_scan	D8	15	chloroform	silicagel	541	C2106D8SM20	1	Bernard
test-killing-effect	21/06/2018	coluzzii	second_scan	D8	15	chloroform	silicagel	542	C2106D8SM20	2	Bernard
test-killing-effect	21/06/2018	coluzzii	second_scan	D8	15	chloroform	silicagel	543	C2106D8SM21	1	Bernard
test-killing-effect	21/06/2018	coluzzii	second_scan	D8	15	chloroform	silicagel	544	C2106D8SM21	2	Bernard
test-killing-effect	21/06/2018	coluzzii	second_scan	D8	15	chloroform	silicagel	545	C2106D8SM22	1	Bernard
test-killing-effect	21/06/2018	coluzzii	second_scan	D8	15	chloroform	silicagel	546	C2106D8SM22	2	Bernard
test-killing-effect	21/06/2018	coluzzii	second_scan	D8	15	chloroform	silicagel	547	C2106D8SM23	1	Bernard
test-killing-effect	21/06/2018	coluzzii	second_scan	D8	15	chloroform	silicagel	548	C2106D8SM23	2	Bernard
test-killing-effect	21/06/2018	coluzzii	second_scan	D8	15	chloroform	silicagel	549	C2106D8SM24	1	Bernard
test-killing-effect	21/06/2018	coluzzii	second_scan	D8	15	chloroform	silicagel	550	C2106D8SM24	2	Bernard
test-killing-effect	21/06/2018	coluzzii	second_scan	D8	15	chloroform	silicagel	551	C2106D8SM25	1	Bernard
test-killing-effect	21/06/2018	coluzzii	second_scan	D8	15	chloroform	silicagel	552	C2106D8SM25	2	Bernard
test-killing-effect	21/06/2018	coluzzii	second_scan	D8	15	chloroform	silicagel	553	C2106D8SM26	1	Bernard
test-killing-effect	21/06/2018	coluzzii	second_scan	D8	15	chloroform	silicagel	554	C2106D8SM26	2	Bernard
test-killing-effect	21/06/2018	coluzzii	second_scan	D8	15	chloroform	silicagel	555	C2106D8SM27	1	Bernard
test-killing-effect	21/06/2018	coluzzii	second_scan	D8	15	chloroform	silicagel	556	C2106D8SM27	2	Bernard
test-killing-effect	21/06/2018	coluzzii	second_scan	D8	15	chloroform	silicagel	557	C2106D8SM28	1	Bernard
test-killing-effect	21/06/2018	coluzzii	second_scan	D8	15	chloroform	silicagel	558	C2106D8SM28	2	Bernard
test-killing-effect	21/06/2018	coluzzii	second_scan	D8	15	chloroform	silicagel	559	C2106D8SM29	1	Bernard
test-killing-effect	21/06/2018	coluzzii	second_scan	D8	15	chloroform	silicagel	560	C2106D8SM29	2	Bernard
test-killing-effect	21/06/2018	coluzzii	second_scan	D8	15	chloroform	silicagel	561	C2106D8SM30	1	Bernard
test-killing-effect	21/06/2018	coluzzii	second_scan	D8	15	chloroform	silicagel	562	C2106D8SM30	2	Bernard
test-killing-effect	21/06/2018	coluzzii	second_scan	D8	15	chloroform	silicagel	563	C2106D8SM31	1	Bernard
test-killing-effect	21/06/2018	coluzzii	second_scan	D8	15	chloroform	silicagel	564	C2106D8SM31	2	Bernard
test-killing-effect	21/06/2018	coluzzii	second_scan	D8	15	chloroform	silicagel	565	C2106D8SM32	1	Bernard
test-killing-effect	21/06/2018	coluzzii	second_scan	D8	15	chloroform	silicagel	566	C2106D8SM32	2	Bernard
test-killing-effect	21/06/2018	coluzzii	second_scan	D8	15	chloroform	silicagel	567	C2106D8SM33	1	Bernard
test-killing-effect	21/06/2018	coluzzii	second_scan	D8	15	chloroform	silicagel	568	C2106D8SM33	2	Bernard
test-killing-effect	21/06/2018	coluzzii	second_scan	D8	15	chloroform	silicagel	569	C2106D8SM34	1	Bernard
test-killing-effect	21/06/2018	coluzzii	second_scan	D8	15	chloroform	silicagel	570	C2106D8SM34	2	Bernard
test-killing-effect	21/06/2018	coluzzii	second_scan	D8	15	chloroform	silicagel	571	C2106D8SM35	1	Bernard
test-killing-effect	21/06/2018	coluzzii	second_scan	D8	15	chloroform	silicagel	572	C2106D8SM35	2	Bernard
test-killing-effect	21/06/2018	coluzzii	second_scan	D8	15	chloroform	silicagel	573	C2106D8SM36	1	Bernard
test-killing-effect	21/06/2018	coluzzii	second_scan	D8	15	chloroform	silicagel	574	C2106D8SM36	2	Bernard
test-killing-effect	21/06/2018	coluzzii	second_scan	D8	15	chloroform	silicagel	575	C2106D8SM37	1	Bernard
test-killing-effect	21/06/2018	coluzzii	second_scan	D8	15	chloroform	silicagel	576	C2106D8SM37	2	Bernard
test-killing-effect	21/06/2018	coluzzii	second_scan	D8	15	chloroform	silicagel	577	C2106D8SM38	1	Bernard
test-killing-effect	21/06/2018	coluzzii	second_scan	D8	15	chloroform	silicagel	578	C2106D8SM38	2	Bernard
test-killing-effect	21/06/2018	coluzzii	second_scan	D8	15	chloroform	silicagel	579	C2106D8SM39	1	Bernard
test-killing-effect	21/06/2018	coluzzii	second_scan	D8	15	chloroform	silicagel	580	C2106D8SM39	2	Bernard
test-killing-effect	21/06/2018	coluzzii	second_scan	D8	15	chloroform	silicagel	581	C2106D8SM40	1	Bernard
test-killing-effect	21/06/2018	coluzzii	second_scan	D8	15	chloroform	silicagel	582	C2106D8SM40	2	Bernard
test-killing-effect	21/06/2018	coluzzii	second_scan	D8	15	chloroform	silicagel	583	C2106D8SM41	1	Bernard
test-killing-effect	21/06/2018	coluzzii	second_scan	D8	15	chloroform	silicagel	584	C2106D8SM41	2	Bernard
test-killing-effect	21/06/2018	coluzzii	second_scan	D8	15	chloroform	silicagel	585	C2106D8SM42	1	Bernard
test-killing-effect	21/06/2018	coluzzii	second_scan	D8	15	chloroform	silicagel	586	C2106D8SM42	2	Bernard
test-killing-effect	21/06/2018	coluzzii	second_scan	D8	15	chloroform	silicagel	587	C2106D8SM43	1	Bernard
test-killing-effect	21/06/2018	coluzzii	second_scan	D8	15	chloroform	silicagel	588	C2106D8SM43	2	Bernard
test-killing-effect	21/06/2018	coluzzii	second_scan	D8	15	chloroform	silicagel	589	C2106D8SM44	1	Bernard
test-killing-effect	21/06/2018	coluzzii	second_scan	D8	15	chloroform	silicagel	590	C2106D8SM44	2	Bernard
test-killing-effect	21/06/2018	coluzzii	second_scan	D8	15	chloroform	silicagel	591	C2106D8SM45	1	Bernard
test-killing-effect	21/06/2018	coluzzii	second_scan	D8	15	chloroform	silicagel	592	C2106D8SM45	2	Bernard
test-killing-effect	21/06/2018	coluzzii	second_scan	D8	15	chloroform	silicagel	593	C2106D8SM46	1	Bernard
test-killing-effect	21/06/2018	coluzzii	second_scan	D8	15	chloroform	silicagel	594	C2106D8SM46	2	Bernard
test-killing-effect	21/06/2018	coluzzii	second_scan	D8	15	chloroform	silicagel	595	C2106D8SM47	1	Bernard
test-killing-effect	21/06/2018	coluzzii	second_scan	D8	15	chloroform	silicagel	596	C2106D8SM47	2	Bernard
test-killing-effect	21/06/2018	coluzzii	second_scan	D8	15	chloroform	silicagel	597	C2106D8SM48	1	Bernard
test-killing-effect	21/06/2018	coluzzii	second_scan	D8	15	chloroform	silicagel	598	C2106D8SM48	2	Bernard
test-killing-effect	21/06/2018	coluzzii	second_scan	D8	15	chloroform	silicagel	599	C2106D8SM49	1	Bernard
test-killing-effect	21/06/2018	coluzzii	second_scan	D8	15	chloroform	silicagel	600	C2106D8SM49	2	Bernard
test-killing-effect	21/06/2018	coluzzii	second_scan	D8	15	chloroform	silicagel	601	C2106D8SM50	1	Bernard
test-killing-effect	21/06/2018	coluzzii	second_scan	D8	15	chloroform	silicagel	602	C2106D8SM50	2	Bernard
test-killing-effect	21/06/2018	gambiae	second_scan	D8	15	chloroform	Ethanol 80°	603	C2106D8AG1	1	Bernard
test-killing-effect	21/06/2018	gambiae	second_scan	D8	15	chloroform	Ethanol 80°	604	C2106D8AG1	2	Bernard
test-killing-effect	21/06/2018	gambiae	second_scan	D8	15	chloroform	Ethanol 80°	605	C2106D8AG2	1	Bernard
test-killing-effect	21/06/2018	gambiae	second_scan	D8	15	chloroform	Ethanol 80°	606	C2106D8AG2	2	Bernard
test-killing-effect	21/06/2018	gambiae	second_scan	D8	15	chloroform	Ethanol 80°	607	C2106D8AG3	1	Bernard
test-killing-effect	21/06/2018	gambiae	second_scan	D8	15	chloroform	Ethanol 80°	608	C2106D8AG3	2	Bernard
test-killing-effect	21/06/2018	gambiae	second_scan	D8	15	chloroform	Ethanol 80°	609	C2106D8AG4	1	Bernard
test-killing-effect	21/06/2018	gambiae	second_scan	D8	15	chloroform	Ethanol 80°	610	C2106D8AG4	2	Bernard
test-killing-effect	21/06/2018	gambiae	second_scan	D8	15	chloroform	Ethanol 80°	611	C2106D8AG5	1	Bernard
test-killing-effect	21/06/2018	gambiae	second_scan	D8	15	chloroform	Ethanol 80°	612	C2106D8AG5	2	Bernard
test-killing-effect	21/06/2018	gambiae	second_scan	D8	15	chloroform	Ethanol 80°	613	C2106D8AG6	1	Bernard
test-killing-effect	21/06/2018	gambiae	second_scan	D8	15	chloroform	Ethanol 80°	614	C2106D8AG6	2	Bernard
test-killing-effect	21/06/2018	gambiae	second_scan	D8	15	chloroform	Ethanol 80°	615	C2106D8AG7	1	Bernard
test-killing-effect	21/06/2018	gambiae	second_scan	D8	15	chloroform	Ethanol 80°	616	C2106D8AG7	2	Bernard
test-killing-effect	21/06/2018	gambiae	second_scan	D8	15	chloroform	Ethanol 80°	617	C2106D8AG8	1	Bernard
test-killing-effect	21/06/2018	gambiae	second_scan	D8	15	chloroform	Ethanol 80°	618	C2106D8AG8	2	Bernard
test-killing-effect	21/06/2018	gambiae	second_scan	D8	15	chloroform	Ethanol 80°	619	C2106D8AG9	1	Bernard
test-killing-effect	21/06/2018	gambiae	second_scan	D8	15	chloroform	Ethanol 80°	620	C2106D8AG9	2	Bernard
test-killing-effect	21/06/2018	gambiae	second_scan	D8	15	chloroform	Ethanol 80°	621	C2106D8AG10	1	Bernard
test-killing-effect	21/06/2018	gambiae	second_scan	D8	15	chloroform	Ethanol 80°	622	C2106D8AG10	2	Bernard
test-killing-effect	21/06/2018	gambiae	second_scan	D8	15	chloroform	Ethanol 80°	623	C2106D8AG11	1	Bernard
test-killing-effect	21/06/2018	gambiae	second_scan	D8	15	chloroform	Ethanol 80°	624	C2106D8AG11	2	Bernard
test-killing-effect	21/06/2018	gambiae	second_scan	D8	15	chloroform	Ethanol 80°	625	C2106D8AG12	1	Bernard
test-killing-effect	21/06/2018	gambiae	second_scan	D8	15	chloroform	Ethanol 80°	626	C2106D8AG12	2	Bernard
test-killing-effect	21/06/2018	gambiae	second_scan	D8	15	chloroform	Ethanol 80°	627	C2106D8AG13	1	Bernard
test-killing-effect	21/06/2018	gambiae	second_scan	D8	15	chloroform	Ethanol 80°	628	C2106D8AG13	2	Bernard
test-killing-effect	21/06/2018	gambiae	second_scan	D8	15	chloroform	Ethanol 80°	629	C2106D8AG14	1	Bernard
test-killing-effect	21/06/2018	gambiae	second_scan	D8	15	chloroform	Ethanol 80°	630	C2106D8AG14	2	Bernard
test-killing-effect	21/06/2018	gambiae	second_scan	D8	15	chloroform	Ethanol 80°	631	C2106D8AG15	1	Bernard
test-killing-effect	21/06/2018	gambiae	second_scan	D8	15	chloroform	Ethanol 80°	632	C2106D8AG15	2	Bernard
test-killing-effect	21/06/2018	gambiae	second_scan	D8	15	chloroform	Ethanol 80°	633	C2106D8AG16	1	Bernard
test-killing-effect	21/06/2018	gambiae	second_scan	D8	15	chloroform	Ethanol 80°	634	C2106D8AG16	2	Bernard
test-killing-effect	21/06/2018	gambiae	second_scan	D8	15	chloroform	Ethanol 80°	635	C2106D8AG17	1	Bernard
test-killing-effect	21/06/2018	gambiae	second_scan	D8	15	chloroform	Ethanol 80°	636	C2106D8AG17	2	Bernard
test-killing-effect	21/06/2018	gambiae	second_scan	D8	15	chloroform	Ethanol 80°	637	C2106D8AG18	1	Bernard
test-killing-effect	21/06/2018	gambiae	second_scan	D8	15	chloroform	Ethanol 80°	638	C2106D8AG18	2	Bernard
test-killing-effect	21/06/2018	gambiae	second_scan	D8	15	chloroform	Ethanol 80°	639	C2106D8AG19	1	Bernard
test-killing-effect	21/06/2018	gambiae	second_scan	D8	15	chloroform	Ethanol 80°	640	C2106D8AG19	2	Bernard
test-killing-effect	21/06/2018	gambiae	second_scan	D8	15	chloroform	Ethanol 80°	641	C2106D8AG20	1	Bernard
[truncated: 163 more rows]
